# Supplementary material for: Genome-scale Capture C promoter interactions implicate effector genes at GWAS loci for bone mineral density
Source: Nat Commun. 2019 Mar 19;10:1260. doi: 10.1038/s41467-019-09302-x (PMC6425012; doi:10.1038/s41467-019-09302-x)
Supplement: Supplementary file 4 — Supplementary Data 1 [file 41467_2019_9302_MOESM4_ESM.xlsx]

## Sheet: DEXA BMD loci
GWAS Locus	GWAS Sentinel SNP
ABCF2	rs7812088
ADAMTS5	rs1452102
AKAP11	rs9533090
ANAPC1	rs17040773
APC	rs818427
AQP1	rs28362721
ARHGAP1/LRP4	rs7932354
ARHGAP25	rs10048745
ATP2B1	rs10777212
AXIN1	rs9921222
BLID	rs725670
C11ORF58	rs11024028
C12orf23	rs1053051
C16orf38	rs13336428
C17orf53	rs227584
C18orf19	rs4796995
C6orf97	rs4869742
C6orf97/ESR1	rs7751941
CCND1	rs4980659
CD44	rs2553773
CDKAL1	rs9466056
CEP112	rs9972944
CPED1	rs13245690
CPN1	rs7084921
CSF1	rs7548588
CSNK1G3	rs11745493
CTNNB1	rs430727
CYLD	rs1564981
CYP19A1	rs2414098
DCDC5	rs163879
DGKD	rs838721
DHH	rs12821008
DNM3	rs479336
DUSP5	rs73349318
EN1	rs11692564
EN1	rs55983207
ERC1/WNT5B	rs2887571
ETS2	rs11910328
FOXL1	rs10048146
FUBP3	rs7851693
FZD7	rs2350085
GALNT3	rs1346004
GCKR	rs780096
GPATCH1	rs10416218
GRB10	rs1548607
HOXC6	rs736825
IDUA	rs3755955
INSIG2	rs1878526
INSIG2	rs6542457
IZUMO3	rs184374109
JAG1	rs3790160
JAZF1	rs757138
KCNMA1	rs7071206
KIAA2018	rs1026364
KLHDC5	rs7953528
LEKR1	rs344081
LIN7C	rs10835187
LRP5	rs3736228
MAFB	rs6029130
MAPT/WNT3	rs1864325
MARK3	rs11623869
MBL2/DKK1	rs1373004
MED13L	rs73200209
MEF2C	rs1366594
MEPE	rs6532023
MPP7	rs3905706
MTAP	rs7035284
NTAN1	rs4985155
PKDCC	rs7584262
PLCL1	rs1595824
PSMD13	rs55781332
RAB11FIP5	rs58649746
RBFOX1	rs34174029
RERE	rs2252865
RIN3	rs754388
RPS6KA5	rs1286083
RSPO3	rs13204965
RUNX1	rs9976876
SALL1	rs1566045
SLC25A13	rs4727338
SLC30A10	rs185048405
SLC8A1	rs10490046
SMAD3	rs1545161
SMAD9	rs556429
SMG6	rs4790881
SOST	rs4792909
SOX6	rs7108738
SOX9	rs7217932
SP7	rs2016266
SPTB	rs1957429
SPTBN1	rs4233949
SREBF1/TOM1L2	rs7501812
STARD3NL	rs6959212
SUPT3H	rs11755164
TACC2	rs10788264
TBPL2	rs34652660
TCF7L1	rs11904127
TMCO5A	rs12442242
TNFRSF11A	rs884205
TNFRSF11B	rs2062377
TSHZ3	rs6510186
TXNDC3/SFRP4	rs10226308
WLS	rs12407028
WLS	rs17482952
WNT16	rs3801387
WNT4	rs7521902
XKR9/LACTB2	rs7017914
ZBTB40	rs6426749
ZKSCAN5	rs34670419
ZMAT4	rs75321045

## Sheet: conservative peaks
chrom	chromStart	chromEnd	name	score	strand	signalValue	pValue (-log10)	qValue (-log10)	peak
chr20	26189716	26190554	.	1000	.	14.587	16377.4	16370.5	451
chr11	6255676	6256663	.	1000	.	19.4639	9759.26	9753.13	468
chr20	26188697	26189487	.	1000	.	9.84286	8768.35	8762.28	357
chr16	81129405	81130359	.	1000	.	24.4378	8147.25	8141.26	682
chr1	89458036	89459059	.	1000	.	20.1297	8113.62	8107.64	616
chr6	167040465	167041703	.	1000	.	18.178	8063.96	8057.99	402
chr11	13689571	13690852	.	1000	.	20.8286	8009.47	8003.52	457
chr1	143913122	143913904	.	1000	.	34.4187	7926.4	7920.46	323
chr5	74806976	74808057	.	1000	.	22.641	7875.87	7869.94	605
chr1	164527846	164528587	.	1000	.	27.872	7873.59	7867.66	341
chr2	240322413	240323682	.	1000	.	19.1555	7795.79	7789.87	573
chr3	98241019	98242098	.	1000	.	25.9713	7767.25	7761.33	800
chr7	36192164	36193321	.	1000	.	19.656	7623.97	7618.09	481
chr3	131100119	131101187	.	1000	.	22.5226	7424.42	7418.59	438
chr14	81999735	82000608	.	1000	.	24.522	7417.85	7412.02	544
chr5	43313040	43314052	.	1000	.	20.5906	7407.29	7401.47	766
chr4	166248307	166249298	.	1000	.	21.1001	7400.38	7394.56	344
chr7	25901710	25902561	.	1000	.	19.0871	7315.82	7310.02	507
chr8	25315812	25316856	.	1000	.	17.0707	7309.57	7303.77	283
chr4	174254890	174256728	.	1000	.	20.0505	7285.77	7279.99	826
chr11	124981306	124981995	.	1000	.	24.4753	7233.87	7228.1	419
chr8	110551504	110552614	.	1000	.	19.3348	7183	7177.24	374
chr3	9772385	9773538	.	1000	.	19.8343	7172.1	7166.35	635
chr5	108084008	108085224	.	1000	.	20.2037	7145.5	7139.76	550
chr5	150632004	150633120	.	1000	.	21.988	7113.49	7107.75	499
chr15	98503269	98504314	.	1000	.	20.7462	7113.04	7107.31	415
chr2	176032026	176033588	.	1000	.	18.1575	7098.84	7093.11	1064
chr16	77224331	77225361	.	1000	.	23.466	7080.35	7074.62	416
chr3	5228914	5230344	.	1000	.	19.4905	7078.51	7072.79	360
chr4	141444806	141445886	.	1000	.	29.1611	7075.21	7069.49	427
chr2	676092	677654	.	1000	.	14.543	7051.36	7045.65	783
chr19	19886897	19887901	.	1000	.	23.4981	7051.13	7045.42	465
chr2	122494033	122494920	.	1000	.	20.7679	7027.86	7022.15	551
chr11	43701860	43703021	.	1000	.	24.4018	6977.91	6972.23	280
chr5	74632134	74633577	.	1000	.	19.846	6922.65	6916.97	715
chr2	30369140	30370912	.	1000	.	18.5913	6915.61	6909.94	431
chr2	166809709	166810880	.	1000	.	23.9933	6912.85	6907.18	683
chr7	138144438	138146096	.	1000	.	18.0366	6896.54	6890.88	449
chr4	185569632	185571457	.	1000	.	19.4001	6895.75	6890.08	1098
chr5	41903849	41904749	.	1000	.	22.2622	6823.67	6818.03	392
chr18	48723633	48724912	.	1000	.	14.8938	6789.47	6783.84	604
chr1	171750198	171751156	.	1000	.	22.7527	6789.16	6783.53	360
chr9	102860532	102862259	.	1000	.	22.5606	6733.72	6728.11	887
chr16	72042299	72043057	.	1000	.	26.9845	6733.28	6727.67	268
chr7	7679924	7680760	.	1000	.	25.1542	6691.33	6685.74	336
chr1	244815898	244816822	.	1000	.	19.509	6682.07	6676.48	246
chr11	105947587	105948872	.	1000	.	20.4678	6658.65	6653.07	694
chr8	110345605	110347026	.	1000	.	19.9555	6656.4	6650.82	866
chr10	131908446	131910080	.	1000	.	16.0056	6641.62	6636.04	674
chr21	15754994	15756169	.	1000	.	21.5234	6639.43	6633.85	634
chr14	20810759	20811951	.	1000	.	18.7344	6616.24	6610.67	712
chr2	105653953	105655040	.	1000	.	26.383	6608.28	6602.72	481
chr10	121485017	121486083	.	1000	.	23.0778	6584.35	6578.79	408
chr4	83955698	83956831	.	1000	.	24.1303	6583.94	6578.39	504
chr1	247094327	247095759	.	1000	.	20.6956	6547.28	6541.74	969
chr18	77438836	77440281	.	1000	.	18.6438	6531.29	6525.75	623
chr14	97263419	97264522	.	1000	.	30.8703	6519.93	6514.4	210
chr5	118603677	118604845	.	1000	.	21.5986	6509.07	6503.54	680
chr8	67578869	67580117	.	1000	.	20.2731	6481.82	6476.3	743
chr3	33480877	33482863	.	1000	.	16.0388	6407.68	6402.18	1130
chr7	108165898	108167220	.	1000	.	15.8581	6402.34	6396.85	808
chr6	116892026	116893083	.	1000	.	22.0876	6400.98	6395.49	436
chr3	93698660	93699537	.	1000	.	25.2654	6392.47	6386.98	246
chr8	93977482	93978553	.	1000	.	21.3157	6389.9	6384.41	888
chr7	44645943	44646837	.	1000	.	21.3473	6388.7	6383.21	503
chr16	19566367	19567356	.	1000	.	22.0275	6370.9	6365.42	521
chr7	148725312	148726360	.	1000	.	17.94	6367.25	6361.77	559
chr2	179315245	179316890	.	1000	.	17.1086	6363.06	6357.58	727
chr1	236958095	236959460	.	1000	.	23.8472	6348.52	6343.05	411
chr8	67524882	67526103	.	1000	.	22.5371	6328.26	6322.8	789
chr19	57018752	57019939	.	1000	.	22.6069	6310.62	6305.17	367
chr1	244614859	244615698	.	1000	.	19.217	6310.36	6304.91	467
chr14	88237497	88237899	.	1000	.	32.8453	6307.03	6301.58	177
chr4	48342709	48344280	.	1000	.	17.4551	6304.91	6299.46	629
chr2	48541221	48542235	.	1000	.	18.5894	6294.69	6289.24	294
chr10	97453376	97454105	.	1000	.	26.1784	6290.74	6285.29	414
chr5	145582531	145583638	.	1000	.	27.0202	6282.92	6277.48	531
chr5	137667133	137668062	.	1000	.	26.5285	6282.48	6277.04	534
chr18	65183267	65184620	.	1000	.	19.4936	6258.2	6252.77	857
chr16	50775369	50776351	.	1000	.	19.0691	6255.18	6249.75	487
chr5	114879873	114880811	.	1000	.	21.4949	6249.78	6244.35	649
chr2	64977758	64978964	.	1000	.	13.8308	6230.34	6224.92	569
chr2	88990717	88991681	.	1000	.	21.7646	6227.73	6222.31	420
chr6	119558489	119558778	.	1000	.	46.742	6223.32	6217.9	135
chr7	124569559	124570311	.	1000	.	28.4864	6212.24	6206.83	474
chr10	112678233	112679812	.	1000	.	15.5725	6185.48	6180.07	864
chr7	158497214	158497989	.	1000	.	20.6827	6175.44	6170.04	430
chr5	102593957	102595446	.	1000	.	19.9531	6169.68	6164.28	376
chr13	25496468	25497708	.	1000	.	23.7985	6152.71	6147.32	614
chr18	29671661	29673444	.	1000	.	17.7965	6139.82	6134.44	821
chr19	40476330	40477541	.	1000	.	21.0549	6135.03	6129.65	634
chr11	3818415	3819461	.	1000	.	16.1838	6132.51	6127.13	551
chr1	85741582	85742782	.	1000	.	17.533	6131.83	6126.45	746
chr11	77705477	77706289	.	1000	.	21.522	6126.54	6121.16	508
chr14	66974263	66975317	.	1000	.	18.6479	6113.32	6107.95	476
chr2	175351213	175352229	.	1000	.	23.907	6109.04	6103.67	778
chr2	198363963	198365420	.	1000	.	18.7064	6086.32	6080.96	736
chr4	775163	776363	.	1000	.	16.7044	6076.62	6071.26	633
chr10	976706	978259	.	1000	.	22.778	6053.71	6048.37	1066
chr5	179125233	179126394	.	1000	.	18.373	6041.72	6036.38	555
chr14	21944723	21945840	.	1000	.	24.4895	6035.67	6030.33	504
chr6	86352063	86354043	.	1000	.	12.9106	6023.67	6018.34	1141
chr1	33564663	33565545	.	1000	.	17.5322	6023.23	6017.9	437
chr5	43120784	43122238	.	1000	.	19.5621	6008.23	6002.9	803
chr19	20162597	20163605	.	1000	.	24.7115	6002.44	5997.12	469
chr13	73301245	73302469	.	1000	.	20.2656	5999.77	5994.45	575
chr1	174128233	174129304	.	1000	.	22.7315	5997.41	5992.09	356
chr2	214148846	214149617	.	1000	.	26.4928	5965.31	5960.01	234
chr5	175815090	175816570	.	1000	.	17.7335	5962.22	5956.92	965
chr6	5003523	5004777	.	1000	.	22.0199	5959.62	5954.31	442
chr12	4429795	4430897	.	1000	.	24.0921	5956.6	5951.3	492
chr8	62626619	62627620	.	1000	.	19.555	5952.7	5947.4	655
chr1	228352914	228354483	.	1000	.	13.9076	5946.44	5941.14	446
chr9	104160577	104161635	.	1000	.	21.6669	5940.52	5935.23	468
chr11	4628959	4630035	.	1000	.	25.5385	5939.53	5934.23	546
chr1	180600786	180601868	.	1000	.	23.9675	5927.85	5922.56	304
chr1	9970083	9971134	.	1000	.	18.2668	5927.82	5922.53	526
chr4	166033357	166034608	.	1000	.	21.1915	5917.7	5912.41	732
chr5	168006019	168007030	.	1000	.	20.51	5913.51	5908.22	766
chr11	126138349	126139322	.	1000	.	23.4373	5897.2	5891.93	538
chr9	96928101	96929643	.	1000	.	16.5759	5887.56	5882.29	252
chr6	10722857	10723821	.	1000	.	20.8519	5885.17	5879.9	395
chr8	28747365	28748384	.	1000	.	19.6685	5885.13	5879.86	342
chr13	53226098	53227426	.	1000	.	20.8913	5866.67	5861.41	755
chr7	112579317	112580508	.	1000	.	21.9789	5866.54	5861.28	769
chr7	32534580	32535798	.	1000	.	21.9638	5859.17	5853.91	448
chr1	184723307	184724894	.	1000	.	19.035	5855.75	5850.49	821
chr18	60382130	60383539	.	1000	.	18.196	5855.53	5850.27	308
chr7	152160354	152162116	.	1000	.	17.791	5854.85	5849.59	702
chr10	3214319	3215592	.	1000	.	18.6372	5854.68	5849.42	779
chr19	16222063	16222965	.	1000	.	19.6911	5846.83	5841.57	416
chr4	37687457	37688762	.	1000	.	14.6272	5834.88	5829.63	857
chr14	78082530	78083500	.	1000	.	19.4999	5833.3	5828.05	704
chr2	3605502	3606581	.	1000	.	23.5792	5826.64	5821.39	524
chr3	38178283	38179244	.	1000	.	18.0088	5826.26	5821.02	462
chr20	43513812	43514891	.	1000	.	23.3695	5811.6	5806.36	398
chr4	186392173	186393256	.	1000	.	23.1149	5810.33	5805.1	322
chr9	84303795	84305052	.	1000	.	17.9539	5793.97	5788.75	910
chr3	98619831	98621066	.	1000	.	20.3017	5784.62	5779.4	867
chr2	55843960	55845182	.	1000	.	19.1395	5778.71	5773.48	870
chr6	122720270	122721424	.	1000	.	23.6594	5775.86	5770.64	383
chr12	118810232	118811184	.	1000	.	18.2194	5773.31	5768.09	569
chr2	225449850	225450831	.	1000	.	19.2288	5773.13	5767.91	423
chr5	10627614	10628318	.	1000	.	27.1923	5772.03	5766.81	425
chr16	72127200	72128293	.	1000	.	21.289	5771.86	5766.64	443
chr4	37687457	37688762	.	1000	.	14.517	5768.97	5763.75	647
chr2	54950082	54951094	.	1000	.	23.4676	5764.95	5759.74	518
chr13	73355438	73356653	.	1000	.	24.5209	5763.63	5758.42	764
chr2	178076847	178078216	.	1000	.	18.584	5760.83	5755.61	448
chr11	82867475	82868535	.	1000	.	17.731	5744.51	5739.3	425
chr1	111505802	111506970	.	1000	.	22.1042	5736.41	5731.2	841
chr11	108093038	108094155	.	1000	.	18.1142	5730.87	5725.67	507
chr2	210866910	210867820	.	1000	.	29.4954	5723.47	5718.27	357
chr6	153304107	153305498	.	1000	.	19.0962	5711.65	5706.46	243
chr6	52149045	52150003	.	1000	.	24.7174	5690.63	5685.44	720
chr16	5147486	5148899	.	1000	.	17.1294	5690.55	5685.37	699
chr5	61699179	61700358	.	1000	.	20.3544	5690.34	5685.16	621
chr1	45139471	45140608	.	1000	.	16.6181	5683.04	5677.86	742
chr1	147070895	147072115	.	1000	.	15.4206	5676.3	5671.12	931
chr13	20437307	20438876	.	1000	.	17.0753	5672.56	5667.38	547
chr6	30034343	30035433	.	1000	.	21.475	5670.72	5665.55	431
chr6	167412427	167413399	.	1000	.	17.735	5658.73	5653.56	314
chr4	153700151	153701955	.	1000	.	22.906	5658.71	5653.54	867
chr1	151881590	151882532	.	1000	.	24.183	5655.82	5650.66	446
chr6	89672856	89673859	.	1000	.	25.6739	5654.16	5648.99	583
chr12	113658775	113659555	.	1000	.	17.6287	5644.6	5639.44	335
chr2	131099376	131101017	.	1000	.	16.276	5642.14	5636.98	1007
chr3	132440659	132442193	.	1000	.	15.1287	5637.76	5632.6	1090
chr4	52708741	52710043	.	1000	.	14.7573	5631.6	5626.45	403
chr6	96969252	96970308	.	1000	.	26.4627	5627.9	5622.74	403
chr3	38065813	38066871	.	1000	.	12.2491	5616.46	5611.31	796
chr2	175112764	175113803	.	1000	.	25.7782	5609.17	5604.03	654
chr4	6271181	6271854	.	1000	.	20.6811	5607.68	5602.54	278
chr19	33667118	33668766	.	1000	.	16.3017	5603.2	5598.05	1035
chr4	83205945	83206578	.	1000	.	23.507	5601.97	5596.83	267
chr1	113932348	113933490	.	1000	.	18.943	5596.31	5591.17	514
chr5	56468985	56470539	.	1000	.	15.8547	5591.71	5586.57	790
chr8	74883863	74885258	.	1000	.	16.0563	5588.87	5583.73	697
chr2	48132279	48134294	.	1000	.	17.135	5580.92	5575.78	1552
chr3	66550491	66552013	.	1000	.	21.3843	5572.85	5567.72	1086
chr14	21923788	21924829	.	1000	.	23.5268	5569.63	5564.5	571
chr11	57434385	57436040	.	1000	.	15.4262	5568.64	5563.52	939
chr8	30890790	30891828	.	1000	.	26.2574	5568.56	5563.43	481
chr4	53578157	53579230	.	1000	.	24.6977	5563.76	5558.63	343
chr17	53828023	53829041	.	1000	.	24.4462	5556.89	5551.77	353
chr6	155635176	155636378	.	1000	.	22.6577	5544.12	5539	666
chr6	19836863	19838689	.	1000	.	17.2623	5536.02	5530.91	546
chr2	101178804	101180065	.	1000	.	18.0586	5534.41	5529.3	554
chr2	197504102	197504732	.	1000	.	30.8105	5532.97	5527.86	211
chr4	48781216	48782820	.	1000	.	18.1961	5531.85	5526.74	1217
chr9	74525205	74526914	.	1000	.	19.755	5531.48	5526.37	1003
chr7	150075919	150077102	.	1000	.	19.5161	5529.02	5523.91	395
chr3	167452282	167453673	.	1000	.	16.9234	5526.03	5520.92	519
chr2	676092	677654	.	1000	.	12.4373	5521.41	5516.31	976
chr14	24582959	24584510	.	1000	.	14.4713	5521.04	5515.94	940
chr1	90460257	90461319	.	1000	.	22.3518	5509.85	5504.75	390
chr7	149535166	149536168	.	1000	.	21.0844	5508.1	5503.01	250
chr16	53536520	53538341	.	1000	.	15.0091	5507.13	5502.03	891
chr14	105218839	105219790	.	1000	.	15.7285	5500.82	5495.72	499
chr1	70876237	70877381	.	1000	.	25.0566	5499.93	5494.83	584
chr2	114646926	114648131	.	1000	.	18.2671	5494.61	5489.52	640
chr20	17661819	17663546	.	1000	.	17.6545	5490.42	5485.33	1246
chr3	121553233	121554524	.	1000	.	28.135	5489.55	5484.46	743
chr16	75550608	75551598	.	1000	.	23.7573	5484.86	5479.77	717
chr1	67390237	67391437	.	1000	.	17.9437	5482.67	5477.58	380
chr20	21105932	21107320	.	1000	.	21.1853	5476.29	5471.21	648
chr19	8942646	8943830	.	1000	.	15.0724	5462.92	5457.84	702
chr1	244210807	244212101	.	1000	.	18.5771	5461.19	5456.12	910
chr14	73493354	73494224	.	1000	.	23.179	5450.86	5445.79	536
chr3	67048019	67049312	.	1000	.	19.8766	5447.24	5442.17	507
chr3	139108027	139109160	.	1000	.	21.348	5440.4	5435.33	589
chr1	17231061	17232167	.	1000	.	21.3993	5417.9	5412.85	359
chr19	53605962	53607310	.	1000	.	20.5886	5415.16	5410.1	851
chr6	20212186	20213274	.	1000	.	21.7064	5415.04	5409.99	589
chr6	75993934	75995001	.	1000	.	26.4819	5410.49	5405.44	664
chr1	31190773	31192355	.	1000	.	13.2006	5410.24	5405.18	404
chr8	52810886	52812492	.	1000	.	20.1975	5404.93	5399.88	911
chr7	38217360	38218506	.	1000	.	22.0566	5398.31	5393.26	409
chr5	159545903	159547064	.	1000	.	17.1571	5397.92	5392.88	737
chr11	18655438	18656523	.	1000	.	22.6553	5393.45	5388.4	546
chr4	129208475	129209844	.	1000	.	17.0576	5390.59	5385.55	641
chr3	51975655	51977350	.	1000	.	14.9986	5387.19	5382.14	406
chr13	52585333	52586652	.	1000	.	25.4353	5382.86	5377.82	1054
chr14	100149744	100150946	.	1000	.	17.0178	5381.05	5376.01	697
chr2	135675677	135677021	.	1000	.	15.0611	5380.44	5375.41	466
chr4	83933541	83934603	.	1000	.	18.9695	5370.36	5365.32	599
chr3	88107531	88109012	.	1000	.	17.6528	5367.94	5362.91	654
chr5	108744969	108746519	.	1000	.	14.4091	5364.96	5359.92	837
chr2	48667323	48668545	.	1000	.	24.1163	5364.1	5359.06	517
chr5	81046540	81047740	.	1000	.	17.9827	5357.54	5352.51	537
chr1	65885412	65886770	.	1000	.	17.003	5351.59	5346.56	635
chr3	42002886	42004150	.	1000	.	18.2198	5345.76	5340.73	953
chr1	147070895	147072115	.	1000	.	14.802	5334.48	5329.46	749
chr2	192542082	192543331	.	1000	.	21.0103	5329.32	5324.3	641
chr8	57123731	57124643	.	1000	.	17.969	5317.55	5312.54	428
chr7	21466625	21467220	.	1000	.	11.5609	5317.02	5312.01	401
chr1	117602293	117603587	.	1000	.	24.3732	5313.92	5308.91	528
chr14	99946916	99948103	.	1000	.	14.2129	5312.07	5307.06	669
chr8	57123731	57124643	.	1000	.	17.96	5309.5	5304.49	332
chr1	179923132	179924655	.	1000	.	21.0906	5308.54	5303.54	701
chr1	228327474	228328473	.	1000	.	15.3946	5307.22	5302.21	329
chr7	100136237	100137216	.	1000	.	21.0077	5306.29	5301.29	455
chr13	29292590	29293538	.	1000	.	20.9349	5301.53	5296.53	580
chr7	35839918	35841857	.	1000	.	19.7649	5299.5	5294.5	732
chr10	97320881	97321486	.	1000	.	24.9768	5298.29	5293.29	354
chr16	14580431	14581072	.	1000	.	33.6301	5297.81	5292.81	506
chr5	108744969	108746519	.	1000	.	14.2767	5296.39	5291.39	998
chr15	45571138	45571951	.	1000	.	27.7288	5296.19	5291.19	357
chr4	111543264	111544589	.	1000	.	20.0526	5296.17	5291.17	1113
chr4	184579729	184580969	.	1000	.	25.3746	5287.58	5282.58	664
chr1	249132015	249133475	.	1000	.	13.9048	5285.59	5280.6	422
chr10	124767412	124768984	.	1000	.	22.8824	5284.12	5279.13	994
chr16	46917659	46918908	.	1000	.	18.751	5281.32	5276.33	497
chr7	143077173	143078822	.	1000	.	14.0794	5273.86	5268.87	1157
chr8	74790207	74791597	.	1000	.	22.5252	5271.86	5266.88	965
chr1	59248875	59250541	.	1000	.	15.0075	5269.37	5264.38	1035
chr5	139780242	139781750	.	1000	.	14.9055	5262.76	5257.77	963
chr5	177580556	177581292	.	1000	.	23.4477	5260.82	5255.84	467
chr19	8942646	8943830	.	1000	.	14.6897	5251.23	5246.25	854
chr21	30364695	30365594	.	1000	.	26.3344	5247.47	5242.5	578
chr2	110371112	110372317	.	1000	.	16.3079	5246.16	5241.18	627
chr5	5422070	5423232	.	1000	.	17.7895	5242.85	5237.88	372
chr1	62901530	62902980	.	1000	.	15.1269	5240.24	5235.26	773
chr2	61697591	61698979	.	1000	.	18.8774	5234.29	5229.32	759
chr2	9770494	9771581	.	1000	.	19.1303	5233.55	5228.58	751
chr16	14013577	14014530	.	1000	.	21.8914	5232.97	5228	322
chr7	21466625	21467220	.	1000	.	11.4377	5228.82	5223.86	274
chr11	85338773	85339950	.	1000	.	23.6343	5228.28	5223.32	735
chr13	67804108	67805585	.	1000	.	21.8241	5225.73	5220.77	473
chr10	25304809	25306106	.	1000	.	21.6072	5224.39	5219.43	667
chr19	14639764	14640743	.	1000	.	20.2274	5222.85	5217.89	513
chr5	173314661	173315478	.	1000	.	21.9465	5216.62	5211.66	522
chr1	152020097	152021214	.	1000	.	19.3557	5214.47	5209.51	483
chr7	56173851	56174627	.	1000	.	25.6888	5212.94	5207.98	404
chr14	36295250	36296404	.	1000	.	17.3054	5210.41	5205.46	253
chr11	124823564	124824414	.	1000	.	27.0303	5207.38	5202.43	401
chr12	50560684	50561640	.	1000	.	22.9805	5204.21	5199.26	575
chr3	136580397	136581772	.	1000	.	21.47	5203.89	5198.94	550
chr3	172468145	172469219	.	1000	.	20.6648	5203.35	5198.4	313
chr1	153699944	153700700	.	1000	.	21.5778	5202.79	5197.83	432
chr7	30543932	30545045	.	1000	.	24.3219	5202.45	5197.5	645
chr16	10837496	10838587	.	1000	.	20.6417	5201.59	5196.63	524
chr8	135843601	135845129	.	1000	.	17.897	5199.29	5194.34	1095
chr12	32831910	32832983	.	1000	.	20.7807	5197.73	5192.78	245
chr2	148777660	148779415	.	1000	.	20.5042	5193.71	5188.77	812
chr14	20929260	20930245	.	1000	.	18.1623	5192.44	5187.5	640
chr9	4792320	4793507	.	1000	.	20.9177	5191.6	5186.65	485
chr2	133014875	133015397	.	1000	.	14.0861	5188.76	5183.81	357
chr17	26662033	26663589	.	1000	.	17.1471	5188.4	5183.45	612
chr6	80815891	80816938	.	1000	.	25.778	5186.77	5181.82	432
chr8	9413063	9414414	.	1000	.	23.7055	5183.35	5178.4	285
chr7	4784273	4785220	.	1000	.	18.0838	5179.85	5174.91	585
chr11	105892505	105893405	.	1000	.	22.3154	5177.16	5172.22	578
chr19	42579600	42580769	.	1000	.	17.3671	5173.9	5168.96	527
chr7	102388873	102389818	.	1000	.	30.0466	5168.18	5163.24	391
chr16	9184906	9186599	.	1000	.	16.6042	5167.39	5162.45	439
chr11	85779314	85781088	.	1000	.	19.8842	5166.43	5161.49	953
chr11	59383031	59384024	.	1000	.	13.6596	5139.84	5134.92	364
chr15	89631003	89631958	.	1000	.	18.1084	5139.19	5134.27	430
chr2	171785271	171786411	.	1000	.	17.1355	5137.17	5132.25	321
chr7	86974260	86975426	.	1000	.	23.1641	5135.1	5130.18	615
chr1	231113928	231115205	.	1000	.	24.861	5134.14	5129.22	770
chr1	173836654	173838160	.	1000	.	19.3347	5131.34	5126.42	633
chr4	17578514	17579601	.	1000	.	18.6976	5121.77	5116.85	493
chr2	208393871	208395215	.	1000	.	16.2924	5118.14	5113.23	787
chr19	52692524	52693883	.	1000	.	14.6359	5115.47	5110.56	709
chr2	198317642	198318808	.	1000	.	17.393	5115.38	5110.46	512
chr13	98084971	98085872	.	1000	.	12.3537	5114.91	5110	476
chr8	11659589	11661010	.	1000	.	20.9027	5112.83	5107.92	534
chr2	128784693	128786240	.	1000	.	14.2174	5109.22	5104.31	321
chr1	17240108	17241207	.	1000	.	20.1063	5098.78	5093.88	374
chr10	27148975	27150327	.	1000	.	20.0491	5094.71	5089.81	973
chr19	8008217	8009379	.	1000	.	20.8842	5092.64	5087.74	514
chr14	74959677	74960918	.	1000	.	19.7778	5091.64	5086.73	556
chr16	50058737	50059683	.	1000	.	26.679	5089.48	5084.58	305
chr12	98987130	98988234	.	1000	.	22.8742	5083.14	5078.24	268
chr5	126365569	126366998	.	1000	.	21.74	5082.84	5077.94	768
chr3	195162896	195164222	.	1000	.	17.7403	5082.2	5077.3	1024
chr2	46925503	46926830	.	1000	.	20.9005	5079.95	5075.06	669
chr2	136498984	136500328	.	1000	.	18.5594	5079.6	5074.7	269
chr6	20401657	20402202	.	1000	.	14.3884	5077.35	5072.46	289
chr19	16770398	16772102	.	1000	.	19.7241	5071.93	5067.04	629
chr10	131908446	131910080	.	1000	.	13.433	5066.47	5061.58	1026
chr9	2014675	2015469	.	1000	.	13.373	5060.42	5055.54	508
chr3	119812698	119814758	.	1000	.	12.3528	5058.57	5053.69	1184
chr10	81204363	81206143	.	1000	.	16.0198	5058.41	5053.53	1250
chr17	3539121	3540596	.	1000	.	19.9905	5054.03	5049.15	567
chr3	161607779	161608552	.	1000	.	29.8705	5052.64	5047.76	341
chr4	170541078	170542212	.	1000	.	22.0453	5052.51	5047.63	516
chr14	23754856	23756057	.	1000	.	21.7963	5049.95	5045.07	600
chr14	105956792	105957780	.	1000	.	11.3095	5049.56	5044.68	515
chr19	56651904	56652801	.	1000	.	14.7578	5048.64	5043.76	288
chr10	28591527	28592435	.	1000	.	25.9084	5044.41	5039.53	550
chr2	65357112	65358100	.	1000	.	16.9706	5043.56	5038.68	352
chr15	93425480	93426371	.	1000	.	20.5084	5039.61	5034.73	272
chr3	133291923	133292933	.	1000	.	13.8963	5038.92	5034.05	341
chr7	120590468	120591522	.	1000	.	20.9367	5038.59	5033.72	247
chr1	2517632	2518929	.	1000	.	14.492	5037.1	5032.22	363
chr12	25403205	25404532	.	1000	.	20.8403	5034.32	5029.44	845
chr11	134122766	134123973	.	1000	.	23.5215	5031.04	5026.17	597
chr11	82782401	82783444	.	1000	.	20.1214	5030.18	5025.31	593
chr4	39183646	39184583	.	1000	.	22.3814	5023.13	5018.27	360
chr12	82752035	82752803	.	1000	.	20.2327	5020.71	5015.85	235
chr19	52692524	52693883	.	1000	.	14.4639	5019.02	5014.15	514
chr17	54910436	54912305	.	1000	.	19.3507	5018.73	5013.87	929
chr12	4140087	4140875	.	1000	.	21.4784	5017.54	5012.67	489
chr1	172501250	172502772	.	1000	.	14.9496	5011.66	5006.8	911
chr9	77702654	77703817	.	1000	.	18.766	5010.86	5006	596
chr10	134350304	134351440	.	1000	.	13.9968	5010.45	5005.59	713
chr8	12990387	12991190	.	1000	.	19.4316	5008.44	5003.58	525
chr18	12946935	12948795	.	1000	.	15.7189	5004.68	4999.82	968
chr4	128981726	128983485	.	1000	.	17.7763	5003.23	4998.37	648
chr4	76649244	76650569	.	1000	.	20.0436	4998.01	4993.15	448
chr3	113414698	113416090	.	1000	.	18.9109	4991.19	4986.34	981
chr8	103250739	103252141	.	1000	.	13.0798	4988.93	4984.08	714
chr1	193090673	193091714	.	1000	.	21.8188	4988.5	4983.65	485
chr4	83294652	83295815	.	1000	.	16.5317	4987.47	4982.62	677
chr11	44586194	44587321	.	1000	.	14.9471	4978.15	4973.3	725
chr3	19988066	19989470	.	1000	.	20.1242	4977.92	4973.08	512
chr10	105677456	105678502	.	1000	.	20.7302	4975.15	4970.31	582
chr14	91526562	91527550	.	1000	.	16.3643	4968.34	4963.5	568
chr3	155587865	155589666	.	1000	.	17.5444	4965.31	4960.47	390
chr18	71814770	71816086	.	1000	.	19.3616	4964.93	4960.09	870
chr7	100183667	100184408	.	1000	.	14.0185	4964.12	4959.28	330
chr1	89149290	89150821	.	1000	.	20.3639	4964.07	4959.23	511
chr7	127291609	127292637	.	1000	.	17.1797	4962.83	4957.99	476
chr6	117996055	117997077	.	1000	.	25.9362	4961	4956.16	505
chr4	113152344	113153737	.	1000	.	18.774	4958.42	4953.58	519
chr7	7221522	7223059	.	1000	.	20.8159	4956.5	4951.67	612
chr3	37034207	37035427	.	1000	.	14.5495	4953.71	4948.88	703
chr7	106808728	106809736	.	1000	.	14.6224	4953.24	4948.41	374
chr18	12376707	12377934	.	1000	.	14.9095	4949.25	4944.42	703
chr17	20945494	20947166	.	1000	.	15.3135	4936.56	4931.73	1219
chr1	241802888	241804071	.	1000	.	22.6998	4936.15	4931.32	818
chr2	24269826	24270716	.	1000	.	22.5565	4935.47	4930.64	533
chr3	160282569	160284207	.	1000	.	16.3725	4930.08	4925.26	870
chr7	89840585	89841627	.	1000	.	25.3104	4927.86	4923.04	440
chr6	151772943	151773996	.	1000	.	21.5651	4927.36	4922.54	478
chr4	47915879	47917076	.	1000	.	24.1669	4924.16	4919.34	819
chr15	81616342	81617048	.	1000	.	23.0934	4923.44	4918.62	317
chr3	179280354	179281518	.	1000	.	17.1292	4921.77	4916.96	293
chr19	54640673	54641556	.	1000	.	12.3023	4918.78	4913.97	311
chr2	37192998	37194323	.	1000	.	18.9509	4917.39	4912.57	851
chr3	167812537	167814541	.	1000	.	14.9896	4916.25	4911.44	1264
chr1	38061027	38062154	.	1000	.	26.1043	4913.52	4908.71	583
chr6	18154893	18156392	.	1000	.	19.3868	4912.81	4907.99	654
chr10	124913499	124914049	.	1000	.	18.5571	4910.32	4905.51	323
chr7	21467379	21468152	.	1000	.	10.9921	4906.21	4901.4	248
chr14	45603131	45603992	.	1000	.	20.5829	4896.77	4891.96	620
chr19	19174231	19175144	.	1000	.	17.045	4896.56	4891.75	401
chr18	72162891	72164222	.	1000	.	16.4626	4896.08	4891.27	571
chr4	87514900	87516610	.	1000	.	18.8655	4888.67	4883.87	509
chr3	9791017	9792136	.	1000	.	18.2298	4882.04	4877.24	618
chr5	34929123	34930467	.	1000	.	19.2957	4880.94	4876.14	376
chr13	20532192	20533727	.	1000	.	15.0345	4876.92	4872.12	550
chr8	66546008	66546918	.	1000	.	24.9009	4872.23	4867.43	509
chr21	43916061	43917090	.	1000	.	24.0361	4871.14	4866.35	486
chr14	45366134	45367177	.	1000	.	21.4326	4870.55	4865.76	215
chr11	111797317	111798327	.	1000	.	16.6571	4868.2	4863.41	590
chr7	56118847	56120040	.	1000	.	18.2994	4865.48	4860.69	501
chr1	185125406	185126813	.	1000	.	19.1752	4864.77	4859.98	850
chr3	185826270	185827520	.	1000	.	17.7582	4863.04	4858.25	757
chr7	150923803	150924812	.	1000	.	20.1932	4861.78	4856.99	594
chr3	123303240	123304731	.	1000	.	18.1322	4860.89	4856.1	726
chr10	70883116	70884430	.	1000	.	21.4614	4856.99	4852.2	708
chr3	51421937	51423028	.	1000	.	18.9387	4856.12	4851.33	637
chr8	10696925	10697827	.	1000	.	23.962	4852.12	4847.33	555
chr8	38853693	38854790	.	1000	.	15.279	4849.04	4844.25	499
chr3	50336328	50337384	.	1000	.	14.552	4848.74	4843.96	612
chr14	62161664	62163094	.	1000	.	19.5109	4848.54	4843.76	373
chr11	62521237	62522117	.	1000	.	19.2312	4847.93	4843.15	460
chr3	14988558	14990341	.	1000	.	18.1821	4845.28	4840.5	1446
chr12	117175575	117176357	.	1000	.	21.7639	4844.34	4839.56	416
chr6	167369533	167371044	.	1000	.	20.8006	4840.85	4836.07	603
chr7	65337754	65338626	.	1000	.	22.2672	4839.12	4834.34	329
chr9	5628516	5629796	.	1000	.	18.009	4838.92	4834.14	504
chr8	61863385	61863965	.	1000	.	26.0154	4837.66	4832.88	334
chr13	111566462	111568225	.	1000	.	13.6501	4834.53	4829.75	1228
chr14	74550705	74552154	.	1000	.	16.6972	4833.36	4828.58	631
chr2	136742514	136743737	.	1000	.	23.2957	4832.87	4828.09	678
chr3	121467996	121469003	.	1000	.	19.3375	4832.58	4827.8	688
chr8	64080336	64081818	.	1000	.	18.9743	4828.39	4823.62	785
chr4	99916157	99917358	.	1000	.	18.3877	4827.25	4822.48	640
chr4	68566285	68567225	.	1000	.	25.3052	4826.84	4822.07	657
chr17	58468942	58470261	.	1000	.	20.7043	4819.72	4814.96	657
chr10	105991569	105992561	.	1000	.	30.4283	4818.83	4814.07	604
chr7	66093121	66094395	.	1000	.	15.0716	4813.69	4808.93	753
chr1	47779537	47780257	.	1000	.	20.7643	4811.67	4806.9	412
chr3	113775000	113775903	.	1000	.	25.2456	4809.21	4804.45	450
chr13	50509833	50511308	.	1000	.	24.0216	4807.19	4802.43	733
chr10	99257878	99259480	.	1000	.	13.5477	4805.77	4801.01	617
chr3	139020696	139021599	.	1000	.	22.6841	4805.77	4801.01	586
chr2	70141331	70142493	.	1000	.	15.4782	4803.49	4798.73	732
chr7	23052882	23054103	.	1000	.	23.3446	4802.06	4797.3	930
chr1	241682162	241683378	.	1000	.	21.6161	4800.96	4796.2	962
chr3	42631698	42633059	.	1000	.	23.3933	4800.71	4795.95	595
chr6	86388094	86389190	.	1000	.	19.4841	4799.76	4795	491
chr3	28389763	28391153	.	1000	.	18.1073	4799.16	4794.4	855
chr13	95253606	95254722	.	1000	.	23.4697	4798.01	4793.25	416
chr14	64009191	64010791	.	1000	.	21.4757	4796.03	4791.28	1010
chr7	87848948	87850061	.	1000	.	21.8357	4794.18	4789.42	426
chr19	8590171	8591444	.	1000	.	15.4591	4794.15	4789.4	544
chr9	20683405	20684921	.	1000	.	22.4172	4791.85	4787.1	795
chr16	46864212	46865620	.	1000	.	18.4971	4787.09	4782.34	1209
chr4	47487081	47487721	.	1000	.	29.176	4786.69	4781.94	205
chr3	13520893	13522327	.	1000	.	19.0717	4785.41	4780.65	815
chr19	37861443	37862423	.	1000	.	22.6769	4785.35	4780.6	506
chr7	77427281	77428935	.	1000	.	17.0508	4778.89	4774.14	760
chr13	60737434	60738673	.	1000	.	24.0851	4777.92	4773.17	713
chr16	18812369	18813526	.	1000	.	18.1119	4777.71	4772.96	654
chr2	191183999	191184926	.	1000	.	22.5845	4777.64	4772.9	691
chr12	118573448	118574768	.	1000	.	24.4028	4772.94	4768.19	416
chr7	75368025	75369189	.	1000	.	16.6039	4772.66	4767.92	495
chr19	51870655	51871505	.	1000	.	12.4998	4766.71	4761.97	316
chr3	88107531	88109012	.	1000	.	16.2682	4763.82	4759.08	822
chr12	22777447	22779021	.	1000	.	24.9865	4762.65	4757.9	603
chr9	26955887	26956922	.	1000	.	29.0598	4762.3	4757.56	480
chr12	14955906	14956964	.	1000	.	23.3568	4760.29	4755.55	593
chr15	101142038	101143467	.	1000	.	17.3409	4760.09	4755.35	652
chr7	86781201	86782618	.	1000	.	16.7395	4759.57	4754.83	507
chr7	132766292	132767210	.	1000	.	26.6572	4759.19	4754.45	696
chr12	56497787	56498860	.	1000	.	20.0617	4757.2	4752.46	443
chr1	117663958	117665026	.	1000	.	19.0296	4755.21	4750.47	486
chr6	80713447	80714588	.	1000	.	27.501	4749.47	4744.73	807
chr11	125461656	125463368	.	1000	.	18.5267	4747.92	4743.18	885
chr5	180236423	180238074	.	1000	.	15.5012	4747.6	4742.87	759
chr1	169454458	169455872	.	1000	.	20.021	4747.39	4742.65	809
chr15	23033956	23034992	.	1000	.	21.4525	4746.9	4742.16	575
chr14	64108113	64109307	.	1000	.	17.5699	4746.68	4741.94	651
chr5	114961239	114962363	.	1000	.	20.6849	4744.56	4739.83	606
chr3	27524644	27526426	.	1000	.	18.6161	4739.15	4734.42	1384
chr8	79577714	79579037	.	1000	.	24.2933	4734.65	4729.92	568
chr1	165567111	165568009	.	1000	.	24.0934	4734.21	4729.48	410
chr20	290214	291482	.	1000	.	22.0564	4734.08	4729.36	1017
chr6	29600123	29601529	.	1000	.	15.0494	4733.53	4728.8	835
chr3	50273015	50273909	.	1000	.	13.8416	4733.52	4728.79	424
chr9	108006440	108007425	.	1000	.	19.7458	4730.08	4725.36	337
chr14	99501715	99502878	.	1000	.	18.7238	4729.86	4725.13	747
chr2	172290220	172291405	.	1000	.	19.2868	4727.01	4722.29	426
chr19	54640673	54641556	.	1000	.	11.9868	4726.62	4721.9	512
chr20	39656965	39658558	.	1000	.	20.1179	4725.07	4720.35	324
chr14	102414023	102415304	.	1000	.	18.3292	4724.35	4719.63	537
chr8	86132183	86133188	.	1000	.	21.0125	4724.26	4719.54	513
chr10	23383950	23385333	.	1000	.	22.3632	4724.08	4719.36	443
chr8	8860122	8861058	.	1000	.	27.1593	4724.04	4719.32	225
chr20	55043140	55043971	.	1000	.	28.9842	4721.84	4717.12	470
chr2	135675677	135677021	.	1000	.	13.8379	4721.76	4717.04	650
chr6	146864348	146865876	.	1000	.	18.6856	4719.21	4714.49	448
chr8	57905229	57907119	.	1000	.	24.5695	4715.84	4711.12	1270
chr9	95526803	95527905	.	1000	.	16.1822	4711.73	4707.01	474
chr4	140374231	140375730	.	1000	.	18.1165	4711.33	4706.61	691
chr20	23342144	23343463	.	1000	.	12.2005	4710.87	4706.16	583
chr6	151710791	151712333	.	1000	.	13.5821	4709.47	4704.75	867
chr5	176852886	176854067	.	1000	.	15.0434	4709.37	4704.65	528
chr17	57232069	57233351	.	1000	.	16.1931	4709.35	4704.64	868
chr5	110847621	110849034	.	1000	.	22.093	4708.77	4704.06	745
chr2	88926570	88927890	.	1000	.	14.571	4707.14	4702.43	735
chr1	162530774	162532090	.	1000	.	17.6834	4706.39	4701.68	494
chr3	184016457	184017766	.	1000	.	20.6908	4703.66	4698.95	429
chr7	139043761	139045559	.	1000	.	15.6366	4700.5	4695.79	775
chr5	178986225	178987208	.	1000	.	24.756	4696.95	4692.24	391
chr1	46598121	46599167	.	1000	.	19.0707	4695.79	4691.08	585
chr8	126010024	126011262	.	1000	.	17.5968	4695.08	4690.37	654
chr1	206137737	206138469	.	1000	.	33.7661	4694.88	4690.17	404
chr19	50269520	50270534	.	1000	.	13.7823	4693.7	4688.99	377
chr9	36486906	36488342	.	1000	.	19.6058	4690.59	4685.88	956
chr12	3981985	3982883	.	1000	.	25.1234	4690.18	4685.48	630
chr10	91460833	91461678	.	1000	.	26.8264	4684.82	4680.11	429
chr9	33263695	33265422	.	1000	.	19.524	4684.02	4679.32	1113
chr8	41386246	41387037	.	1000	.	24.847	4681.81	4677.11	398
chr3	67704446	67705509	.	1000	.	23.8266	4680.68	4675.98	627
chr18	59853782	59855272	.	1000	.	19.8836	4672.81	4668.12	628
chr13	50017606	50018904	.	1000	.	20.1324	4671.41	4666.71	678
chr5	172483759	172484808	.	1000	.	16.1028	4671.17	4666.47	465
chr7	105924390	105926226	.	1000	.	18.753	4668.73	4664.04	1147
chr4	123653469	123654376	.	1000	.	21.3829	4668.47	4663.78	227
chr1	201924224	201924977	.	1000	.	24.1782	4667.9	4663.21	282
chr17	7517712	7518808	.	1000	.	20.361	4664.52	4659.83	752
chr19	4471373	4472336	.	1000	.	14.9082	4663.21	4658.52	581
chr1	226186751	226187738	.	1000	.	21.9	4661.6	4656.91	431
chr2	208575439	208577109	.	1000	.	19.363	4659.67	4654.98	808
chr19	54663038	54663925	.	1000	.	15.1471	4656.66	4651.97	579
chr8	101734208	101735149	.	1000	.	15.9402	4654.15	4649.46	260
chr2	26256029	26257532	.	1000	.	19.3139	4653.23	4648.54	774
chr19	10981263	10982295	.	1000	.	15.6666	4651.54	4646.85	568
chr9	91933046	91934059	.	1000	.	20.7675	4651.08	4646.4	670
chr6	150389743	150390758	.	1000	.	19.5822	4649.23	4644.54	629
chr1	174968364	174969858	.	1000	.	13.8537	4646.39	4641.7	655
chr18	48404860	48406206	.	1000	.	20.892	4645.69	4641.01	582
chr1	92764094	92765087	.	1000	.	24.7958	4641.51	4636.83	464
chr4	17811779	17813135	.	1000	.	18.1748	4640.56	4635.88	630
chr5	131131996	131133422	.	1000	.	20.8468	4639.28	4634.6	829
chr3	17783459	17784730	.	1000	.	18.183	4639.02	4634.34	838
chr2	62932169	62933541	.	1000	.	18.5837	4638.21	4633.53	590
chr3	45730209	45731313	.	1000	.	18.5433	4635.94	4631.26	593
chr1	231663771	231664923	.	1000	.	24.8559	4634.58	4629.9	591
chr14	45430834	45432112	.	1000	.	18.0556	4623.24	4618.57	410
chr3	125634260	125635750	.	1000	.	13.6521	4623.15	4618.48	631
chr19	9929403	9930567	.	1000	.	13.5698	4620.93	4616.26	569
chr7	111845512	111847200	.	1000	.	16.3732	4616.5	4611.83	1030
chr3	101394901	101396342	.	1000	.	15.8299	4610.64	4605.98	278
chr8	67340541	67341758	.	1000	.	16.3575	4610.23	4605.56	529
chr7	44121818	44122762	.	1000	.	16.4565	4609.77	4605.11	405
chr11	14912703	14914200	.	1000	.	21.8072	4603.74	4599.08	1122
chr15	59062784	59064081	.	1000	.	19.2106	4599.6	4594.94	612
chr19	28283851	28285772	.	1000	.	17.6709	4594.2	4589.54	1027
chr5	98108754	98110361	.	1000	.	16.1454	4594.18	4589.52	478
chr16	82203399	82204477	.	1000	.	23.9002	4591.67	4587.02	490
chrX	48659670	48661008	.	1000	.	15.1217	4587.54	4582.89	737
chr18	67872617	67873657	.	1000	.	24.5576	4586.34	4581.69	652
chr4	10117867	10119006	.	1000	.	16.2312	4584.92	4580.27	610
chr4	128885541	128887218	.	1000	.	18.7595	4583.29	4578.64	939
chr2	209130508	209131546	.	1000	.	18.8344	4580.79	4576.14	348
chr12	83079537	83081436	.	1000	.	19.5449	4578.26	4573.62	1061
chr1	8021158	8022276	.	1000	.	22.167	4578.01	4573.36	450
chr2	215674111	215675038	.	1000	.	14.6216	4575.93	4571.28	446
chr5	156569283	156570521	.	1000	.	24.1587	4568.63	4563.98	631
chr20	18447318	18448354	.	1000	.	24.6944	4566.04	4561.4	417
chr10	76585161	76586843	.	1000	.	13.494	4562.25	4557.61	970
chr7	45038956	45040303	.	1000	.	16.1771	4561.91	4557.27	642
chr4	100484466	100485389	.	1000	.	21.4335	4560.66	4556.02	432
chr5	36151732	36152395	.	1000	.	20.8371	4558.62	4553.98	368
chr3	101443110	101444288	.	1000	.	21.9733	4558.22	4553.58	639
chr10	18947897	18949099	.	1000	.	22.1516	4552.4	4547.76	361
chr2	96930947	96932430	.	1000	.	17.1677	4552.37	4547.73	907
chr9	116163227	116163967	.	1000	.	21.074	4552.17	4547.53	449
chr3	28282561	28283542	.	1000	.	25.4408	4547.22	4542.58	439
chr3	43662855	43664045	.	1000	.	15.9805	4547.07	4542.43	890
chr14	39900489	39902312	.	1000	.	16.3539	4546.05	4541.42	1194
chr20	45317675	45318710	.	1000	.	18.3704	4545.11	4540.48	593
chr18	18691097	18692413	.	1000	.	18.7169	4544.73	4540.09	831
chr18	9474752	9475978	.	1000	.	18.4575	4544.36	4539.72	586
chr11	101785159	101786212	.	1000	.	19.0339	4543.91	4539.28	549
chr1	6672779	6674963	.	1000	.	17.0661	4540.62	4535.99	836
chr18	51750439	51751312	.	1000	.	24.5932	4540.48	4535.85	649
chr3	53381084	53382100	.	1000	.	20.295	4540.34	4535.71	583
chr3	140660272	140661791	.	1000	.	22.2717	4540.07	4535.44	365
chr17	11900083	11901291	.	1000	.	20.5894	4539.99	4535.36	759
chr2	42588022	42589025	.	1000	.	21.677	4538.81	4534.18	670
chr11	111472615	111473899	.	1000	.	18.6644	4536.05	4531.42	390
chr3	43662855	43664045	.	1000	.	15.9413	4534.98	4530.36	718
chr4	89204591	89206261	.	1000	.	19.3229	4530.98	4526.35	1304
chr11	32604981	32606166	.	1000	.	25.3611	4527.36	4522.73	312
chr8	109455021	109456402	.	1000	.	20.9377	4525.1	4520.48	726
chr16	22201599	22202871	.	1000	.	9.59021	4523.32	4518.69	727
chr15	77223623	77224631	.	1000	.	23.8588	4522.84	4518.22	364
chr12	6961012	6962547	.	1000	.	11.6385	4522.11	4517.49	600
chr3	14692853	14693856	.	1000	.	23.9893	4519.09	4514.47	259
chr3	75483976	75485189	.	1000	.	10.9951	4517.24	4512.63	783
chr4	53588119	53588997	.	1000	.	26.2586	4516.04	4511.42	467
chr1	33282437	33284080	.	1000	.	18.4709	4513.42	4508.8	657
chr3	97540264	97541652	.	1000	.	21.492	4512.11	4507.49	542
chr3	31573349	31575019	.	1000	.	16.1143	4510.48	4505.87	652
chr7	108209624	108210867	.	1000	.	19.3665	4510.41	4505.8	582
chr6	170862784	170863902	.	1000	.	17.9225	4508.81	4504.19	571
chr4	75023120	75024250	.	1000	.	22.581	4507.91	4503.29	632
chr17	34135952	34137064	.	1000	.	18.1315	4506.27	4501.66	444
chr11	94226548	94227728	.	1000	.	29.7019	4505.18	4500.57	537
chr8	61428992	61430301	.	1000	.	18.8466	4503.57	4498.96	435
chr4	42658516	42659842	.	1000	.	22.5685	4503.05	4498.44	719
chr11	122932435	122933847	.	1000	.	14.0078	4502.81	4498.2	577
chr8	104426821	104428027	.	1000	.	18.1731	4501.94	4497.33	603
chr19	18632532	18633560	.	1000	.	15.0327	4501.58	4496.96	621
chr18	61033543	61035152	.	1000	.	17.9494	4501.12	4496.51	1327
chr1	227127066	227128440	.	1000	.	18.228	4497.46	4492.85	771
chr12	99037892	99039615	.	1000	.	17.115	4496.78	4492.17	1007
chr4	13485243	13486826	.	1000	.	19.6248	4496.32	4491.71	760
chr18	77793278	77794789	.	1000	.	14.0859	4495.53	4490.92	869
chr6	108278449	108279880	.	1000	.	19.7107	4494.94	4490.33	1061
chr12	122710082	122711214	.	1000	.	15.159	4494.26	4489.65	634
chr11	59383031	59384024	.	1000	.	12.5258	4492.42	4487.81	573
chr19	55972891	55973512	.	1000	.	15.4362	4490.79	4486.19	235
chr5	7868697	7869944	.	1000	.	26.8495	4487.34	4482.74	534
chr6	53223831	53224824	.	1000	.	18.4753	4486.55	4481.95	454
chr14	21737321	21738132	.	1000	.	18.6792	4486.14	4481.54	598
chr8	141520816	141522503	.	1000	.	13.6786	4485.04	4480.44	1221
chr12	133706390	133707589	.	1000	.	19.074	4475.45	4470.85	557
chr18	47813585	47814677	.	1000	.	16.1095	4475.4	4470.8	724
chr4	126235703	126236547	.	1000	.	15.974	4474.45	4469.86	324
chr2	70141331	70142493	.	1000	.	14.7698	4473.59	4468.99	486
chr3	37034207	37035427	.	1000	.	13.6003	4472.37	4467.78	470
chr2	68479223	68480478	.	1000	.	18.5872	4471.25	4466.66	621
chr17	12920645	12921937	.	1000	.	21.172	4470.59	4466	759
chr4	39528711	39529939	.	1000	.	17.4205	4469.78	4465.18	528
chr6	19804642	19805596	.	1000	.	19.5152	4465.19	4460.6	365
chr7	156685210	156686472	.	1000	.	17.7816	4462.08	4457.49	777
chr10	85898961	85900002	.	1000	.	22.3621	4460.41	4455.82	241
chr5	157158216	157159139	.	1000	.	23.4568	4457.05	4452.47	520
chr7	92157372	92158415	.	1000	.	20.389	4455.92	4451.33	568
chr1	212457942	212459753	.	1000	.	16.2142	4455.68	4451.09	608
chr5	56204960	56206389	.	1000	.	15.6334	4455.06	4450.47	794
chr3	125313531	125314954	.	1000	.	19.0464	4455.01	4450.43	931
chr13	111367619	111368264	.	1000	.	9.36555	4454.8	4450.21	376
chr10	134350304	134351440	.	1000	.	12.9581	4454.55	4449.97	876
chr9	123476326	123477355	.	1000	.	20.6587	4454.1	4449.52	585
chr3	136470522	136472069	.	1000	.	15.6157	4451.66	4447.08	962
chr6	109415496	109417092	.	1000	.	14.4265	4446.56	4441.98	639
chr2	232328467	232330149	.	1000	.	15.1877	4445.18	4440.6	827
chr19	16606741	16607735	.	1000	.	21.6827	4440.71	4436.13	376
chr14	53018928	53020185	.	1000	.	19.4997	4438.94	4434.36	477
chr2	25194037	25195276	.	1000	.	18.5962	4437.09	4432.51	859
chr14	90848976	90850058	.	1000	.	20.08	4431.65	4427.07	646
chr14	23770371	23772086	.	1000	.	11.4711	4431.51	4426.93	718
chr7	76009104	76009965	.	1000	.	17.7569	4430.5	4425.93	300
chr2	215674111	215675038	.	1000	.	14.3224	4430.08	4425.5	661
chr5	34914896	34916218	.	1000	.	24.0813	4428.1	4423.52	807
chr4	113557836	113558988	.	1000	.	19.8543	4426.98	4422.41	401
chr15	44719067	44720243	.	1000	.	21.2728	4425.41	4420.84	275
chr7	137686204	137687311	.	1000	.	17.8425	4422.4	4417.83	872
chr9	139685113	139686060	.	1000	.	15.988	4422.28	4417.71	298
chr5	162864162	162865213	.	1000	.	22.6211	4422.2	4417.63	295
chr19	36605649	36607010	.	1000	.	15.2267	4416.97	4412.4	614
chr18	71958946	71959744	.	1000	.	20.8028	4415.85	4411.28	385
chr5	179920905	179922231	.	1000	.	22.3971	4415.81	4411.24	361
chr5	8457279	8458414	.	1000	.	20.422	4412.6	4408.03	381
chr3	160472433	160474108	.	1000	.	17.6003	4411.31	4406.75	899
chr9	110044748	110046409	.	1000	.	18.3608	4410	4405.44	545
chr1	70670792	70671851	.	1000	.	27.8812	4409.79	4405.23	536
chr2	122512722	122513590	.	1000	.	23.39	4405.74	4401.18	367
chr8	101734208	101735149	.	1000	.	15.3615	4405.34	4400.77	441
chr10	16858925	16860024	.	1000	.	16.9355	4404.35	4399.79	602
chr18	61089118	61090382	.	1000	.	23.5711	4404.34	4399.78	653
chr14	100070348	100071502	.	1000	.	16.7619	4401.29	4396.73	381
chr19	9929403	9930567	.	1000	.	13.1412	4400.83	4396.27	790
chr21	33103177	33105017	.	1000	.	17.3925	4397.24	4392.69	1289
chr12	30906894	30908353	.	1000	.	20.2265	4396.6	4392.04	1001
chr7	142985007	142985972	.	1000	.	19.1731	4395	4390.44	334
chr19	33165596	33167065	.	1000	.	17.5294	4392.57	4388.01	559
chr1	48937285	48938219	.	1000	.	18.9082	4392.03	4387.47	650
chr20	32580817	32582441	.	1000	.	13.1572	4389.46	4384.91	251
chr13	103248392	103250030	.	1000	.	17.4639	4388.65	4384.1	837
chr8	73920833	73921608	.	1000	.	25.4279	4387.15	4382.6	224
chr18	30050078	30051403	.	1000	.	17.8716	4385.5	4380.94	843
chr2	201390469	201391392	.	1000	.	28.0746	4385.21	4380.66	332
chr14	24711025	24712648	.	1000	.	17.4063	4384	4379.45	876
chr10	71929648	71930806	.	1000	.	22.2417	4382.56	4378.01	704
chr1	169336530	169337932	.	1000	.	23.019	4381.58	4377.03	571
chr6	160182805	160183934	.	1000	.	17.7273	4381.58	4377.03	603
chr2	27008291	27009483	.	1000	.	23.5155	4380.69	4376.14	484
chr12	54120790	54121852	.	1000	.	22.5984	4379.86	4375.31	593
chr3	37901832	37903555	.	1000	.	16.9502	4379.17	4374.62	223
chr11	77899017	77900413	.	1000	.	15.5279	4379.04	4374.49	730
chr7	25018919	25020471	.	1000	.	17.3632	4378.64	4374.09	978
chr8	87520302	87521220	.	1000	.	22.4588	4377.19	4372.65	677
chr7	2883527	2884438	.	1000	.	19.2497	4376.24	4371.69	568
chr4	68410868	68411600	.	1000	.	21.0894	4376.16	4371.61	421
chr1	225964845	225966108	.	1000	.	25.1775	4375.65	4371.1	605
chr3	23957962	23959274	.	1000	.	20.683	4374.4	4369.85	581
chr6	90061903	90063019	.	1000	.	18.1886	4372.98	4368.44	642
chr3	110789710	110791322	.	1000	.	16.612	4372.56	4368.01	799
chr2	32390254	32391262	.	1000	.	28.3239	4371.08	4366.53	592
chr2	88926570	88927890	.	1000	.	13.8845	4368.04	4363.5	528
chr3	75483976	75485189	.	1000	.	10.7531	4362.8	4358.25	433
chr5	71603760	71604557	.	1000	.	21.9576	4362.08	4357.54	514
chr11	73881801	73882772	.	1000	.	21.0559	4361.16	4356.62	399
chr5	128429758	128431154	.	1000	.	20.686	4359.34	4354.8	572
chr11	57508489	57509592	.	1000	.	20.4823	4359.32	4354.78	349
chr9	123604678	123605822	.	1000	.	22.4272	4356.68	4352.14	615
chr1	246729168	246730385	.	1000	.	20.6003	4356.44	4351.91	519
chr5	132201814	132202868	.	1000	.	20.4324	4356.21	4351.68	389
chr14	60558292	60559232	.	1000	.	20.1397	4353.97	4349.43	344
chr13	111358118	111358971	.	1000	.	17.7598	4351.92	4347.39	536
chr13	96328773	96330065	.	1000	.	18.2308	4351.54	4347	486
chr11	96122472	96123858	.	1000	.	22.8799	4351.02	4346.48	650
chr6	133135094	133136126	.	1000	.	19.8114	4349.09	4344.55	410
chr14	99946916	99948103	.	1000	.	12.4848	4346	4341.46	434
chr7	87505123	87506515	.	1000	.	19.7209	4345.09	4340.56	585
chr3	4909350	4910813	.	1000	.	22.0603	4344.26	4339.73	824
chr14	91526562	91527550	.	1000	.	14.9824	4343.44	4338.9	741
chr14	90797926	90798635	.	1000	.	25.5055	4343.34	4338.81	499
chr14	67707307	67708780	.	1000	.	18.9237	4341.8	4337.27	613
chr13	31191068	31192339	.	1000	.	19.0327	4341.52	4336.99	840
chr9	15422268	15423337	.	1000	.	21.9118	4340.4	4335.87	472
chr4	84405535	84406744	.	1000	.	19.7013	4339.53	4335	798
chr20	5099970	5101069	.	1000	.	22.2467	4337.31	4332.78	734
chr4	25378248	25379294	.	1000	.	21.1295	4337.11	4332.59	547
chr10	101379993	101381526	.	1000	.	12.0693	4334.2	4329.67	507
chr7	140713992	140715344	.	1000	.	26.1014	4333.85	4329.32	827
chr5	151150190	151151930	.	1000	.	11.7916	4333.4	4328.87	1163
chr13	28194123	28195221	.	1000	.	18.2396	4330.43	4325.9	680
chr13	24275362	24276433	.	1000	.	17.5118	4330.36	4325.83	589
chr16	78132919	78134124	.	1000	.	18.5981	4329.99	4325.47	449
chr18	29522191	29523846	.	1000	.	19.3595	4329.38	4324.85	961
chr7	134331233	134332105	.	1000	.	24.1908	4328.45	4323.92	255
chr2	220252018	220253457	.	1000	.	11.3349	4326.79	4322.27	1142
chr16	23159996	23161274	.	1000	.	23.6977	4325.46	4320.93	904
chr11	82996653	82997678	.	1000	.	16.9655	4324.5	4319.97	450
chr20	20692984	20693912	.	1000	.	21.3532	4320.38	4315.86	563
chr9	4984319	4985650	.	1000	.	16.166	4319.94	4315.42	482
chr11	57424711	57425520	.	1000	.	21.0524	4319.9	4315.38	372
chr4	177240583	177241981	.	1000	.	20.6716	4314.65	4310.13	428
chr17	19280872	19282063	.	1000	.	16.1152	4313.83	4309.31	805
chr11	125438997	125439871	.	1000	.	23.2218	4312.02	4307.5	272
chr13	25874966	25876351	.	1000	.	24.4648	4311.58	4307.07	722
chr3	155571635	155572930	.	1000	.	19.2558	4307.94	4303.42	772
chr16	75018375	75019386	.	1000	.	24.0166	4307.23	4302.72	719
chr12	62653443	62654634	.	1000	.	19.5997	4307.03	4302.52	633
chr20	18487892	18488850	.	1000	.	20.8834	4306.75	4302.23	595
chr3	50396205	50397418	.	1000	.	18.9399	4303.73	4299.22	854
chr3	16305924	16307028	.	1000	.	20.177	4301.51	4297	685
chr8	66556480	66557663	.	1000	.	19.327	4301.47	4296.96	433
chr9	74979046	74981024	.	1000	.	15.7582	4300.97	4296.46	1256
chr6	32163217	32164481	.	1000	.	12.0563	4300.73	4296.22	465
chr5	60704411	60704906	.	1000	.	27.0934	4299.24	4294.73	282
chr11	64008163	64009562	.	1000	.	12.4208	4298.44	4293.93	701
chr17	61698941	61700712	.	1000	.	14.9591	4297.53	4293.02	519
chr16	81110203	81111316	.	1000	.	19.9579	4296.59	4292.09	648
chr12	100660474	100661811	.	1000	.	17.0347	4295.44	4290.93	424
chr1	163291410	163292172	.	1000	.	25.3261	4292.89	4288.38	226
chr5	57878431	57879249	.	1000	.	33.1051	4292.4	4287.9	410
chr6	90348044	90348852	.	1000	.	24.2242	4292.3	4287.79	455
chr1	172501250	172502772	.	1000	.	13.5278	4292.24	4287.74	749
chr3	114865448	114867090	.	1000	.	11.0899	4290.11	4285.6	774
chr1	63832870	63833866	.	1000	.	22.9852	4289.82	4285.32	356
chr3	180319517	180320495	.	1000	.	25.4289	4289.4	4284.89	386
chr4	20701560	20702467	.	1000	.	27.6815	4289.34	4284.83	430
chr14	91975538	91977440	.	1000	.	17.6274	4289.16	4284.66	1339
chr7	77325269	77326950	.	1000	.	21.3214	4289.09	4284.59	411
chr8	94766852	94767617	.	1000	.	30.5332	4285.59	4281.09	229
chr7	149321149	149322272	.	1000	.	20.9928	4285.24	4280.74	706
chr2	68694018	68695105	.	1000	.	18.6962	4284.11	4279.6	579
chr8	680679	681644	.	1000	.	20.9335	4283.35	4278.85	607
chr5	179159047	179160712	.	1000	.	19.0846	4282.81	4278.31	672
chr21	44394043	44395814	.	1000	.	15.473	4280.14	4275.64	407
chr11	6502405	6503435	.	1000	.	20.7519	4273.52	4269.03	247
chr9	116037202	116038371	.	1000	.	21.0877	4273.12	4268.63	675
chr1	151253643	151255523	.	1000	.	12.8181	4272.38	4267.88	971
chr18	76828682	76829849	.	1000	.	16.3546	4270.51	4266.02	638
chr5	130506279	130507076	.	1000	.	22.5152	4269.58	4265.08	282
chr4	83821309	83822576	.	1000	.	16.7447	4269.35	4264.86	495
chr9	131842942	131843928	.	1000	.	17.7566	4267.59	4263.09	361
chr1	197169764	197170964	.	1000	.	20.8017	4266.47	4261.97	724
chr11	62388927	62389913	.	1000	.	20.0499	4264.89	4260.4	621
chr2	114513630	114514669	.	1000	.	22.213	4264.48	4259.99	594
chr1	207925015	207926303	.	1000	.	25.2732	4264.44	4259.94	345
chr1	100714733	100715856	.	1000	.	28.3032	4264.42	4259.93	733
chr12	2113023	2113962	.	1000	.	26.1953	4264.33	4259.84	676
chr4	2537093	2539349	.	1000	.	16.345	4263.61	4259.12	1049
chr11	73490193	73491037	.	1000	.	24.0988	4263.38	4258.88	411
chr2	120123901	120125453	.	1000	.	19.7348	4261.76	4257.27	574
chr19	11485180	11486175	.	1000	.	17.5581	4261.68	4257.19	529
chr16	11836051	11837252	.	1000	.	18.9138	4261.09	4256.6	732
chr2	232378777	232379730	.	1000	.	24.7908	4255.96	4251.47	374
chr6	38670164	38671230	.	1000	.	24.2658	4253.83	4249.34	818
chr16	46722499	46724250	.	1000	.	15.6192	4253.81	4249.32	690
chr3	53925365	53926385	.	1000	.	20.0907	4250.22	4245.74	597
chr5	178692208	178693235	.	1000	.	15.3938	4249.98	4245.49	553
chr22	41985337	41986346	.	1000	.	18.0133	4248.51	4244.02	690
chr7	14030027	14031538	.	1000	.	21.2228	4248.12	4243.64	1063
chr12	56367164	56368349	.	1000	.	13.7292	4245.71	4241.22	592
chr7	76751214	76752209	.	1000	.	29.2906	4243.36	4238.88	607
chr19	45681093	45682330	.	1000	.	14.4399	4243.31	4238.83	545
chr18	9333917	9335406	.	1000	.	18.0457	4242.91	4238.43	779
chr13	96704941	96706182	.	1000	.	23.1988	4241.74	4237.26	795
chr1	174968364	174969858	.	1000	.	13.0573	4239.24	4234.76	452
chr4	124130	125291	.	1000	.	22.8608	4238.98	4234.5	180
chr19	58912298	58913134	.	1000	.	18.1305	4235.61	4231.13	398
chr3	42845155	42846496	.	1000	.	24.4275	4234.93	4230.45	890
chr15	25683052	25684618	.	1000	.	18.2406	4234.43	4229.95	1203
chr12	49075274	49076481	.	1000	.	18.942	4233.8	4229.33	826
chr4	108910558	108911638	.	1000	.	27.2575	4233.69	4229.21	366
chr1	166808140	166809513	.	1000	.	20.4891	4233.3	4228.82	488
chr7	158621592	158622985	.	1000	.	15.3306	4232.32	4227.84	720
chr12	21654112	21655363	.	1000	.	22.0448	4229.59	4225.11	506
chr2	187350355	187351636	.	1000	.	20.7862	4228.83	4224.35	552
chr12	64797761	64799154	.	1000	.	17.154	4224.52	4220.04	348
chr2	220462077	220463195	.	1000	.	19.0778	4223.86	4219.39	780
chr20	57606914	57608123	.	1000	.	21.9569	4222.03	4217.56	561
chr19	7069089	7070153	.	1000	.	20.405	4221.69	4217.21	285
chr3	130611813	130613597	.	1000	.	20.3156	4221.19	4216.72	1084
chr8	61564155	61565295	.	1000	.	18.3546	4219.88	4215.41	708
chr11	129938768	129940381	.	1000	.	16.4559	4217.59	4213.12	895
chr19	56651904	56652801	.	1000	.	13.0895	4216.46	4211.99	589
chr18	32820751	32821402	.	1000	.	23.0338	4216.16	4211.69	209
chr17	8532960	8534937	.	1000	.	19.6677	4215.29	4210.82	1323
chr11	4414404	4415312	.	1000	.	30.7224	4213.89	4209.42	575
chr19	18314600	18315608	.	1000	.	16.3893	4212.18	4207.71	389
chr4	100871084	100872116	.	1000	.	13.1825	4210.92	4206.45	528
chr8	146052014	146053365	.	1000	.	13.8626	4209.1	4204.63	720
chr4	73934879	73935917	.	1000	.	20.0659	4207.74	4203.28	698
chr18	47807500	47808368	.	1000	.	15.8851	4207.57	4203.11	490
chr11	17098742	17100138	.	1000	.	20.8572	4207.35	4202.89	568
chr18	57025818	57027025	.	1000	.	24.1445	4205.97	4201.51	770
chr7	75987589	75989253	.	1000	.	15.4078	4205.09	4200.63	1060
chr10	121355319	121356930	.	1000	.	15.7276	4205.03	4200.57	1394
chr1	28051928	28053053	.	1000	.	17.0916	4204.52	4200.05	422
chr21	38639185	38640597	.	1000	.	16.1976	4202.34	4197.88	675
chr22	51020783	51021873	.	1000	.	17.4695	4201.94	4197.48	643
chr14	93260084	93261348	.	1000	.	17.476	4201.88	4197.42	503
chr9	38392264	38393167	.	1000	.	17.2296	4201.47	4197.01	384
chr2	61765188	61766091	.	1000	.	14.1011	4197.6	4193.14	372
chr4	159592059	159593873	.	1000	.	13.8132	4195.74	4191.28	1281
chr2	198380353	198381487	.	1000	.	22.0514	4193.93	4189.47	338
chr1	159750313	159751384	.	1000	.	17.3836	4190.92	4186.46	326
chr14	35515093	35516287	.	1000	.	18.8498	4190.28	4185.82	414
chr14	34930860	34932017	.	1000	.	20.0757	4188.22	4183.77	734
chr1	213030909	213032455	.	1000	.	21.352	4186.6	4182.14	633
chr15	26075933	26076686	.	1000	.	18.7081	4186.39	4181.94	380
chr5	61601587	61603147	.	1000	.	18.609	4186.07	4181.61	396
chr12	108154605	108155562	.	1000	.	21.5717	4185.79	4181.33	400
chr3	140950000	140951392	.	1000	.	18.8837	4185.22	4180.76	534
chr19	6424711	6425699	.	1000	.	12.9123	4184.25	4179.8	280
chr6	144416107	144417787	.	1000	.	18.4162	4183.98	4179.52	759
chr1	151762505	151763748	.	1000	.	21.9448	4182.05	4177.6	548
chr16	84149970	84151114	.	1000	.	21.8134	4181.89	4177.44	548
chr1	220219356	220220181	.	1000	.	24.2441	4181.51	4177.05	568
chr12	57471968	57473013	.	1000	.	23.3794	4179.92	4175.47	683
chr6	64281684	64283921	.	1000	.	16.1847	4178.99	4174.54	668
chr2	153573670	153575446	.	1000	.	11.9674	4178.11	4173.66	374
chr13	22177645	22178539	.	1000	.	20.6179	4177.94	4173.49	378
chr17	26645698	26646638	.	1000	.	20.8621	4177.92	4173.47	378
chr1	247373462	247374402	.	1000	.	26.879	4177.91	4173.46	745
chr7	107531076	107532264	.	1000	.	22.6206	4177.9	4173.45	497
chr4	184425213	184426427	.	1000	.	11.8648	4177.36	4172.91	550
chr12	31881366	31882480	.	1000	.	18.013	4175.77	4171.32	568
chr7	74508684	74509127	.	1000	.	47.8292	4168.7	4164.25	213
chr19	39389652	39390922	.	1000	.	17.4333	4168.53	4164.08	817
chr8	95565393	95566137	.	1000	.	20.7748	4166.28	4161.84	416
chr7	123174393	123175389	.	1000	.	15.1888	4166.05	4161.6	777
chr1	244815898	244816822	.	1000	.	14.2536	4165.8	4161.36	456
chr4	69215020	69216178	.	1000	.	22.9453	4164.59	4160.14	807
chr2	10952371	10953465	.	1000	.	19.7722	4160.36	4155.92	611
chr14	59654836	59656266	.	1000	.	17.7997	4160.01	4155.57	428
chr6	170615155	170616417	.	1000	.	20.3745	4159.63	4155.19	630
chr16	30388908	30390379	.	1000	.	17.214	4159.07	4154.63	758
chr17	2951840	2952792	.	1000	.	22.3453	4158.98	4154.54	477
chr1	249119387	249121031	.	1000	.	16.0175	4158.51	4154.06	808
chr14	77923487	77924961	.	1000	.	18.0627	4153.42	4148.99	554
chr19	58891679	58892814	.	1000	.	15.1251	4153.01	4148.58	803
chr3	3168111	3169275	.	1000	.	21.8375	4152.52	4148.08	444
chr6	90538790	90539991	.	1000	.	17.6927	4151.1	4146.67	732
chr7	10979236	10980427	.	1000	.	20.502	4150.94	4146.5	885
chr10	101418393	101419798	.	1000	.	22.1036	4150.01	4145.58	729
chr1	236444567	236445813	.	1000	.	23.0926	4147.88	4143.45	816
chr10	7829373	7830864	.	1000	.	20.401	4147.78	4143.35	681
chr1	93645163	93646662	.	1000	.	17.8225	4147.47	4143.04	902
chr19	30302253	30303597	.	1000	.	19.076	4147.21	4142.77	506
chr13	47370671	47371790	.	1000	.	23.2322	4146.52	4142.08	685
chr7	44162761	44164006	.	1000	.	20.5463	4145.18	4140.74	488
chr5	44808705	44810104	.	1000	.	25.003	4144.91	4140.47	253
chr9	3525421	3527010	.	1000	.	17.2746	4141.47	4137.04	602
chr1	11865387	11866567	.	1000	.	16.6432	4140.89	4136.45	676
chr4	156297507	156298413	.	1000	.	22.8952	4138.85	4134.41	552
chr19	51611028	51612208	.	1000	.	19.4271	4135.78	4131.35	690
chr6	42981179	42982261	.	1000	.	17.3668	4135.77	4131.34	548
chr15	31617907	31619624	.	1000	.	12.6195	4134.35	4129.92	870
chr2	238968989	238970126	.	1000	.	19.2323	4133.6	4129.17	564
chr7	149008	150167	.	1000	.	21.3306	4131.62	4127.19	350
chr3	69788072	69789110	.	1000	.	25.1388	4129.9	4125.47	438
chr1	87379538	87380927	.	1000	.	17.7261	4129.78	4125.36	670
chr1	114447076	114448126	.	1000	.	14.9214	4129.63	4125.21	564
chr7	72298454	72299156	.	1000	.	17.6273	4128.52	4124.09	372
chr7	99746007	99747157	.	1000	.	22.0454	4128.4	4123.98	356
chr4	122790949	122792033	.	1000	.	21.5506	4127.86	4123.44	720
chr20	25676744	25677813	.	1000	.	22.571	4127.85	4123.42	816
chr18	9102227	9103194	.	1000	.	24.176	4126.14	4121.71	394
chr19	15529318	15530275	.	1000	.	17.5328	4123.48	4119.05	599
chr5	86707788	86709348	.	1000	.	21.1972	4122.61	4118.18	1005
chr1	33502027	33502816	.	1000	.	23.1928	4122.53	4118.11	551
chr3	180629987	180631035	.	1000	.	22.3995	4121.38	4116.95	159
chr2	109150149	109151325	.	1000	.	18.8762	4121.3	4116.87	582
chr12	56211058	56212342	.	1000	.	18.2257	4117.97	4113.55	538
chr19	55918649	55919882	.	1000	.	16.1342	4117.11	4112.69	890
chr8	92082151	92083031	.	1000	.	22.6268	4116.39	4111.97	306
chr4	88140758	88142029	.	1000	.	21.4462	4115.14	4110.72	1019
chr22	46431477	46432378	.	1000	.	18.0902	4114.97	4110.55	319
chr3	61236533	61237692	.	1000	.	29.037	4114.77	4110.35	658
chr12	53472619	53473812	.	1000	.	18.3226	4113.2	4108.78	625
chrX	151998944	151999990	.	1000	.	21.9062	4113	4108.58	464
chr1	193027672	193029400	.	1000	.	16.4514	4111.92	4107.5	956
chr6	71122597	71124125	.	1000	.	22.3587	4110.56	4106.14	439
chr11	57479209	57480372	.	1000	.	16.8647	4110.31	4105.89	600
chr8	124428259	124429483	.	1000	.	15.0239	4108.3	4103.88	523
chr1	17380209	17381072	.	1000	.	22.9522	4107.46	4103.04	392
chr1	153894672	153896327	.	1000	.	19.4428	4106.66	4102.24	886
chr19	33462442	33463461	.	1000	.	18.9359	4105.86	4101.44	610
chr2	97523315	97524381	.	1000	.	15.7204	4104.51	4100.1	526
chr7	35076718	35077767	.	1000	.	14.8033	4103.15	4098.73	481
chr1	109968438	109969596	.	1000	.	21.9721	4102.77	4098.36	715
chr6	70506131	70507317	.	1000	.	21.596	4101.42	4097	876
chr19	6110270	6110957	.	1000	.	21.4756	4100.25	4095.84	401
chr8	42010037	42011172	.	1000	.	15.0624	4099.93	4095.52	295
chr6	105307207	105308035	.	1000	.	19.93	4099.54	4095.13	610
chr2	220252018	220253457	.	1000	.	10.9606	4099.51	4095.1	1077
chr4	108640730	108641939	.	1000	.	16.5302	4099.16	4094.75	769
chr14	50086861	50088142	.	1000	.	19.2672	4098.73	4094.32	576
chr3	14219514	14220454	.	1000	.	20.0414	4098.63	4094.22	680
chr7	134000962	134002076	.	1000	.	23.7647	4095.58	4091.17	842
chr13	27131371	27132636	.	1000	.	18.3698	4095.26	4090.85	355
chr15	55699857	55701133	.	1000	.	18.7866	4092.98	4088.57	764
chr11	13484208	13485408	.	1000	.	23.8318	4092.92	4088.51	634
chr7	44887140	44888361	.	1000	.	16.9568	4090.31	4085.91	664
chr5	32312343	32313581	.	1000	.	17.6866	4090.08	4085.67	821
chr1	113615272	113616558	.	1000	.	20.572	4089.95	4085.54	489
chr4	102267988	102269806	.	1000	.	14.3363	4089.25	4084.85	848
chr3	120461038	120462094	.	1000	.	22.5568	4088.23	4083.82	411
chr2	208030450	208031813	.	1000	.	13.2294	4088.21	4083.81	486
chr3	32726225	32727284	.	1000	.	22.8469	4087.81	4083.41	442
chr15	101142038	101143467	.	1000	.	15.6651	4086.03	4081.62	518
chr7	106808728	106809736	.	1000	.	12.9031	4085.99	4081.59	604
chr10	21822472	21824420	.	1000	.	17.0634	4084.16	4079.76	592
chr11	73308812	73309864	.	1000	.	19.5438	4084.15	4079.75	449
chr20	3868986	3870567	.	1000	.	19.066	4083.62	4079.22	883
chr18	19320259	19321767	.	1000	.	21.2532	4082.78	4078.38	373
chr5	151150190	151151930	.	1000	.	11.3473	4081.22	4076.82	897
chr12	120524549	120525505	.	1000	.	19.7632	4080.84	4076.43	413
chr11	82996653	82997678	.	1000	.	16.2951	4080.83	4076.42	801
chr2	61990860	61991950	.	1000	.	21.3957	4080.51	4076.11	663
chr7	25164443	25165538	.	1000	.	17.3544	4080.34	4075.94	658
chr3	101567751	101569008	.	1000	.	17.6298	4080.29	4075.88	471
chr10	1094352	1095785	.	1000	.	13.1349	4078.34	4073.94	590
chr8	63951029	63952193	.	1000	.	23.2583	4077.24	4072.83	400
chr14	39643928	39645060	.	1000	.	15.8109	4072.3	4067.9	377
chr10	135186586	135187365	.	1000	.	19.5347	4071.83	4067.44	336
chr6	90538790	90539991	.	1000	.	17.4817	4071.75	4067.35	635
chr3	25705291	25707041	.	1000	.	19.7113	4071.41	4067.01	1182
chr14	73392605	73393976	.	1000	.	17.5529	4069.87	4065.48	427
chr3	56590840	56591884	.	1000	.	27.8204	4068.39	4063.99	322
chr3	186287995	186288763	.	1000	.	16.2226	4067.58	4063.19	342
chr2	25264690	25266051	.	1000	.	19.2485	4067.18	4062.78	264
chr8	117778055	117779339	.	1000	.	26.311	4066.72	4062.32	620
chr14	53196501	53197503	.	1000	.	21.7924	4066.43	4062.04	258
chr12	27090668	27091861	.	1000	.	18.1797	4066.24	4061.84	651
chr16	21512873	21514011	.	1000	.	22.4685	4066.13	4061.73	755
chr5	7321611	7322407	.	1000	.	25.522	4065.44	4061.04	385
chr1	54517961	54519816	.	1000	.	15.3653	4064.8	4060.4	1142
chr11	62598761	62600314	.	1000	.	16.0218	4064.17	4059.77	861
chr8	41347618	41348617	.	1000	.	23.2562	4063.76	4059.36	375
chr5	145561729	145562790	.	1000	.	20.048	4063.67	4059.28	572
chr3	99979342	99980357	.	1000	.	23.633	4061.75	4057.35	354
chr3	128901852	128903157	.	1000	.	24.5515	4056.26	4051.87	955
chr5	68389498	68390477	.	1000	.	23.5559	4055.97	4051.58	233
chr3	10362145	10363154	.	1000	.	21.7865	4055.77	4051.38	718
chr16	22201599	22202871	.	1000	.	9.09342	4053.49	4049.1	492
chr5	89824801	89826173	.	1000	.	19.865	4049.9	4045.51	719
chr3	182816650	182817648	.	1000	.	21.3105	4049.35	4044.96	739
chr9	86594399	86596169	.	1000	.	14.9073	4048.45	4044.06	1174
chr7	44787649	44788571	.	1000	.	19.1775	4047.87	4043.49	429
chr11	94963746	94964936	.	1000	.	17.7273	4045.18	4040.8	861
chr22	29999146	30000120	.	1000	.	20.4929	4044.97	4040.58	349
chr7	150754698	150755641	.	1000	.	11.1394	4044.34	4039.96	412
chr1	110880778	110882536	.	1000	.	11.25	4043.71	4039.33	1160
chr19	59054976	59056463	.	1000	.	15.8096	4043.61	4039.22	451
chr6	88299393	88300246	.	1000	.	24.0993	4043.22	4038.83	380
chr12	49716462	49717296	.	1000	.	22.7434	4042.9	4038.52	355
chr11	17297699	17299108	.	1000	.	20.4381	4042.67	4038.28	450
chr1	161195340	161196127	.	1000	.	19.1764	4042.54	4038.16	276
chr9	99180516	99181741	.	1000	.	13.9537	4041.74	4037.35	453
chr20	40246376	40247774	.	1000	.	21.166	4041.42	4037.04	787
chr14	32545356	32546861	.	1000	.	15.5814	4040.13	4035.75	691
chr9	77642378	77643642	.	1000	.	19.6214	4039.8	4035.42	940
chr16	23568350	23569507	.	1000	.	14.8862	4038.51	4034.13	603
chr11	63952618	63953953	.	1000	.	12.7475	4036.16	4031.78	874
chr19	19174231	19175144	.	1000	.	14.9867	4035.15	4030.77	222
chr8	93977482	93978553	.	1000	.	15.6123	4030.89	4026.51	410
chr6	119255589	119256598	.	1000	.	20.9808	4030.72	4026.34	685
chr7	27701951	27702914	.	1000	.	19.7373	4030.65	4026.27	692
chr3	197462919	197464267	.	1000	.	21.424	4027.94	4023.56	949
chr3	20226899	20228421	.	1000	.	25.7137	4027.68	4023.3	888
chr6	31794624	31795784	.	1000	.	18.4606	4027.13	4022.75	689
chr17	45726550	45728309	.	1000	.	13.0689	4026.77	4022.39	468
chr1	36915576	36916760	.	1000	.	19.9265	4025.59	4021.21	548
chr5	102455361	102456801	.	1000	.	20.3841	4025.19	4020.81	560
chr21	35013758	35015050	.	1000	.	14.1021	4022.51	4018.13	839
chr2	120516968	120518004	.	1000	.	19.9938	4021.25	4016.88	390
chr9	82185854	82186969	.	1000	.	14.839	4021	4016.62	816
chr5	109024676	109026152	.	1000	.	15.3674	4019.02	4014.65	380
chr16	2932185	2933794	.	1000	.	17.6681	4018.47	4014.1	575
chr14	35008497	35009270	.	1000	.	25.9271	4017.82	4013.44	460
chr11	122932435	122933847	.	1000	.	13.0076	4016.16	4011.78	871
chr7	128864259	128865574	.	1000	.	17.3786	4015.87	4011.49	465
chr19	9945383	9946392	.	1000	.	18.5151	4015.71	4011.34	457
chr11	86665860	86667356	.	1000	.	18.3751	4015.58	4011.21	651
chr5	40834997	40836340	.	1000	.	23.9926	4015.22	4010.85	408
chr14	96857617	96858708	.	1000	.	22.2452	4014.53	4010.16	608
chr1	169862349	169863601	.	1000	.	17.6937	4013.78	4009.4	779
chr6	33358991	33359735	.	1000	.	17.5496	4013.57	4009.19	476
chr12	64173259	64174321	.	1000	.	23.9407	4011.46	4007.09	346
chr9	86535636	86536659	.	1000	.	18.9781	4010.52	4006.15	815
chr22	19109023	19110645	.	1000	.	17.7323	4010.5	4006.13	1062
chr1	68150567	68152645	.	1000	.	14.5688	4009.26	4004.89	287
chr8	41435078	41436293	.	1000	.	18.88	4008.42	4004.05	544
chr14	23398238	23399127	.	1000	.	17.55	4007.76	4003.4	493
chr1	76189692	76190757	.	1000	.	21.1168	4005.25	4000.89	667
chr3	169939705	169941052	.	1000	.	22.4669	4005.12	4000.76	472
chr12	100535446	100537082	.	1000	.	18.8638	4005.05	4000.68	1263
chr1	145038961	145040429	.	1000	.	15.5926	4003.88	3999.51	980
chr3	40494161	40495180	.	1000	.	16.7732	4002.01	3997.64	630
chr7	39988769	39990018	.	1000	.	13.0034	4001.86	3997.5	527
chr1	38157187	38158470	.	1000	.	14.5791	4001.67	3997.3	827
chr3	11887707	11888758	.	1000	.	23.5188	4000.62	3996.26	718
chr11	128392023	128392808	.	1000	.	15.2624	4000.03	3995.66	283
chr17	53498633	53499791	.	1000	.	22.4015	3998.07	3993.7	773
chr14	58764209	58766168	.	1000	.	14.9415	3996.42	3992.06	762
chr1	67895253	67896893	.	1000	.	22.021	3996.4	3992.03	902
chr1	150135011	150135815	.	1000	.	20.0573	3993.39	3989.02	470
chr5	271112	272071	.	1000	.	20.6977	3992.2	3987.84	536
chr7	112090000	112091424	.	1000	.	13.9397	3992.1	3987.74	384
chr11	31530909	31531998	.	1000	.	27.9825	3991.71	3987.35	351
chr19	39340514	39341430	.	1000	.	11.3659	3990.26	3985.9	624
chr3	9690831	9691604	.	1000	.	25.6917	3989.5	3985.14	223
chr7	26903582	26904954	.	1000	.	20.3439	3989.28	3984.92	823
chr8	87526433	87527463	.	1000	.	25.7548	3987.67	3983.31	169
chr22	50311589	50312558	.	1000	.	17.2777	3986.94	3982.58	593
chr11	45868481	45869829	.	1000	.	16.8181	3986.93	3982.57	492
chr1	114354354	114355350	.	1000	.	19.4103	3986.9	3982.54	710
chr2	65282832	65284176	.	1000	.	19.2668	3986.06	3981.7	592
chr1	235530410	235531206	.	1000	.	25.4813	3985.55	3981.19	264
chr5	176073883	176074809	.	1000	.	13.9778	3985.4	3981.04	525
chr1	245132805	245134750	.	1000	.	14.6982	3984.72	3980.36	1266
chr1	76251340	76252461	.	1000	.	26.8411	3984.43	3980.07	510
chr14	96000639	96001838	.	1000	.	14.0556	3984.04	3979.69	588
chr22	36783399	36784680	.	1000	.	14.3869	3982.4	3978.04	839
chr3	156272455	156273293	.	1000	.	23.5424	3980.39	3976.03	549
chr3	197281221	197282557	.	1000	.	19.8468	3979.12	3974.76	553
chr5	68462483	68463358	.	1000	.	26.673	3979.08	3974.72	399
chr11	125932318	125933412	.	1000	.	21.4647	3978.17	3973.82	554
chr1	243417655	243419658	.	1000	.	14.474	3977.91	3973.55	1622
chr13	44715778	44716725	.	1000	.	24.6262	3977.72	3973.36	406
chr21	34851608	34852810	.	1000	.	17.1485	3977.08	3972.72	718
chr18	23669674	23671450	.	1000	.	17.5675	3976.33	3971.98	1207
chr5	141348218	141349298	.	1000	.	20.9152	3975.98	3971.62	463
chr9	88356185	88357539	.	1000	.	20.2145	3973.95	3969.59	807
chr6	100016072	100016892	.	1000	.	27.1568	3971.28	3966.93	557
chr1	167522470	167523388	.	1000	.	23.5979	3970.12	3965.76	594
chr5	112311926	112313052	.	1000	.	22.7946	3969.63	3965.27	448
chr17	26368019	26369232	.	1000	.	16.2659	3969.41	3965.06	645
chr1	45139471	45140608	.	1000	.	13.1393	3967.9	3963.55	406
chr1	179850993	179852424	.	1000	.	12.9867	3967.62	3963.27	710
chr2	128784693	128786240	.	1000	.	12.0649	3967.04	3962.69	1066
chr8	29939711	29941117	.	1000	.	18.0367	3966.94	3962.59	962
chr17	80655939	80657210	.	1000	.	16.8952	3965.74	3961.39	783
chr8	124084610	124085657	.	1000	.	25.6592	3965.55	3961.2	231
chr19	4968544	4969392	.	1000	.	15.9747	3964.08	3959.73	273
chr6	26659415	26660599	.	1000	.	25.4149	3961.39	3957.04	612
chr20	60813056	60813900	.	1000	.	18.2465	3960.3	3955.95	359
chr10	5930837	5932344	.	1000	.	14.802	3959.81	3955.46	1226
chr6	170101542	170103024	.	1000	.	15.7434	3959.79	3955.45	665
chr7	150725132	150726127	.	1000	.	15.8061	3956.81	3952.47	328
chr1	33937726	33938545	.	1000	.	17.6843	3956.59	3952.25	474
chr4	83811840	83812925	.	1000	.	21.4732	3955.02	3950.67	574
chr6	7389495	7390603	.	1000	.	23.1835	3953.72	3949.37	499
chr19	37742227	37743158	.	1000	.	24.2616	3950.35	3946.01	436
chr2	32581537	32582991	.	1000	.	17.0057	3949.08	3944.74	582
chr19	36504842	36505684	.	1000	.	17.4111	3948.89	3944.55	403
chr15	59040978	59042488	.	1000	.	19.3702	3948.88	3944.54	1175
chr10	46167655	46168658	.	1000	.	19.1691	3948.62	3944.28	586
chr15	44083911	44085134	.	1000	.	15.8322	3947.48	3943.14	468
chr16	56484774	56486333	.	1000	.	19.4626	3946.33	3941.99	554
chr10	99399993	99401509	.	1000	.	19.7322	3946.29	3941.95	389
chr12	112563058	112563865	.	1000	.	20.6007	3945.76	3941.42	210
chr17	18217815	18218894	.	1000	.	19.4403	3945.09	3940.75	604
chr7	33101719	33103106	.	1000	.	18.1825	3942.54	3938.21	760
chr9	91925228	91926525	.	1000	.	15.7973	3942.22	3937.88	557
chrX	54665718	54666586	.	1000	.	20.724	3940.33	3935.99	617
chr2	128848290	128849381	.	1000	.	24.9253	3937.57	3933.23	397
chr11	66725481	66726396	.	1000	.	17.7229	3937.33	3932.99	515
chr11	77531086	77532924	.	1000	.	14.9465	3934.81	3930.47	913
chr1	178994582	178995912	.	1000	.	18.3966	3934.14	3929.81	374
chr16	23568350	23569507	.	1000	.	14.6382	3933.44	3929.1	428
chr10	101190009	101191298	.	1000	.	21.1071	3933.38	3929.04	610
chr8	1771302	1772678	.	1000	.	19.2786	3933.06	3928.73	725
chr5	148737256	148738226	.	1000	.	24.0921	3932.61	3928.28	240
chr7	64498227	64499043	.	1000	.	25.513	3931.24	3926.91	280
chr2	44394862	44396343	.	1000	.	11.9784	3930.66	3926.33	823
chr14	20929260	20930245	.	1000	.	15.0823	3929.62	3925.28	437
chr10	45454576	45455516	.	1000	.	19.8706	3929.08	3924.75	531
chr3	179322088	179323072	.	1000	.	26.7504	3927.35	3923.02	452
chr1	212457942	212459753	.	1000	.	14.9168	3925.3	3920.97	731
chr10	38299212	38300400	.	1000	.	17.1582	3923.71	3919.38	681
chr1	59011568	59012738	.	1000	.	18.1137	3923.44	3919.11	894
chr19	51227677	51228732	.	1000	.	12.3723	3922.7	3918.37	518
chr3	48129886	48130943	.	1000	.	16.0854	3921.36	3917.03	596
chr9	88968636	88969927	.	1000	.	17.5614	3919.7	3915.37	768
chr2	33823607	33824979	.	1000	.	15.8183	3918.77	3914.44	946
chr3	13008359	13009727	.	1000	.	17.5022	3918.2	3913.87	994
chrX	48659670	48661008	.	1000	.	13.6274	3917.28	3912.95	500
chr11	30344319	30345085	.	1000	.	23.2053	3916.39	3912.06	293
chr19	38864859	38865945	.	1000	.	19.2073	3915.72	3911.39	447
chr19	8477774	8478324	.	1000	.	24.8744	3915.54	3911.21	311
chr6	136610822	136611796	.	1000	.	15.8713	3915.18	3910.86	282
chr6	170151290	170152351	.	1000	.	21.4722	3914.55	3910.22	445
chr2	74756354	74758149	.	1000	.	15.5577	3914.39	3910.06	577
chr22	22089769	22090728	.	1000	.	19.2597	3913.78	3909.46	511
chr3	185216146	185217249	.	1000	.	22.2281	3913.41	3909.08	707
chr14	24682149	24682918	.	1000	.	16.6514	3912.56	3908.24	532
chr11	118991843	118992722	.	1000	.	20.7722	3911.98	3907.65	328
chr18	12990699	12991927	.	1000	.	20.9295	3906.46	3902.13	551
chr5	154134083	154135374	.	1000	.	13.7236	3905.98	3901.66	623
chr5	56204960	56206389	.	1000	.	14.2902	3905.66	3901.33	435
chr20	25370549	25371857	.	1000	.	19.5576	3905.26	3900.94	1055
chr19	19773870	19775048	.	1000	.	15.7923	3903.57	3899.25	737
chr10	75570592	75571890	.	1000	.	16.8853	3903.17	3898.84	1077
chr3	119421398	119422257	.	1000	.	27.3111	3902.2	3897.88	410
chr7	158610982	158611913	.	1000	.	16.1306	3902.16	3897.84	357
chr7	156930984	156932399	.	1000	.	17.5668	3901.92	3897.6	447
chr4	38754277	38755231	.	1000	.	21.655	3900.08	3895.76	568
chr13	22177645	22178539	.	1000	.	19.6523	3900.02	3895.7	692
chrX	1510447	1512009	.	1000	.	14.8225	3899.91	3895.59	713
chr11	125756834	125758197	.	1000	.	17.2564	3899.22	3894.9	633
chr10	58120564	58121773	.	1000	.	24.8204	3897.22	3892.9	543
chr9	88555632	88556727	.	1000	.	18.0539	3895.98	3891.67	305
chr17	57183395	57184790	.	1000	.	21.3002	3895.74	3891.42	930
chr2	219670969	219671491	.	1000	.	30.2105	3895.38	3891.07	211
chr5	60626477	60628193	.	1000	.	11.118	3893.85	3889.54	1454
chr14	77786583	77787905	.	1000	.	12.2431	3892.8	3888.48	728
chr16	53737463	53738352	.	1000	.	21.6837	3892.27	3887.95	383
chr19	24216029	24217163	.	1000	.	21.3815	3891.48	3887.17	170
chr15	99791124	99792129	.	1000	.	17.0708	3889.9	3885.58	416
chr9	74383291	74384719	.	1000	.	15.499	3889.48	3885.16	568
chr1	160253845	160255138	.	1000	.	25.9253	3889.18	3884.87	1114
chr3	107940718	107941913	.	1000	.	22.8055	3886.55	3882.23	618
chr2	182756115	182757565	.	1000	.	21.0316	3885.14	3880.82	406
chr7	100209503	100210470	.	1000	.	18.5664	3883.79	3879.48	564
chr9	6680775	6682120	.	1000	.	17.6671	3881.84	3877.53	576
chr8	48172977	48174083	.	1000	.	24.6672	3881.06	3876.75	484
chr11	108093038	108094155	.	1000	.	14.0081	3880.87	3876.55	671
chr3	32147622	32148553	.	1000	.	20.9636	3880.31	3876	372
chr1	167189293	167190235	.	1000	.	16.7901	3878.26	3873.94	686
chr14	21905013	21906007	.	1000	.	26.0656	3878.04	3873.73	490
chr4	169930605	169932102	.	1000	.	21.8482	3877.77	3873.46	897
chr14	36277746	36278710	.	1000	.	25.1998	3876.25	3871.94	726
chr9	34989114	34990365	.	1000	.	11.3277	3876.21	3871.9	460
chr11	34460024	34461059	.	1000	.	22.5906	3875.93	3871.62	392
chr16	81039978	81041450	.	1000	.	14.8721	3875.34	3871.03	840
chr9	125666792	125668000	.	1000	.	19.8788	3874.9	3870.59	859
chr1	230777774	230778796	.	1000	.	21.673	3874.81	3870.5	417
chr12	88535368	88536554	.	1000	.	19.1629	3869.63	3865.32	629
chr7	135193997	135195373	.	1000	.	19.7597	3868.46	3864.16	948
chr8	27168153	27169346	.	1000	.	17.2025	3865.91	3861.61	753
chr4	77068897	77070112	.	1000	.	23.4125	3865.87	3861.56	749
chr6	37137039	37138689	.	1000	.	17.2141	3865.55	3861.25	727
chr10	12110563	12111413	.	1000	.	21.0689	3865.52	3861.22	275
chr6	5003523	5004777	.	1000	.	16.37	3865.37	3861.06	769
chr4	467452	468236	.	1000	.	20.5788	3864.6	3860.3	563
chr8	141474123	141475293	.	1000	.	14.3536	3862.25	3857.94	836
chr14	74353017	74354114	.	1000	.	23.5061	3862.1	3857.79	411
chr11	19733641	19734871	.	1000	.	20.0775	3861.73	3857.43	690
chr11	129013164	129013738	.	1000	.	34.1497	3861.27	3856.97	244
chr5	81267354	81268405	.	1000	.	21.3752	3860.73	3856.43	446
chr8	99837488	99838627	.	1000	.	20.0953	3859.76	3855.46	811
chr19	55850447	55851356	.	1000	.	11.1165	3859.69	3855.39	689
chr12	105379877	105380682	.	1000	.	29.5367	3859.38	3855.08	164
chr7	72992405	72993535	.	1000	.	17.2484	3857.78	3853.48	608
chr19	52641956	52643751	.	1000	.	22.3935	3857.14	3852.84	1347
chr7	2671138	2671905	.	1000	.	13.4436	3856.06	3851.76	255
chr3	4533877	4535384	.	1000	.	18.5607	3855.77	3851.47	1076
chr1	6051361	6053301	.	1000	.	14.4538	3855.53	3851.23	1216
chr16	18801158	18802065	.	1000	.	24.3589	3855.29	3850.99	563
chr10	99051618	99052697	.	1000	.	21.2641	3855.28	3850.98	822
chr22	41681438	41682594	.	1000	.	19.6422	3855.02	3850.72	933
chr1	38396907	38397908	.	1000	.	24.3533	3852.97	3848.67	600
chr10	22291543	22292915	.	1000	.	21.9059	3852.73	3848.43	1140
chr4	1302984	1304086	.	1000	.	19.7396	3852.49	3848.19	331
chr10	101379993	101381526	.	1000	.	11.1985	3848.17	3843.88	356
chr15	91537257	91538354	.	1000	.	22.5934	3847.04	3842.74	673
chr19	19495972	19497070	.	1000	.	15.2977	3845.19	3840.9	527
chr12	80328179	80329405	.	1000	.	19.8106	3841.27	3836.98	741
chr16	22201599	22202871	.	1000	.	8.91476	3840.58	3836.28	384
chr7	105516581	105517683	.	1000	.	22.5884	3840.09	3835.8	518
chr16	31469655	31471534	.	1000	.	12.0353	3839.9	3835.6	1118
chr3	48506758	48508011	.	1000	.	14.96	3839.69	3835.4	400
chr7	65215398	65216602	.	1000	.	21.9412	3838.83	3834.54	569
chr14	93673061	93674144	.	1000	.	19.1082	3837.43	3833.14	459
chr13	48611532	48612385	.	1000	.	19.4847	3836.97	3832.68	609
chr4	103789703	103790824	.	1000	.	20.1933	3831.9	3827.61	411
chr15	49912857	49913504	.	1000	.	24.8812	3830.81	3826.52	289
chr1	247267031	247267956	.	1000	.	25.3164	3830.59	3826.31	700
chr19	8454718	8455928	.	1000	.	14.6398	3830.19	3825.9	413
chr14	81687056	81687941	.	1000	.	13.921	3829.94	3825.65	372
chr10	106028272	106029128	.	1000	.	23.5204	3828.72	3824.43	576
chr10	38265039	38265968	.	1000	.	21.2515	3828.66	3824.37	625
chr17	79196484	79197505	.	1000	.	19.3657	3828.54	3824.25	442
chr7	134895609	134897256	.	1000	.	16.3387	3827.78	3823.49	749
chr6	80246346	80247780	.	1000	.	20.6979	3825.22	3820.94	853
chr1	120837981	120838998	.	1000	.	28.5537	3824.64	3820.35	712
chr17	26971559	26972648	.	1000	.	22.4042	3824.28	3820	709
chr6	11093591	11094917	.	1000	.	17.8845	3824.24	3819.96	382
chr3	172427940	172429443	.	1000	.	19.3375	3824.16	3819.88	1054
chr7	103847776	103849068	.	1000	.	27.6538	3824.06	3819.77	731
chr7	143598428	143599508	.	1000	.	22.6874	3824.02	3819.74	888
chr14	104181438	104182871	.	1000	.	14.2761	3823.99	3819.7	493
chr14	76126877	76128091	.	1000	.	19.2769	3823.74	3819.45	454
chr19	44172283	44173550	.	1000	.	11.95	3820.57	3816.29	720
chr19	32895979	32897154	.	1000	.	17.6848	3820.07	3815.79	579
chr5	134073416	134075068	.	1000	.	20.5905	3819.69	3815.4	752
chr14	36295250	36296404	.	1000	.	14.1072	3818.9	3814.61	757
chr5	96038163	96039128	.	1000	.	21.52	3818.34	3814.06	267
chr1	186343844	186345297	.	1000	.	14.2309	3818.22	3813.93	677
chr19	55850447	55851356	.	1000	.	11.2211	3816.21	3811.92	379
chr8	120885706	120886570	.	1000	.	22.5169	3815.94	3811.66	241
chr19	37808128	37809118	.	1000	.	20.7476	3814.97	3810.69	554
chr18	158170	159194	.	1000	.	20.6569	3813.62	3809.34	296
chr16	28961742	28962944	.	1000	.	16.7586	3813.41	3809.13	386
chr13	98084971	98085872	.	1000	.	10.2768	3813.25	3808.97	708
chr1	12039618	12040785	.	1000	.	15.3517	3812.48	3808.2	670
chr12	120314508	120315495	.	1000	.	27.9522	3811.12	3806.84	677
chr13	60970059	60972158	.	1000	.	14.6659	3810.97	3806.69	485
chr16	30381452	30382638	.	1000	.	13.4445	3810.42	3806.14	683
chr12	2921560	2922467	.	1000	.	19.0406	3809.27	3804.99	198
chr2	32852418	32853628	.	1000	.	24.7791	3808.44	3804.16	688
chr19	23432546	23433473	.	1000	.	21.7163	3808.18	3803.9	713
chr10	38145901	38147377	.	1000	.	17.6546	3806.83	3802.55	757
chr12	49110009	49111164	.	1000	.	19.7603	3805.79	3801.51	584
chr12	120105368	120106345	.	1000	.	21.1127	3804.51	3800.23	286
chr15	91259944	91261064	.	1000	.	26.8538	3804.26	3799.98	538
chr11	16759488	16760741	.	1000	.	20.4311	3803.35	3799.07	589
chr19	41945347	41946045	.	1000	.	19.9845	3801.01	3796.73	175
chr2	233561534	233562748	.	1000	.	20.2468	3800.85	3796.57	389
chr8	20054260	20055365	.	1000	.	24.7079	3800.83	3796.55	510
chr2	168148897	168150257	.	1000	.	23.2228	3800.79	3796.52	599
chr4	141294055	141295530	.	1000	.	19.1518	3798.04	3793.77	625
chr15	59949223	59950164	.	1000	.	25.4163	3797.48	3793.21	561
chr6	146135412	146136966	.	1000	.	18.5778	3797.41	3793.13	550
chr2	54682991	54684412	.	1000	.	16.8935	3796.79	3792.52	295
chr20	26188697	26189487	.	1000	.	6.09086	3796.74	3792.47	643
chr2	220143650	220144711	.	1000	.	14.9603	3796.63	3792.35	407
chr20	17948836	17950282	.	1000	.	16.8351	3795.96	3791.68	768
chr17	57232069	57233351	.	1000	.	14.055	3795.6	3791.33	549
chr3	114865448	114867090	.	1000	.	10.2859	3794.91	3790.63	1120
chr5	70882436	70883557	.	1000	.	25.0577	3794.26	3789.99	636
chr1	179850993	179852424	.	1000	.	12.5725	3791.78	3787.51	404
chr3	184279093	184280099	.	1000	.	15.1061	3791.3	3787.02	364
chr3	135684090	135685470	.	1000	.	15.3338	3790.67	3786.4	416
chr7	155088652	155090094	.	1000	.	11.9975	3789.94	3785.67	773
chr15	102263982	102264935	.	1000	.	22.2503	3789.24	3784.97	716
chr2	232645434	232646505	.	1000	.	17.2645	3789.18	3784.91	603
chr7	16684319	16686369	.	1000	.	16.3583	3789	3784.73	1101
chr13	48611532	48612385	.	1000	.	19.2869	3787.99	3783.72	312
chr18	48723633	48724912	.	1000	.	10.2801	3787.97	3783.7	1012
chr4	149363123	149364308	.	1000	.	21.1882	3785.16	3780.89	646
chr2	91847424	91848378	.	1000	.	22.6635	3783.68	3779.41	598
chr4	130014279	130015151	.	1000	.	18.8143	3782.48	3778.21	481
chr1	119682562	119683510	.	1000	.	21.1079	3781.35	3777.08	744
chr1	39324532	39326073	.	1000	.	19.698	3779.88	3775.61	960
chr16	3450639	3451667	.	1000	.	19.5178	3779.42	3775.16	480
chr2	152684071	152685457	.	1000	.	20.5822	3779.36	3775.1	964
chr14	73924221	73925696	.	1000	.	19.6616	3779.24	3774.98	1163
chr11	44883509	44884370	.	1000	.	20.6549	3776.48	3772.21	469
chr3	127842339	127843113	.	1000	.	22.8393	3774.93	3770.67	409
chr14	24604956	24605847	.	1000	.	20.1201	3772.87	3768.61	360
chr19	36422226	36422844	.	1000	.	18.4185	3770.6	3766.34	348
chr19	17185829	17186722	.	1000	.	15.2853	3769.63	3765.36	557
chr1	213188456	213189350	.	1000	.	18.626	3769.48	3765.22	454
chr9	130007144	130007899	.	1000	.	28.427	3766	3761.74	393
chr3	105587221	105588565	.	1000	.	16.8495	3765.67	3761.41	703
chr1	110880778	110882536	.	1000	.	10.7663	3764.97	3760.71	705
chr7	107383620	107385134	.	1000	.	17.8881	3764.79	3760.53	561
chr5	137089442	137090965	.	1000	.	15.5819	3762.65	3758.4	703
chr5	89705034	89706134	.	1000	.	18.3283	3762.55	3758.29	772
chr11	9481787	9483136	.	1000	.	14.9405	3762.45	3758.19	555
chr13	52157847	52159217	.	1000	.	13.3279	3760.95	3756.69	438
chr2	173420104	173421592	.	1000	.	17.5237	3758.74	3754.48	593
chr4	122617259	122618647	.	1000	.	18.6331	3758.13	3753.88	993
chr12	9101879	9103002	.	1000	.	16.5436	3757.93	3753.68	448
chr12	104323158	104324444	.	1000	.	14.5084	3754.25	3750	863
chr7	92861121	92862172	.	1000	.	28.2572	3753.73	3749.47	496
chr16	8891179	8892208	.	1000	.	21.3162	3753.44	3749.18	430
chrX	70287557	70288786	.	1000	.	22.4551	3753.23	3748.98	832
chr6	166796054	166797457	.	1000	.	16.8982	3751.44	3747.19	550
chr10	121355319	121356930	.	1000	.	14.592	3751.35	3747.1	1262
chr6	163148186	163149431	.	1000	.	22.8537	3749.56	3745.31	696
chr16	30709105	30710779	.	1000	.	17.2632	3749.29	3745.03	341
chr19	35167848	35169033	.	1000	.	19.8896	3747.39	3743.13	708
chr14	31926034	31926903	.	1000	.	24.7523	3747.09	3742.84	634
chr14	81407607	81408604	.	1000	.	28.1724	3747.07	3742.81	555
chr19	36119351	36120257	.	1000	.	22.8002	3746.63	3742.38	454
chr19	30335238	30336367	.	1000	.	13.6519	3746.02	3741.77	739
chr7	27779169	27780544	.	1000	.	24.5821	3743.81	3739.56	558
chr2	170550582	170551477	.	1000	.	25.3769	3743.64	3739.39	404
chr2	219134268	219135356	.	1000	.	13.3032	3743.35	3739.1	860
chr16	27560721	27561825	.	1000	.	17.8535	3742.72	3738.48	687
chr2	131112913	131114197	.	1000	.	17.2664	3742.18	3737.93	672
chr13	46626199	46627321	.	1000	.	30.4029	3740.47	3736.22	731
chr13	114143950	114145710	.	1000	.	13.638	3740.26	3736.01	1223
chr1	6844381	6845603	.	1000	.	13.2832	3740.21	3735.97	988
chr16	67839993	67841272	.	1000	.	17.5917	3737.49	3733.24	605
chr11	43379893	43381435	.	1000	.	21.973	3736.53	3732.28	551
chr16	89556673	89557663	.	1000	.	15.6602	3736.16	3731.91	446
chr2	55277323	55278135	.	1000	.	14.4854	3735.94	3731.69	429
chr10	69834296	69835314	.	1000	.	22.601	3734.92	3730.67	741
chr10	104677272	104678433	.	1000	.	17.7145	3731.81	3727.57	675
chr20	23401522	23402526	.	1000	.	22.0685	3731.71	3727.46	646
chr8	28479582	28480654	.	1000	.	18.4924	3730.79	3726.55	399
chr14	92571939	92573261	.	1000	.	16.9856	3730.73	3726.48	1044
chr2	29117145	29118416	.	1000	.	21.9996	3730.2	3725.96	297
chr17	56594843	56596252	.	1000	.	11.1447	3728.76	3724.51	607
chr2	190648212	190649715	.	1000	.	18.9628	3728.21	3723.97	921
chr12	49245427	49246493	.	1000	.	21.1139	3728.1	3723.86	591
chr12	39836182	39837705	.	1000	.	18.9766	3727.77	3723.53	969
chr17	72868809	72869870	.	1000	.	15.0955	3726.49	3722.24	499
chrX	150066777	150068205	.	1000	.	22.712	3726.09	3721.85	416
chr19	41283735	41284866	.	1000	.	13.0733	3724.24	3720	302
chr2	219270693	219272280	.	1000	.	14.9044	3723.85	3719.61	456
chr8	134583786	134585210	.	1000	.	11.2289	3723.53	3719.29	529
chr6	24720912	24722026	.	1000	.	15.4133	3723.49	3719.25	646
chr1	68962284	68963242	.	1000	.	22.8141	3723.11	3718.87	597
chr1	228352914	228354483	.	1000	.	10.3457	3722.91	3718.67	888
chr10	43931707	43933046	.	1000	.	19.8051	3722.25	3718.01	542
chr14	21978769	21979803	.	1000	.	20.673	3721.16	3716.92	813
chr4	170533233	170534144	.	1000	.	22.0189	3719.6	3715.36	584
chr1	2158651	2159682	.	1000	.	12.4706	3717.04	3712.8	591
chr9	78504896	78506485	.	1000	.	17.8297	3715.04	3710.81	611
chr21	30445304	30446518	.	1000	.	18.0841	3714.49	3710.25	744
chr16	54962406	54963795	.	1000	.	10.1486	3713.5	3709.26	806
chr2	153573670	153575446	.	1000	.	11.12	3711.37	3707.13	1392
chr5	142149268	142150972	.	1000	.	21.8941	3711.06	3706.82	606
chr19	14062864	14063615	.	1000	.	17.222	3710.95	3706.71	266
chr11	47788187	47789334	.	1000	.	14.5908	3710.18	3705.94	770
chr12	133463682	133464961	.	1000	.	19.8937	3709.63	3705.4	614
chr16	8767857	8768760	.	1000	.	23.0185	3709.38	3705.15	517
chr5	118405835	118407490	.	1000	.	16.6973	3708.68	3704.45	824
chr19	8578445	8579250	.	1000	.	15.8286	3708.45	3704.21	314
chr2	74880944	74882019	.	1000	.	18.8903	3708.44	3704.21	419
chr5	60240585	60242047	.	1000	.	21.6909	3708.44	3704.2	347
chr2	220407676	220409030	.	1000	.	12.5043	3707.44	3703.21	969
chr1	168147709	168148768	.	1000	.	20.7225	3707.18	3702.95	448
chr3	185654911	185656132	.	1000	.	21.3769	3706.99	3702.75	957
chr1	211751614	211753197	.	1000	.	16.5697	3705.76	3701.53	1041
chr20	32580817	32582441	.	1000	.	11.8056	3705.66	3701.43	528
chr10	104473419	104474752	.	1000	.	15.6389	3705.17	3700.94	750
chr1	46215749	46216796	.	1000	.	22.2098	3702.29	3698.06	616
chr9	86535636	86536659	.	1000	.	17.9942	3701.29	3697.06	705
chr2	121009730	121011311	.	1000	.	15.8917	3700.15	3695.92	615
chr22	24255806	24256503	.	1000	.	23.5675	3700.07	3695.84	455
chr5	162932132	162933055	.	1000	.	16.9333	3698.74	3694.51	451
chr1	161359443	161360560	.	1000	.	17.1514	3698.44	3694.21	581
chr19	15489837	15491465	.	1000	.	14.9064	3698	3693.77	852
chr9	22008641	22009850	.	1000	.	19.4963	3697.57	3693.34	705
chr4	190861307	190862473	.	1000	.	20.8454	3697.32	3693.09	531
chr18	9136110	9137657	.	1000	.	17.4858	3697.24	3693.01	513
chr2	220093765	220095154	.	1000	.	18.7341	3697.23	3693	653
chr1	247170770	247171634	.	1000	.	24.9643	3697.04	3692.81	645
chr5	153824485	153826766	.	1000	.	17.0494	3696.54	3692.32	981
chr11	113643838	113644938	.	1000	.	21.542	3695.09	3690.86	633
chr17	47754657	47755807	.	1000	.	22.8289	3694.94	3690.71	837
chr1	3816594	3818149	.	1000	.	10.6121	3692.86	3688.63	847
chr20	37590552	37591520	.	1000	.	24.9031	3692.18	3687.96	393
chr5	118323607	118324511	.	1000	.	17.2617	3692	3687.77	677
chr7	77165882	77167098	.	1000	.	15.0802	3690.5	3686.27	395
chr4	164415277	164416471	.	1000	.	18.9348	3690.08	3685.86	441
chr1	70819383	70820854	.	1000	.	20.4806	3689.02	3684.8	1066
chr7	65958225	65959179	.	1000	.	24.0136	3688.88	3684.65	371
chr12	46383514	46384842	.	1000	.	14.6673	3688.53	3684.3	908
chr2	97481522	97483171	.	1000	.	17.3138	3688.38	3684.16	427
chr1	2457149	2458546	.	1000	.	15.6674	3688.16	3683.93	577
chr3	101443110	101444288	.	1000	.	19.0256	3687.21	3682.98	337
chr4	2263737	2264644	.	1000	.	11.6639	3686.66	3682.44	289
chr20	39945245	39946734	.	1000	.	18.63	3685.65	3681.43	1164
chr1	212781598	212782958	.	1000	.	15.0191	3684.94	3680.72	323
chr19	55627609	55629610	.	1000	.	14.9187	3684.23	3680	1548
chr1	39874039	39875449	.	1000	.	15.4721	3683.09	3678.87	531
chr1	150601528	150602569	.	1000	.	16.3286	3680.82	3676.6	606
chr4	148604929	148605850	.	1000	.	24.7082	3680.78	3676.56	431
chr18	34408243	34409846	.	1000	.	16.3906	3680.63	3676.41	805
chr5	140018612	140019521	.	1000	.	19.8383	3680.02	3675.8	356
chr2	179344808	179345616	.	1000	.	15.2082	3678.93	3674.71	281
chr7	97880944	97882180	.	1000	.	21.9527	3677.5	3673.28	634
chr7	63774072	63774887	.	1000	.	25.3082	3677.21	3672.99	233
chr1	235667340	235668802	.	1000	.	13.8088	3675.18	3670.96	538
chr6	155053897	155055560	.	1000	.	15.4713	3675.15	3670.93	1402
chr6	31587687	31588885	.	1000	.	14.3486	3674.83	3670.61	547
chr4	57301061	57302718	.	1000	.	13.0477	3674.41	3670.19	768
chr14	24615503	24617149	.	1000	.	12.4455	3673.1	3668.88	1031
chr1	43231529	43233396	.	1000	.	15.1355	3670.48	3666.26	1338
chr6	153323127	153324683	.	1000	.	22.8989	3669.71	3665.49	762
chr9	33024531	33026202	.	1000	.	18.3996	3669.67	3665.45	621
chr6	31926241	31927276	.	1000	.	20.6365	3669.47	3665.25	600
chr11	60673460	60674491	.	1000	.	20.3059	3669.09	3664.87	637
chr7	55432950	55434319	.	1000	.	16.72	3668.84	3664.62	728
chr5	31531725	31533037	.	1000	.	21.4006	3668.52	3664.3	609
chr10	103577222	103578838	.	1000	.	16.3747	3668.34	3664.13	1174
chr5	122758375	122759668	.	1000	.	22.9429	3666.2	3661.99	770
chr15	90931060	90932105	.	1000	.	18.7149	3665.27	3661.05	258
chr5	2750587	2752581	.	1000	.	11.8709	3664.25	3660.03	1313
chrX	136520331	136520664	.	1000	.	40.7781	3664.14	3659.92	179
chr2	113402769	113404055	.	1000	.	17.4128	3663.86	3659.64	595
chr2	160568425	160569646	.	1000	.	20.5644	3663.56	3659.35	510
chr12	133656556	133657853	.	1000	.	13.9504	3663.07	3658.85	254
chr9	91925228	91926525	.	1000	.	15.0529	3663.03	3658.82	662
chr17	11923804	11924901	.	1000	.	24.5954	3661.87	3657.65	301
chr4	122744030	122745458	.	1000	.	21.0822	3661.83	3657.62	1122
chr7	12250289	12251464	.	1000	.	22.8408	3661.82	3657.61	602
chr12	95867258	95868594	.	1000	.	23.7902	3661.46	3657.25	586
chr18	14132119	14132769	.	1000	.	38.1895	3661.2	3656.98	445
chr9	106855891	106856946	.	1000	.	17.0962	3660.39	3656.18	414
chr11	6411180	6412068	.	1000	.	17.2306	3657.26	3653.05	423
chr2	211340955	211341660	.	1000	.	27.9563	3657.18	3652.97	532
chr2	179058413	179060228	.	1000	.	16.9345	3656.22	3652.01	758
chr2	73460129	73462026	.	1000	.	13.6042	3653.24	3649.04	365
chr13	77600338	77601793	.	1000	.	15.7238	3653.14	3648.93	1053
chr7	97501029	97502103	.	1000	.	26.521	3651.81	3647.6	796
chr3	15247326	15248343	.	1000	.	17.81	3648.3	3644.09	348
chr1	32859549	32860928	.	1000	.	16.4157	3647.95	3643.75	592
chrX	106871336	106872395	.	1000	.	24.652	3647.93	3643.72	235
chr19	19029745	19030788	.	1000	.	17.0727	3647.18	3642.98	636
chr3	42622979	42624074	.	1000	.	21.8287	3646.89	3642.68	555
chr9	104295472	104296652	.	1000	.	19.8924	3646.59	3642.39	594
chr12	69928147	69928669	.	1000	.	32.5	3646.59	3642.38	261
chr19	52191193	52193373	.	1000	.	11.8892	3645.88	3641.67	1139
chr11	13298425	13299770	.	1000	.	16.9748	3643.31	3639.11	710
chr2	170683744	170685319	.	1000	.	15.5938	3643.02	3638.81	172
chr7	154861694	154862363	.	1000	.	27.7573	3642.4	3638.19	185
chr10	51564979	51565737	.	1000	.	20.6686	3641.41	3637.21	191
chr10	13203061	13203834	.	1000	.	26.4176	3640.83	3636.63	405
chrX	14891029	14891804	.	1000	.	23.3884	3640.09	3635.89	332
chr9	26946672	26947679	.	1000	.	21.972	3639.07	3634.87	573
chr7	33168541	33169635	.	1000	.	20.5939	3638.97	3634.76	604
chrX	49125344	49126586	.	1000	.	15.4836	3638.27	3634.07	813
chr19	55677391	55678494	.	1000	.	22.336	3637.86	3633.66	696
chr16	53164232	53165100	.	1000	.	12.0109	3637.04	3632.84	348
chr10	42862560	42863726	.	1000	.	25.6392	3637.02	3632.82	969
chr7	97735947	97736924	.	1000	.	26.0533	3636.69	3632.48	186
chr3	38206219	38207549	.	1000	.	14.805	3635.67	3631.47	407
chr16	15981954	15982829	.	1000	.	24.7859	3632.94	3628.74	651
chr6	56954573	56955324	.	1000	.	27.5032	3629.67	3625.48	238
chr6	24666516	24667614	.	1000	.	20.9635	3627.89	3623.69	648
chr10	103113408	103114611	.	1000	.	18.9566	3627.13	3622.93	404
chr12	8298337	8299452	.	1000	.	18.1605	3627.03	3622.83	490
chr10	127407386	127408592	.	1000	.	20.0995	3626.81	3622.62	724
chr3	158288514	158289521	.	1000	.	25.0008	3626.75	3622.55	419
chr19	42772305	42773469	.	1000	.	10.3397	3625.1	3620.9	840
chr7	102003800	102004869	.	1000	.	26.9902	3624.85	3620.65	404
chr12	102319033	102319595	.	1000	.	24.5372	3624.08	3619.88	300
chr3	156892140	156893337	.	1000	.	19.7618	3623.91	3619.71	781
chr5	64919700	64921289	.	1000	.	20.8863	3622.69	3618.49	485
chr2	20251083	20252025	.	1000	.	18.1238	3622.63	3618.43	435
chr19	57078287	57079420	.	1000	.	21.7232	3621.42	3617.23	569
chr13	20207323	20208827	.	1000	.	20.1715	3618.57	3614.38	395
chr11	13237482	13238559	.	1000	.	19.3359	3618.49	3614.29	627
chr12	6961012	6962547	.	1000	.	10.1227	3617.81	3613.62	251
chr19	14247187	14248128	.	1000	.	13.128	3616.8	3612.61	505
chr1	201139570	201140758	.	1000	.	23.1711	3615.73	3611.54	398
chr11	113745781	113746842	.	1000	.	18.7422	3615.25	3611.06	563
chr17	80415917	80417223	.	1000	.	19.3273	3615.1	3610.91	559
chr11	3399610	3400632	.	1000	.	25.7205	3615.07	3610.88	829
chr7	72935933	72937293	.	1000	.	17.5214	3614.2	3610.01	766
chr7	44645943	44646837	.	1000	.	14.5426	3614.15	3609.96	200
chr14	23789885	23791672	.	1000	.	14.8217	3613.34	3609.15	503
chr4	185654404	185655761	.	1000	.	20.6201	3612.26	3608.07	958
chr3	112737690	112738813	.	1000	.	19.413	3612.14	3607.95	881
chr11	9481787	9483136	.	1000	.	14.5401	3611.54	3607.35	704
chr11	123611561	123612581	.	1000	.	22.4328	3611.17	3606.98	848
chr1	94883384	94884679	.	1000	.	17.4854	3609.71	3605.52	507
chr2	24298812	24300380	.	1000	.	16.7419	3609.26	3605.07	550
chr16	84537647	84538938	.	1000	.	15.5884	3608.54	3604.35	737
chr1	45769026	45770071	.	1000	.	16.5699	3608.43	3604.24	369
chr11	57479209	57480372	.	1000	.	15.4808	3608.15	3603.96	759
chr6	160210204	160212059	.	1000	.	13.9147	3606.13	3601.95	529
chr21	40554750	40556162	.	1000	.	18.0969	3604.76	3600.58	694
chr16	4783816	4785297	.	1000	.	16.6641	3604.09	3599.91	600
chr3	138312677	138313889	.	1000	.	22.341	3603.65	3599.47	528
chr5	151066267	151067028	.	1000	.	15.0341	3603.53	3599.34	302
chrX	134655247	134656185	.	1000	.	15.8486	3603	3598.81	520
chr16	4303398	4304248	.	1000	.	19.1595	3602.84	3598.65	555
chr19	14228476	14229790	.	1000	.	14.8436	3600.82	3596.64	231
chr3	150263660	150264928	.	1000	.	15.997	3600.33	3596.14	828
chr17	40540076	40541254	.	1000	.	17.4823	3600.23	3596.05	559
chr1	55229672	55230798	.	1000	.	19.3547	3600.02	3595.83	638
chr11	94822540	94823770	.	1000	.	18.5243	3599.34	3595.16	419
chr19	7894325	7895368	.	1000	.	12.8188	3598.29	3594.11	632
chr1	100598060	100599052	.	1000	.	24.3685	3597.82	3593.64	525
chr7	1498430	1499754	.	1000	.	11.4852	3597.18	3593	826
chr6	116936994	116938123	.	1000	.	24.0705	3596.13	3591.95	539
chr4	330157	332172	.	1000	.	16.3412	3595.26	3591.08	1300
chr12	107486850	107488125	.	1000	.	15.2468	3595.19	3591.01	822
chr6	170893182	170894337	.	1000	.	22.9516	3594.96	3590.77	596
chr8	92082151	92083031	.	1000	.	20.6054	3594.85	3590.67	227
chr1	165737734	165738764	.	1000	.	23.1406	3592.77	3588.59	432
chr12	75784517	75785379	.	1000	.	21.7827	3592.63	3588.45	383
chr4	1339780	1341615	.	1000	.	13.1287	3592.53	3588.34	1097
chr6	2245305	2246147	.	1000	.	22.1595	3591.49	3587.31	601
chr4	178362975	178363806	.	1000	.	20.2688	3589.99	3585.81	672
chr1	145575002	145576715	.	1000	.	16.1204	3589.69	3585.51	960
chr2	159312967	159314922	.	1000	.	16.5019	3588.8	3584.62	359
chr1	1051171	1052288	.	1000	.	16.3299	3588.36	3584.18	465
chr5	147763051	147764143	.	1000	.	23.4382	3588.13	3583.95	417
chr17	35305705	35307104	.	1000	.	21.8572	3587.97	3583.79	539
chr9	35603604	35605809	.	1000	.	14.742	3587.75	3583.57	666
chr7	1083778	1084696	.	1000	.	19.2562	3586.99	3582.81	282
chr7	140396158	140397497	.	1000	.	16.4432	3586.39	3582.22	324
chr3	8543008	8543667	.	1000	.	16.5405	3585.74	3581.57	380
chr1	44115191	44116519	.	1000	.	17.8532	3585.28	3581.1	504
chr14	31494756	31496398	.	1000	.	17.2989	3583.2	3579.02	987
chr12	121789764	121790752	.	1000	.	21.1238	3583.12	3578.94	543
chrX	47509566	47510770	.	1000	.	17.8635	3582.91	3578.73	579
chr5	108063280	108064479	.	1000	.	25.9004	3582.89	3578.71	777
chrX	130036598	130037574	.	1000	.	23.3415	3582.6	3578.43	645
chr18	61637134	61638409	.	1000	.	15.7123	3582.27	3578.09	703
chr1	93250104	93251251	.	1000	.	18.561	3582.18	3578	635
chr3	50374084	50375539	.	1000	.	12.0546	3581.93	3577.76	859
chr2	74153744	74154410	.	1000	.	27.7889	3581.55	3577.38	202
chr19	39832110	39833253	.	1000	.	14.8654	3581.38	3577.2	827
chr4	120375412	120376276	.	1000	.	26.0158	3580.61	3576.44	436
chr1	118471472	118472945	.	1000	.	18.2574	3580.21	3576.03	832
chr4	146100426	146102319	.	1000	.	17.032	3578.69	3574.51	1384
chr1	156307585	156308793	.	1000	.	18.9802	3577.26	3573.08	570
chr1	161135574	161136679	.	1000	.	15.6562	3576.46	3572.28	557
chr14	23563728	23565182	.	1000	.	14.6484	3576.39	3572.21	698
chr11	57078476	57079397	.	1000	.	14.7512	3575.95	3571.77	525
chr1	249200167	249201313	.	1000	.	16.5252	3574.35	3570.18	677
chr9	35657263	35658769	.	1000	.	15.2126	3573.88	3569.71	647
chr13	45914561	45916171	.	1000	.	14.8459	3573.53	3569.36	1012
chr3	9437882	9439556	.	1000	.	9.08376	3573.11	3568.94	810
chr1	115212192	115213464	.	1000	.	20.6245	3572.96	3568.79	565
chr2	220071061	220072174	.	1000	.	17.1269	3572.1	3567.93	409
chr3	40350598	40351958	.	1000	.	18.045	3571.82	3567.65	587
chr20	58514661	58516200	.	1000	.	18.5375	3571.43	3567.26	770
chr11	108337807	108338460	.	1000	.	25.3311	3569.12	3564.95	454
chr6	101328703	101329781	.	1000	.	21.7016	3569.08	3564.91	565
chr11	113184955	113185871	.	1000	.	19.8017	3568.95	3564.78	285
chr10	1094352	1095785	.	1000	.	12.06	3568.52	3564.35	913
chr16	19078642	19079525	.	1000	.	19.361	3568.19	3564.02	229
chr16	31469655	31471534	.	1000	.	11.4291	3568.11	3563.94	1434
chr3	50329243	50330283	.	1000	.	15.82	3567.95	3563.78	729
chr13	113260419	113261210	.	1000	.	29.9306	3567.21	3563.04	393
chr9	115983264	115984502	.	1000	.	20.0713	3566.6	3562.43	477
chr6	146284787	146286021	.	1000	.	16.452	3566.35	3562.18	796
chr19	58838004	58839155	.	1000	.	16.5267	3564.79	3560.62	644
chr12	11323615	11324413	.	1000	.	24.8843	3564.69	3560.52	639
chr11	129764811	129766187	.	1000	.	24.001	3564.64	3560.47	707
chr20	47804382	47805249	.	1000	.	21.9293	3564.55	3560.38	642
chr12	72056659	72058398	.	1000	.	14.8538	3563.8	3559.64	1058
chr1	157015029	157016246	.	1000	.	19.0707	3563.63	3559.46	622
chr10	12084248	12085523	.	1000	.	15.2501	3560.6	3556.44	967
chr19	48017878	48018958	.	1000	.	15.6072	3560.44	3556.27	706
chr16	11890822	11891776	.	1000	.	20.0361	3560.14	3555.97	441
chr2	157291961	157293431	.	1000	.	17.8652	3559.5	3555.33	856
chr5	130970380	130971749	.	1000	.	17.5301	3559.18	3555.02	704
chr8	17779888	17781710	.	1000	.	15.7098	3559.08	3554.91	337
chr11	31390957	31391840	.	1000	.	28.2645	3559.01	3554.84	384
chr2	11294828	11295980	.	1000	.	14.3313	3558.83	3554.67	503
chr2	64751129	64752285	.	1000	.	23.7013	3557.71	3553.54	285
chr13	52025682	52027973	.	1000	.	14.6007	3557.27	3553.1	1637
chr2	3622440	3623613	.	1000	.	22.1184	3556.89	3552.73	377
chr16	2273087	2274310	.	1000	.	19.5516	3555.67	3551.51	386
chr17	17875407	17876416	.	1000	.	16.4321	3554.47	3550.3	455
chr17	48943210	48944684	.	1000	.	14.9917	3554.25	3550.09	657
chr4	76439295	76440336	.	1000	.	19.0161	3553.58	3549.41	292
chr15	67546498	67547540	.	1000	.	23.6966	3552.61	3548.44	574
chr14	50778436	50779710	.	1000	.	19.1476	3551.28	3547.12	564
chr10	114709532	114710176	.	1000	.	17.7389	3550.54	3546.38	298
chr1	228296685	228298076	.	1000	.	19.2929	3550.03	3545.87	378
chr7	148892252	148893295	.	1000	.	19.1796	3549.74	3545.57	340
chr17	55740129	55740770	.	1000	.	21.209	3549.52	3545.36	356
chr10	120101228	120102213	.	1000	.	29.4002	3549.09	3544.93	622
chr9	32384085	32385347	.	1000	.	18.6394	3549.03	3544.87	483
chr7	11013168	11014379	.	1000	.	22.5011	3548.57	3544.41	215
chr5	6377747	6379133	.	1000	.	22.7166	3548.53	3544.37	963
chr5	154061979	154062836	.	1000	.	16.954	3547.54	3543.38	499
chr4	186316979	186318479	.	1000	.	16.4023	3547.17	3543.01	736
chr19	18747049	18747963	.	1000	.	16.6862	3547.06	3542.9	603
chr1	154192521	154194501	.	1000	.	16.2893	3546.83	3542.67	698
chr10	124133230	124134903	.	1000	.	17.6133	3546.56	3542.4	889
chr1	31190773	31192355	.	1000	.	10.1305	3546.49	3542.33	609
chr7	117823602	117824551	.	1000	.	24.0457	3546.28	3542.12	548
chr13	103425202	103426704	.	1000	.	19.6637	3545.83	3541.67	970
chr21	34914169	34915948	.	1000	.	16.923	3545.12	3540.96	1077
chr11	75525494	75526889	.	1000	.	15.6235	3545.04	3540.88	664
chr1	11322143	11323031	.	1000	.	20.9608	3544.15	3540	649
chr9	88896659	88898228	.	1000	.	14.5521	3544.12	3539.96	845
chr1	109583596	109585179	.	1000	.	21.5732	3543.9	3539.74	1164
chr6	27439949	27441382	.	1000	.	21.8695	3543.53	3539.37	972
chr9	19102206	19103315	.	1000	.	23.894	3543.31	3539.15	770
chr17	46969569	46970316	.	1000	.	17.7481	3540.53	3536.37	370
chr7	8007983	8009818	.	1000	.	18.7129	3540.22	3536.07	335
chr5	168587943	168588698	.	1000	.	15.9912	3539.1	3534.94	378
chr16	72698201	72699336	.	1000	.	28.5379	3537.74	3533.58	759
chr12	107380375	107381181	.	1000	.	20.1523	3536.73	3532.57	599
chr7	123197302	123198434	.	1000	.	24.2384	3536.27	3532.12	627
chr3	51533204	51534466	.	1000	.	12.6811	3536.21	3532.05	811
chr2	27592621	27594329	.	1000	.	14.4448	3535.41	3531.25	616
chr16	58663326	58664575	.	1000	.	14.7759	3534.77	3530.62	530
chr3	142166064	142167190	.	1000	.	24.334	3533.55	3529.4	867
chr12	90102492	90104020	.	1000	.	13.2271	3533.39	3529.23	925
chr8	87354393	87355527	.	1000	.	17.8113	3533.23	3529.08	299
chr19	14606549	14607496	.	1000	.	17.1062	3532.86	3528.7	559
chr1	10458399	10459947	.	1000	.	19.2601	3532.34	3528.19	583
chr20	56963948	56964999	.	1000	.	21.5208	3531.74	3527.59	270
chr2	113032714	113033981	.	1000	.	21.4389	3531.16	3527.01	344
chr2	203879074	203880260	.	1000	.	18.493	3530.48	3526.33	288
chr7	100895103	100895962	.	1000	.	24.1593	3530.32	3526.17	580
chr1	14075227	14076561	.	1000	.	20.4696	3530.04	3525.89	589
chr11	93473984	93475315	.	1000	.	18.3611	3528.58	3524.43	772
chr12	96252387	96253516	.	1000	.	25.6075	3527.09	3522.94	274
chr5	76787613	76788690	.	1000	.	17.619	3527.05	3522.9	494
chr19	10946204	10947368	.	1000	.	14.6023	3525.55	3521.4	311
chr9	131790074	131791001	.	1000	.	17.1817	3524.9	3520.75	724
chr12	105477374	105478769	.	1000	.	22.2426	3524.76	3520.61	971
chr6	53412493	53413373	.	1000	.	15.6164	3524.52	3520.37	418
chr13	23949135	23950046	.	1000	.	14.2307	3524.38	3520.23	571
chr14	89290400	89291415	.	1000	.	23.7049	3524.38	3520.23	589
chr4	100009353	100011145	.	1000	.	20.6474	3524.29	3520.14	603
chr6	37786418	37788310	.	1000	.	16.6602	3523.95	3519.8	772
chr7	99063253	99064108	.	1000	.	23.2849	3523.61	3519.46	566
chr3	57261220	57262746	.	1000	.	20.2646	3522.6	3518.45	512
chr5	138940281	138941908	.	1000	.	18.649	3522.4	3518.25	530
chr7	99101998	99103014	.	1000	.	13.6928	3520.98	3516.83	227
chr8	54933926	54935434	.	1000	.	21.4705	3520.66	3516.51	1028
chr20	47893885	47895318	.	1000	.	16.0074	3520.21	3516.06	844
chr7	121035759	121036795	.	1000	.	22.5218	3520.01	3515.87	724
chr8	134309212	134310453	.	1000	.	14.1137	3519.89	3515.75	394
chr1	85155526	85156701	.	1000	.	22.2742	3519.54	3515.39	746
chr7	2902755	2903831	.	1000	.	20.898	3519.35	3515.21	684
chr10	12171087	12172130	.	1000	.	17.7544	3518.48	3514.33	465
chr3	15642559	15643862	.	1000	.	17.0925	3517.45	3513.3	627
chr8	125486366	125487855	.	1000	.	15.1339	3516.94	3512.8	608
chr14	54863173	54864212	.	1000	.	21.2084	3515.71	3511.56	375
chr8	28258577	28260356	.	1000	.	15.5233	3515.19	3511.05	1034
chr1	109618139	109618940	.	1000	.	27.9196	3514.49	3510.34	532
chr1	182360112	182361591	.	1000	.	15.4092	3513.48	3509.33	871
chr13	38923309	38924508	.	1000	.	21.6204	3513.33	3509.18	359
chr7	94023420	94024467	.	1000	.	17.8923	3513.26	3509.11	661
chr17	81009263	81010170	.	1000	.	17.2049	3512.38	3508.23	506
chr1	171282596	171283434	.	1000	.	24.2695	3512.07	3507.93	624
chr12	115121670	115122943	.	1000	.	13.7413	3511.64	3507.5	692
chr12	56753641	56754484	.	1000	.	16.6236	3511.11	3506.97	455
chr16	74700286	74701072	.	1000	.	25.5973	3510.64	3506.5	597
chr3	150263660	150264928	.	1000	.	15.7398	3510.42	3506.28	715
chr5	150284002	150284929	.	1000	.	27.7012	3510.35	3506.21	534
chr12	58087457	58088454	.	1000	.	19.8364	3509.92	3505.78	353
chr12	95610874	95612307	.	1000	.	15.8968	3509.32	3505.17	565
chr14	70387518	70388290	.	1000	.	21.8191	3508.42	3504.28	470
chr15	81281619	81282648	.	1000	.	21.7556	3507.52	3503.38	623
chr14	100658814	100659897	.	1000	.	20.517	3506.84	3502.69	589
chr9	130533347	130534108	.	1000	.	19.2033	3506.49	3502.35	455
chr1	156736629	156738035	.	1000	.	17.4826	3505.27	3501.13	509
chr15	101741561	101742343	.	1000	.	20.3576	3504.09	3499.95	207
chr19	42829331	42830310	.	1000	.	17.6731	3503.88	3499.74	328
chr3	179065089	179066096	.	1000	.	21.1109	3503.79	3499.65	356
chr19	23577757	23578573	.	1000	.	22.1972	3501.99	3497.85	606
chr19	52598405	52599340	.	1000	.	23.0728	3501.9	3497.76	717
chr22	17652071	17653076	.	1000	.	17.7511	3500.53	3496.39	397
chr11	57266845	57267721	.	1000	.	23.3242	3500.5	3496.37	355
chr18	47900943	47901743	.	1000	.	30.4209	3500	3495.86	400
chr2	158732238	158733498	.	1000	.	15.2195	3499.39	3495.25	699
chr15	83735407	83736464	.	1000	.	21.651	3498.99	3494.85	694
chr3	23986412	23988165	.	1000	.	13.3374	3498.41	3494.27	1113
chr3	129158569	129159578	.	1000	.	15.512	3498.18	3494.04	352
chr20	33463709	33464739	.	1000	.	15.236	3495.94	3491.8	439
chr19	46087452	46088395	.	1000	.	14.6188	3494.98	3490.85	277
chr6	74230487	74231655	.	1000	.	15.754	3494.66	3490.52	468
chr5	137878442	137879784	.	1000	.	14.2804	3493.47	3489.33	649
chr21	45526672	45527763	.	1000	.	19.1818	3492.42	3488.29	413
chr19	52097252	52098281	.	1000	.	20.6762	3492.26	3488.12	477
chr12	10364758	10365215	.	1000	.	16.0067	3492.23	3488.09	281
chr11	6703927	6705021	.	1000	.	19.2179	3492.05	3487.91	815
chr12	8395251	8396684	.	1000	.	13.7164	3491.99	3487.85	937
chr9	33076106	33077038	.	1000	.	22.721	3489.54	3485.4	621
chr5	138533566	138534341	.	1000	.	24.5724	3489	3484.86	564
chr3	42641592	42642886	.	1000	.	16.9416	3488.82	3484.68	526
chr15	59980649	59981866	.	1000	.	18.5983	3488.6	3484.47	1010
chr4	103747879	103749731	.	1000	.	10.0643	3487.02	3482.89	1208
chr19	22034384	22035138	.	1000	.	22.7725	3486.44	3482.3	544
chr1	59165047	59165999	.	1000	.	25.9542	3486.35	3482.22	732
chr12	76477644	76479189	.	1000	.	17.189	3485.15	3481.02	911
chr6	7312577	7313870	.	1000	.	20.7963	3483.46	3479.33	909
chr2	237993831	237995015	.	1000	.	21.5387	3483.43	3479.3	625
chr4	699131	700051	.	1000	.	16.0416	3483.34	3479.21	309
chr1	38324655	38326078	.	1000	.	18.3411	3483.22	3479.09	696
chr15	89089380	89090130	.	1000	.	22.3593	3482.53	3478.4	559
chr13	100740651	100741877	.	1000	.	20.4576	3482.4	3478.27	625
chr6	86302896	86304322	.	1000	.	15.7568	3482.32	3478.19	775
chr5	170814274	170815949	.	1000	.	16.0588	3482.06	3477.93	429
chr14	37666599	37667735	.	1000	.	23.3354	3481.24	3477.11	535
chr2	44394862	44396343	.	1000	.	11.0836	3480.51	3476.38	1034
chr10	62537716	62538912	.	1000	.	25.3059	3479.84	3475.71	402
chr1	213188456	213189350	.	1000	.	17.6308	3479.69	3475.56	708
chr19	5903684	5905088	.	1000	.	10.6708	3478.98	3474.85	1050
chr4	103940236	103941320	.	1000	.	20.9956	3476.88	3472.75	601
chr11	66383464	66384903	.	1000	.	16.5519	3476.71	3472.58	488
chr7	105161816	105163156	.	1000	.	14.1451	3476.31	3472.19	931
chr2	42067841	42068743	.	1000	.	23.5631	3475.96	3471.83	226
chr4	174291724	174293315	.	1000	.	13.1983	3475.88	3471.75	243
chr20	44440677	44441672	.	1000	.	19.5416	3475.71	3471.58	458
chr16	30668933	30670711	.	1000	.	9.99561	3475.41	3471.28	751
chr1	244624438	244625257	.	1000	.	23.2466	3473.53	3469.4	268
chrX	119384314	119385073	.	1000	.	24.4999	3472.9	3468.77	262
chr16	22201599	22202871	.	1000	.	8.22727	3471.02	3466.9	636
chr6	99968735	99969951	.	1000	.	21.4981	3470.36	3466.23	156
chr16	12008647	12010334	.	1000	.	17.7038	3469.98	3465.85	1239
chr14	21571726	21572913	.	1000	.	15.0658	3468.46	3464.34	484
chr13	41344852	41345722	.	1000	.	24.3796	3468.46	3464.34	550
chr15	33486427	33487493	.	1000	.	25.7611	3468.44	3464.32	611
chr5	43514580	43515609	.	1000	.	23.8482	3468.25	3464.13	706
chr10	126605045	126606562	.	1000	.	18.5689	3467.08	3462.96	335
chr1	3229209	3230514	.	1000	.	15.3726	3466.97	3462.85	664
chr3	142297127	142298090	.	1000	.	19.364	3466.06	3461.93	565
chr19	20149494	20150538	.	1000	.	23.3799	3466.03	3461.91	854
chr12	82752035	82752803	.	1000	.	15.7346	3465.57	3461.44	565
chr6	10747582	10748506	.	1000	.	23.2834	3465.47	3461.35	357
chr6	46620321	46621339	.	1000	.	27.3038	3465.1	3460.98	322
chr19	58891679	58892814	.	1000	.	13.5528	3463.17	3459.04	476
chr14	31889039	31890250	.	1000	.	19.9907	3463.11	3458.99	840
chr3	100210867	100211709	.	1000	.	21.0541	3463.1	3458.98	454
chr4	76597642	76599007	.	1000	.	20.1394	3462.57	3458.45	1032
chr16	29984733	29985607	.	1000	.	19.1641	3462.16	3458.04	304
chr5	149339813	149340849	.	1000	.	20.279	3462.05	3457.93	424
chrX	24711512	24712367	.	1000	.	25.4384	3460.88	3456.75	393
chr5	133303447	133304676	.	1000	.	19.1176	3460.79	3456.66	933
chr3	126422494	126423774	.	1000	.	23.2326	3460.25	3456.13	500
chr11	61891105	61892206	.	1000	.	19.9918	3459.64	3455.52	208
chr7	45150945	45151834	.	1000	.	20.637	3459.47	3455.35	404
chr19	48996027	48997168	.	1000	.	12.2294	3459.16	3455.04	208
chr1	46151779	46153108	.	1000	.	15.8423	3458.72	3454.6	1058
chr7	95063656	95064916	.	1000	.	24.8282	3458.54	3454.42	702
chr3	130745097	130746058	.	1000	.	22.9886	3458.42	3454.3	588
chr6	99395129	99396226	.	1000	.	18.4425	3458.29	3454.17	751
chr18	45456394	45458018	.	1000	.	15.0433	3457.24	3453.12	1178
chr3	185303674	185304554	.	1000	.	18.5917	3457.11	3452.99	208
chr16	48569826	48570963	.	1000	.	16.1173	3456.53	3452.41	605
chr7	66461459	66462113	.	1000	.	16.4302	3456.52	3452.4	317
chr1	26560176	26561377	.	1000	.	21.2869	3455.79	3451.67	413
chr8	42995084	42996606	.	1000	.	14.8921	3455.01	3450.89	421
chr12	69632928	69634126	.	1000	.	22.9851	3454.4	3450.29	369
chr3	15642559	15643862	.	1000	.	16.8035	3452.52	3448.4	897
chr9	100394652	100396414	.	1000	.	13.4166	3451.87	3447.76	1134
chr10	120937581	120938606	.	1000	.	23.1381	3450.27	3446.15	769
chr11	9335621	9336621	.	1000	.	20.3753	3449.94	3445.82	630
chr2	70484629	70486034	.	1000	.	19.5329	3449.5	3445.38	573
chr13	73632681	73633915	.	1000	.	22.2834	3449.26	3445.14	336
chr2	26100291	26101775	.	1000	.	18.9533	3448.35	3444.24	1114
chr8	77911964	77913216	.	1000	.	20.5868	3447.49	3443.37	528
chr2	86667756	86669468	.	1000	.	12.9346	3447.39	3443.28	690
chr2	58273428	58274631	.	1000	.	21.8483	3445.77	3441.66	400
chr18	55288548	55289646	.	1000	.	19.3177	3445.54	3441.42	575
chr17	40306880	40307391	.	1000	.	20.3282	3442.67	3438.55	253
chr3	143689709	143691778	.	1000	.	11.3972	3442.57	3438.46	871
chr1	193073636	193074928	.	1000	.	18.1423	3442.01	3437.9	933
chr6	32163217	32164481	.	1000	.	10.4656	3441.49	3437.38	203
chr4	120133248	120134520	.	1000	.	17.5692	3441.14	3437.03	469
chr11	95522435	95524162	.	1000	.	12.7142	3439.35	3435.24	563
chr5	175223700	175224630	.	1000	.	24.8545	3438.58	3434.46	371
chr1	160067739	160069329	.	1000	.	13.7703	3438.39	3434.28	1067
chr19	11545643	11546571	.	1000	.	15.5836	3438.13	3434.02	454
chr5	68513389	68514218	.	1000	.	20.6852	3437.9	3433.79	175
chr1	150208014	150208999	.	1000	.	16.9718	3437.73	3433.62	488
chr16	53164232	53165100	.	1000	.	11.5974	3435.84	3431.73	594
chr13	52157847	52159217	.	1000	.	12.5785	3435.16	3431.05	655
chr1	10269864	10271344	.	1000	.	17.6269	3434.97	3430.86	654
chr16	57219363	57221112	.	1000	.	17.6295	3434.38	3430.27	796
chr19	17580230	17581631	.	1000	.	12.8498	3432.48	3428.37	877
chr16	23652091	23653396	.	1000	.	23.5197	3432.08	3427.97	651
chr10	5854704	5856168	.	1000	.	18.0032	3431.71	3427.6	745
chr20	18487892	18488850	.	1000	.	17.8466	3431.45	3427.34	267
chr5	173042950	173044019	.	1000	.	18.4763	3431.38	3427.27	830
chr7	64466541	64467341	.	1000	.	26.1893	3430.54	3426.44	591
chr12	107167570	107168758	.	1000	.	16.7068	3430.32	3426.21	468
chr19	42387929	42388875	.	1000	.	16.0989	3429.73	3425.62	420
chr7	39662591	39663876	.	1000	.	19.5195	3429.07	3424.96	545
chr16	22308326	22309995	.	1000	.	14.3852	3427.31	3423.2	343
chr12	125533823	125534665	.	1000	.	22.666	3426.56	3422.45	442
chrX	62974405	62975474	.	1000	.	20.8918	3425.5	3421.4	722
chr1	2343564	2344790	.	1000	.	14.4055	3424.62	3420.52	531
chr5	125930349	125931403	.	1000	.	19.8309	3424.5	3420.4	634
chr19	55574031	55574805	.	1000	.	22.4508	3424.26	3420.15	538
chr7	138915392	138917193	.	1000	.	18.8942	3424.2	3420.1	485
chr8	28479582	28480654	.	1000	.	17.4899	3423.49	3419.38	608
chr2	45236279	45237775	.	1000	.	10.0711	3423.06	3418.96	555
chr11	6340236	6342410	.	1000	.	13.0718	3422.85	3418.74	906
chr11	10829304	10831321	.	1000	.	17.4306	3422.76	3418.66	1271
chr4	146841265	146841858	.	1000	.	25.2212	3422.7	3418.59	306
chr11	67006906	67007747	.	1000	.	19.6498	3422.17	3418.07	479
chr3	105084892	105085956	.	1000	.	14.1155	3420.89	3416.79	677
chr17	5094747	5095648	.	1000	.	22.8009	3420.48	3416.38	496
chr7	148958459	148959872	.	1000	.	16.1081	3420.34	3416.23	628
chr10	120513669	120515308	.	1000	.	17.8071	3420.17	3416.07	984
chr17	5322446	5323809	.	1000	.	19.3162	3420.05	3415.95	624
chr9	123883820	123884402	.	1000	.	32.7713	3419.75	3415.65	201
chr11	22646515	22647722	.	1000	.	21.2669	3419.58	3415.48	916
chr12	54019494	54020406	.	1000	.	18.6353	3418.89	3414.79	383
chr1	40505096	40506803	.	1000	.	13.7028	3418.86	3414.76	1167
chr1	36234783	36235920	.	1000	.	20.2837	3418.61	3414.5	830
chr12	111051504	111052370	.	1000	.	24.3537	3416.43	3412.33	376
chr6	32920665	32921321	.	1000	.	22.7364	3416.2	3412.1	374
chr15	64454800	64456065	.	1000	.	15.1235	3415.82	3411.72	662
chrX	15353169	15354045	.	1000	.	23.6083	3415.69	3411.59	602
chr10	88280680	88282127	.	1000	.	18.8008	3412.66	3408.56	930
chr1	150601528	150602569	.	1000	.	15.518	3412.58	3408.48	220
chr19	21688167	21689236	.	1000	.	23.9533	3412.27	3408.17	182
chr1	39456440	39457796	.	1000	.	18.2532	3412.19	3408.09	407
chr13	98627970	98629526	.	1000	.	18.0576	3411.36	3407.26	724
chr18	60189746	60190728	.	1000	.	13.214	3411.25	3407.15	445
chr13	24462807	24464209	.	1000	.	20.9274	3410.93	3406.83	800
chr16	30076209	30077602	.	1000	.	12.9844	3410.68	3406.58	715
chr6	5260412	5261939	.	1000	.	17.6133	3410.25	3406.16	819
chr1	230202427	230204199	.	1000	.	17.2066	3410.03	3405.94	491
chr5	175874329	175875860	.	1000	.	17.2419	3409.36	3405.26	1005
chr7	105172398	105173261	.	1000	.	23.6112	3409.18	3405.08	197
chr1	179262445	179263405	.	1000	.	19.9391	3408.36	3404.26	428
chr19	40971102	40972187	.	1000	.	13.4375	3406.17	3402.08	741
chr14	102990833	102991965	.	1000	.	19.7893	3406.11	3402.01	298
chr16	70472429	70473709	.	1000	.	17.3181	3406.03	3401.94	755
chr1	247241301	247242441	.	1000	.	25.5605	3405.51	3401.41	828
chr10	95255491	95256690	.	1000	.	27.0941	3405.37	3401.27	776
chr12	88429094	88429918	.	1000	.	24.6605	3403.65	3399.55	188
chr1	7843505	7844855	.	1000	.	15.5417	3402.71	3398.62	577
chr4	155471044	155471974	.	1000	.	23.2672	3402.59	3398.49	565
chr2	25194037	25195276	.	1000	.	15.5521	3402.33	3398.23	586
chrX	20159275	20160331	.	1000	.	22.9795	3402.01	3397.91	820
chr16	46722499	46724250	.	1000	.	13.517	3400.55	3396.45	1015
chr10	102672186	102673306	.	1000	.	17.588	3400.33	3396.24	416
chr16	58162687	58163761	.	1000	.	18.21	3399.78	3395.69	685
chr4	89512857	89514498	.	1000	.	18.818	3399.48	3395.38	660
chr1	152008717	152009964	.	1000	.	18.515	3398	3393.91	798
chr18	12278755	12279733	.	1000	.	17.5327	3397.57	3393.47	533
chr3	49711039	49712209	.	1000	.	13.5261	3396.71	3392.62	352
chr7	35733931	35735247	.	1000	.	18.352	3396.36	3392.26	881
chr22	34316689	34318113	.	1000	.	13.9864	3395.71	3391.62	463
chr6	112193210	112195093	.	1000	.	21.6243	3393	3388.9	1516
chr14	75725251	75726461	.	1000	.	18.8893	3390.04	3385.95	615
chr11	18547859	18548926	.	1000	.	24.1409	3389.98	3385.89	630
chr1	144931567	144932750	.	1000	.	13.6468	3389.94	3385.85	540
chr12	38710089	38711004	.	1000	.	31.1728	3389.05	3384.96	399
chr19	14529707	14530602	.	1000	.	19.2096	3387.58	3383.49	555
chr11	64545675	64546755	.	1000	.	13.4839	3387.21	3383.12	626
chr11	130785903	130786765	.	1000	.	21.8069	3386.46	3382.37	534
chr10	43133305	43134368	.	1000	.	23.2519	3385.44	3381.35	422
chr19	45504440	45505619	.	1000	.	16.9239	3385.33	3381.24	855
chr5	60597206	60598069	.	1000	.	22.1112	3385.25	3381.16	547
chr7	148936500	148937214	.	1000	.	29.1674	3384.06	3379.97	182
chr3	132135770	132137229	.	1000	.	17.2165	3383.72	3379.64	548
chr3	133524259	133525474	.	1000	.	23.7857	3383.63	3379.54	353
chr19	11545643	11546571	.	1000	.	15.4375	3383.03	3378.94	672
chr2	219432629	219434102	.	1000	.	18.5347	3382.58	3378.5	525
chr5	82372882	82373912	.	1000	.	24.9005	3382.53	3378.45	400
chr8	57594340	57595265	.	1000	.	25.7313	3380.35	3376.27	494
chr12	72079637	72080447	.	1000	.	22.3531	3380.24	3376.15	511
chr5	148205352	148206604	.	1000	.	21.4574	3380.22	3376.13	699
chr22	35695238	35696776	.	1000	.	13.2994	3380.19	3376.1	925
chr5	130599193	130600491	.	1000	.	21.725	3379.81	3375.73	511
chr17	27139195	27140081	.	1000	.	24.2104	3379.68	3375.59	362
chr7	1199551	1200539	.	1000	.	19.6126	3379.5	3375.42	402
chr1	222816929	222818138	.	1000	.	25.479	3379.15	3375.07	652
chr1	51433731	51434481	.	1000	.	15.2917	3378.02	3373.94	529
chr9	97021390	97022163	.	1000	.	29.6868	3377.61	3373.53	166
chr20	5106916	5108224	.	1000	.	15.2274	3377.59	3373.51	435
chr1	174992056	174993008	.	1000	.	23.9835	3377.51	3373.42	570
chr2	62932169	62933541	.	1000	.	15.0168	3376.9	3372.82	371
chr6	33421864	33422630	.	1000	.	19.1492	3376.44	3372.36	398
chr13	48574798	48576020	.	1000	.	26.0403	3376.43	3372.34	684
chr10	60194864	60195673	.	1000	.	23.5436	3375.28	3371.19	351
chr10	131264694	131266103	.	1000	.	18.6664	3374.31	3370.23	707
chr19	41256283	41257792	.	1000	.	15.0197	3373.4	3369.32	307
chr19	45393564	45394618	.	1000	.	11.4057	3373.38	3369.3	677
chr19	36248222	36249571	.	1000	.	13.4256	3373.29	3369.21	761
chr4	26558581	26559436	.	1000	.	25.9115	3371.39	3367.31	484
chr19	33864081	33865261	.	1000	.	20.7481	3371.32	3367.23	436
chr1	16532736	16533818	.	1000	.	13.4925	3369.47	3365.39	452
chr13	77565679	77567065	.	1000	.	20.429	3368.89	3364.81	536
chr4	146539776	146541123	.	1000	.	22.7352	3368.1	3364.02	765
chr12	9101879	9103002	.	1000	.	15.3871	3367.91	3363.83	748
chr1	206785462	206786243	.	1000	.	24.0882	3366.5	3362.42	403
chr6	110499859	110501854	.	1000	.	17.9981	3366.16	3362.09	1421
chr17	55161937	55163395	.	1000	.	18.1543	3365.88	3361.81	487
chr11	47573703	47575251	.	1000	.	21.1923	3363.03	3358.95	1074
chr13	24152830	24154153	.	1000	.	20.8058	3362.94	3358.87	610
chr17	14212329	14213198	.	1000	.	22.1287	3362.26	3358.18	500
chr2	69664033	69665186	.	1000	.	19.2152	3361.89	3357.81	619
chr16	30933460	30934994	.	1000	.	9.46797	3361.26	3357.18	1225
chr5	36240995	36242659	.	1000	.	14.3595	3360.01	3355.93	1289
chr8	80941781	80942812	.	1000	.	17.6302	3359.15	3355.08	464
chr5	154236788	154238414	.	1000	.	11.8554	3359.13	3355.06	1273
chr16	88728953	88730523	.	1000	.	18.6952	3357.87	3353.79	659
chrX	107334200	107335486	.	1000	.	20.3301	3356.87	3352.8	709
chr4	48832765	48833624	.	1000	.	23.1889	3355.77	3351.7	303
chr16	81110203	81111316	.	1000	.	16.818	3355.1	3351.03	376
chr7	121783430	121784708	.	1000	.	21.0192	3355.04	3350.96	945
chr8	124285920	124287796	.	1000	.	14.1208	3354.41	3350.34	1078
chr9	99211910	99213480	.	1000	.	18.4377	3352.69	3348.62	431
chr8	30514881	30516203	.	1000	.	18.8312	3352.25	3348.17	950
chr1	236767277	236768404	.	1000	.	23.9779	3352.1	3348.03	587
chr10	22517894	22518656	.	1000	.	21.8085	3351.45	3347.38	239
chr7	123174393	123175389	.	1000	.	13.2057	3351.06	3346.99	332
chr10	100120791	100121569	.	1000	.	23.6431	3349.89	3345.81	189
chr17	7154767	7156215	.	1000	.	17.0297	3349.8	3345.73	592
chr12	7125179	7126432	.	1000	.	18.4921	3349.74	3345.66	1004
chr19	58951229	58952187	.	1000	.	18.9938	3349.53	3345.46	482
chr2	31456642	31457627	.	1000	.	19.6318	3349.35	3345.28	223
chr1	151118175	151119802	.	1000	.	18.7346	3349.19	3345.12	1053
chr14	39571635	39573056	.	1000	.	18.2891	3349	3344.93	819
chr15	65133363	65134290	.	1000	.	13.8653	3348.63	3344.56	562
chr10	99446460	99447486	.	1000	.	13.5666	3348.28	3344.21	729
chr7	105161816	105163156	.	1000	.	13.802	3347.64	3343.57	615
chr7	151216158	151217946	.	1000	.	13.9102	3347.13	3343.06	1038
chr11	45939306	45940529	.	1000	.	14.074	3346.89	3342.82	282
chr19	33071564	33072869	.	1000	.	19.5653	3346.65	3342.58	443
chr2	98261699	98262889	.	1000	.	22.365	3346.45	3342.38	720
chr12	123868132	123868826	.	1000	.	15.139	3346.4	3342.33	427
chr13	101326067	101327838	.	1000	.	16.1589	3345.72	3341.65	1203
chr7	129709839	129710850	.	1000	.	20.9879	3345.49	3341.42	359
chr6	16128850	16129896	.	1000	.	18.9552	3345.42	3341.35	366
chr11	76091334	76092690	.	1000	.	19.7254	3345.34	3341.27	884
chr2	73297725	73299075	.	1000	.	15.2227	3344.42	3340.35	804
chr2	202315715	202317011	.	1000	.	18.8251	3343.09	3339.03	616
chr3	108307849	108308956	.	1000	.	20.8371	3341.72	3337.65	558
chr8	42697817	42698844	.	1000	.	17.7662	3341.59	3337.52	695
chr14	77563838	77565115	.	1000	.	15.163	3341.42	3337.36	587
chr19	49217084	49217937	.	1000	.	13.9559	3340.5	3336.44	421
chr5	10441181	10442576	.	1000	.	19.4219	3340.35	3336.29	769
chr13	31444149	31445105	.	1000	.	12.8384	3338	3333.93	513
chr2	15731579	15732613	.	1000	.	17.7504	3337.61	3333.55	381
chr9	36257808	36259053	.	1000	.	17.1787	3337.08	3333.01	703
chr6	8102406	8103082	.	1000	.	26.2177	3337.02	3332.95	427
chr1	42928491	42929385	.	1000	.	26.1119	3336.36	3332.29	343
chr10	74032565	74034218	.	1000	.	13.9953	3334.5	3330.43	1050
chr17	26684025	26684988	.	1000	.	22.0727	3334.29	3330.23	554
chr2	128615109	128616161	.	1000	.	21.1136	3333.65	3329.59	690
chr8	146126287	146128124	.	1000	.	15.6947	3333.18	3329.12	683
chr9	140094714	140095742	.	1000	.	13.9755	3332.67	3328.61	617
chr14	95623038	95624431	.	1000	.	20.6496	3332.4	3328.33	905
chr14	100841807	100843190	.	1000	.	17.3163	3332.05	3327.99	834
chr7	80548227	80548877	.	1000	.	23.5654	3330.73	3326.66	282
chr14	94546845	94548105	.	1000	.	24.6842	3329.92	3325.86	759
chr1	95698880	95700316	.	1000	.	17.8832	3329.56	3325.5	778
chr1	15943204	15944659	.	1000	.	17.4466	3329.42	3325.36	589
chr3	193310556	193311816	.	1000	.	18.5235	3329.33	3325.27	414
chr7	102753588	102754200	.	1000	.	25.9443	3329.33	3325.27	262
chr19	51307473	51308626	.	1000	.	18.2678	3329.24	3325.18	755
chr3	119216749	119217867	.	1000	.	23.0734	3328.51	3324.45	556
chr2	95872747	95873831	.	1000	.	20.8371	3328.14	3324.07	493
chr2	55646381	55647641	.	1000	.	18.8773	3327.62	3323.56	734
chr3	190231243	190232957	.	1000	.	17.4683	3327.3	3323.23	508
chr12	93835306	93836471	.	1000	.	16.217	3326.96	3322.9	590
chr5	138739208	138740187	.	1000	.	17.1491	3326.8	3322.74	600
chr8	103423913	103425323	.	1000	.	18.5139	3326.79	3322.73	1190
chr4	80993147	80994743	.	1000	.	17.1736	3326.68	3322.62	1199
chr7	144532034	144533587	.	1000	.	18.8274	3325.15	3321.09	1075
chr22	21996211	21996937	.	1000	.	18.8425	3324.7	3320.64	227
chr17	49337002	49338642	.	1000	.	16.1791	3324.61	3320.55	778
chr12	132434037	132435197	.	1000	.	16.8383	3324.42	3320.36	306
chr16	75497643	75498952	.	1000	.	18.8966	3324.05	3319.99	1029
chr7	6143889	6145022	.	1000	.	18.0263	3323.9	3319.84	474
chr12	4647333	4648332	.	1000	.	27.4477	3323.69	3319.63	616
chr10	6205360	6206399	.	1000	.	23.838	3322.46	3318.4	378
chr4	24585107	24586619	.	1000	.	19.9052	3322.32	3318.26	1138
chr2	200775751	200776821	.	1000	.	22.599	3321.59	3317.53	240
chr2	242295305	242296269	.	1000	.	15.6422	3321.12	3317.06	309
chr5	94982243	94983186	.	1000	.	24.0123	3320.44	3316.38	271
chr18	54305179	54306290	.	1000	.	19.3685	3320.27	3316.21	751
chr19	42900622	42901825	.	1000	.	16.8959	3320.27	3316.21	603
chr12	13152672	13153878	.	1000	.	17.5487	3319.79	3315.73	646
chr8	91532852	91533728	.	1000	.	26.9199	3319.36	3315.31	375
chr4	153456643	153458080	.	1000	.	17.194	3318.72	3314.67	687
chr10	74855614	74857042	.	1000	.	18.6561	3318.39	3314.33	1162
chr9	2843326	2844456	.	1000	.	18.3723	3317.93	3313.87	799
chr11	43901977	43902850	.	1000	.	28.2301	3317.85	3313.79	337
chr5	40797631	40799004	.	1000	.	18.8296	3316.7	3312.64	776
chr19	11707990	11708955	.	1000	.	22.5386	3314.83	3310.78	213
chr14	105218839	105219790	.	1000	.	11.3686	3314.02	3309.97	270
chr1	176175463	176177034	.	1000	.	15.752	3312.57	3308.52	943
chr4	155086113	155086987	.	1000	.	21.0743	3311.72	3307.66	360
chr1	59762027	59763020	.	1000	.	16.5713	3311.64	3307.59	551
chr17	5389122	5390319	.	1000	.	15.6725	3311.04	3306.98	597
chr9	127962255	127963355	.	1000	.	21.2741	3310.43	3306.37	501
chr1	54411001	54412358	.	1000	.	12.1759	3310.25	3306.2	631
chr12	57039478	57040266	.	1000	.	21.7975	3310.03	3305.98	369
chr17	73042478	73043911	.	1000	.	20.2022	3309.58	3305.53	702
chr2	230018751	230019520	.	1000	.	24.925	3308.51	3304.45	540
[truncated: 154,407 more rows]

## Sheet: DEXA open proxies 0.8
Chrom	Start	End	Proxy_SNP	Sentinel_SNP	R2	GWAS_LOCUS
chr1	68639384	68639385	rs17482952:68639385:A:G	rs17482952	1	WLS
chr10	28490528	28490529	rs7088552:28490529:T:C	rs3905706	1	MPP7
chr10	54427824	54427825	rs1373004:54427825:T:G	rs1373004	1	MBL2/DKK1
chr11	46722220	46722221	rs7932354:46722221:T:C	rs7932354	1	ARHGAP1/LRP4
chr14	103884650	103884651	rs62007681:103884651:G:A	rs11623869	1	MARK3
chr14	103894070	103894071	rs62007683:103894071:G:T	rs11623869	1	MARK3
chr15	67420679	67420680	rs1545161:67420680:A:G	rs1545161	1	SMAD3
chr17	43797086	43797087	rs56167344:43797087:A:T	rs1864325	1	MAPT/WNT3
chr17	43797156	43797157	17:43797157:TA:T	rs1864325	1	MAPT/WNT3
chr17	43797245	43797246	rs56046792:43797246:C:T	rs1864325	1	MAPT/WNT3
chr17	43871981	43871982	rs56319902:43871982:C:T	rs1864325	1	MAPT/WNT3
chr17	43872227	43872228	rs55943044:43872228:G:A	rs1864325	1	MAPT/WNT3
chr17	43935887	43935888	rs55996632:43935888:C:T	rs1864325	1	MAPT/WNT3
chr17	43936010	43936011	rs55886302:43936011:A:G	rs1864325	1	MAPT/WNT3
chr17	43971456	43971457	rs76594404:43971457:G:C	rs1864325	1	MAPT/WNT3
chr17	43971480	43971481	rs80233201:43971481:T:C	rs1864325	1	MAPT/WNT3
chr17	43971603	43971604	rs62056778:43971604:C:G	rs1864325	1	MAPT/WNT3
chr17	43971784	43971785	rs11575895:43971785:A:G	rs1864325	1	MAPT/WNT3
chr17	43971936	43971937	rs62056779:43971937:C:A	rs1864325	1	MAPT/WNT3
chr17	43972024	43972025	rs144722105:43972025:TC:T	rs1864325	1	MAPT/WNT3
chr17	43972141	43972142	rs11575896:43972142:G:A	rs1864325	1	MAPT/WNT3
chr17	44026547	44026548	rs242561:44026548:T:C	rs1864325	1	MAPT/WNT3
chr2	40630677	40630678	rs10490046:40630678:A:C	rs10490046	1	SLC8A1
chr2	85483349	85483350	rs2043230:85483350:A:T	rs11904127	1	TCF7L1
chr4	88774339	88774340	rs1471401:88774340:A:G	rs6532023	1	MEPE
chr5	122847621	122847622	rs11745493:122847622:A:G	rs11745493	1	CSNK1G3
chr5	122848324	122848325	rs10054622:122848325:C:G	rs11745493	1	CSNK1G3
chr6	21384612	21384613	rs9466056:21384613:A:G	rs9466056	1	CDKAL1
chr7	37941924	37941925	rs1014939:37941925:A:G	rs10226308	1	TXNDC3/SFRP4
chr7	37941928	37941929	rs2167269:37941929:G:A	rs10226308	1	TXNDC3/SFRP4
chr7	38110625	38110626	rs1524068:38110626:T:C	rs6959212	1	STARD3NL
chr7	120977733	120977734	rs55963900:120977734:G:A	rs3801387	1	WNT16
chr8	120007419	120007420	rs2062377:120007420:T:A	rs2062377	1	TNFRSF11B
chr16	377366	377367	rs10794639:377367:A:G	rs9921222	0.995933	AXIN1
chr7	38110424	38110425	rs940347:38110425:A:G	rs6959212	0.995712	STARD3NL
chr14	103894222	103894223	rs62007684:103894223:T:C	rs11623869	0.995654	MARK3
chr11	30941271	30941272	rs273608:30941272:C:A	rs163879	0.995327	DCDC5
chr17	42219831	42219832	rs2631298:42219832:T:C	rs227584	0.995275	C17orf53
chr17	42201040	42201041	rs112114764:42201041:G:T	rs227584	0.995266	C17orf53
chr17	43717414	43717415	rs389978:43717415:A:G	rs1864325	0.994566	MAPT/WNT3
chr17	43717802	43717803	rs439558:43717803:T:C	rs1864325	0.994566	MAPT/WNT3
chr17	44075098	44075099	rs2004673:44075099:T:C	rs1864325	0.994566	MAPT/WNT3
chr17	44075109	44075110	rs2004674:44075110:A:T	rs1864325	0.994566	MAPT/WNT3
chr17	44121916	44121917	17:44121917:C:T	rs1864325	0.994566	MAPT/WNT3
chr17	44131558	44131559	rs62063680:44131559:C:A	rs1864325	0.994566	MAPT/WNT3
chr17	44131591	44131592	rs62063681:44131592:A:G	rs1864325	0.994566	MAPT/WNT3
chr17	44131621	44131622	rs62063682:44131622:G:A	rs1864325	0.994566	MAPT/WNT3
chr17	44131716	44131717	rs62063683:44131717:G:A	rs1864325	0.994566	MAPT/WNT3
chr17	44150463	44150464	rs974292:44150464:T:C	rs1864325	0.994566	MAPT/WNT3
chr17	44150479	44150480	rs974291:44150480:A:T	rs1864325	0.994566	MAPT/WNT3
chr17	44231616	44231617	17:44231617:A:T	rs1864325	0.994566	MAPT/WNT3
chr17	44237371	44237372	17:44237372:G:C	rs1864325	0.994566	MAPT/WNT3
chr17	44245765	44245766	17:44245766:G:A	rs1864325	0.994566	MAPT/WNT3
chr17	44270808	44270809	rs113417378:44270809:A:G	rs1864325	0.994566	MAPT/WNT3
chr17	44271429	44271430	17:44271430:A:G	rs1864325	0.994566	MAPT/WNT3
chr17	44290758	44290759	rs2668662:44290759:T:C	rs1864325	0.994566	MAPT/WNT3
chr11	237208	237209	rs56312618:237209:G:A	rs55781332	0.994112	PSMD13
chr15	67427886	67427887	rs72219900:67427887:G:GT	rs1545161	0.992034	SMAD3
chr2	202798758	202798759	rs16838452:202798759:C:A	rs2350085	0.991454	FZD7
chr17	44269963	44269964	rs11079733:44269964:T:A	rs1864325	0.989177	MAPT/WNT3
chr17	44270058	44270059	rs2696633:44270059:A:T	rs1864325	0.989177	MAPT/WNT3
chr17	44276820	44276821	17:44276821:G:A	rs1864325	0.989177	MAPT/WNT3
chr17	44026477	44026478	rs78556223:44026478:A:G	rs1864325	0.989115	MAPT/WNT3
chr17	44026489	44026490	rs77266933:44026490:A:C	rs1864325	0.989115	MAPT/WNT3
chr17	44026494	44026495	rs74531363:44026495:A:G	rs1864325	0.989115	MAPT/WNT3
chr7	37947817	37947818	rs10264106:37947818:A:C	rs10226308	0.98755	TXNDC3/SFRP4
chr17	44271151	44271152	17:44271152:G:A	rs1864325	0.983832	MAPT/WNT3
chr17	44302880	44302881	17:44302881:C:T	rs1864325	0.983832	MAPT/WNT3
chr10	54437067	54437068	rs74611091:54437068:TG:T	rs1373004	0.981542	MBL2/DKK1
chr9	21679637	21679638	rs7852691:21679638:T:C	rs7035284	0.981386	MTAP
chr2	166576955	166576956	rs12185748:166576956:C:T	rs1346004	0.980314	GALNT3
chr2	166577488	166577489	rs7586085:166577489:A:G	rs1346004	0.980314	GALNT3
chr15	67427896	67427897	rs28587205:67427897:A:T	rs1545161	0.980066	SMAD3
chr1	68640285	68640286	rs878548:68640286:A:G	rs12407028	0.97878	WLS
chr17	43663168	43663169	17:43663169:T:C	rs1864325	0.97853	MAPT/WNT3
chr17	43663246	43663247	rs1724390:43663247:C:A	rs1864325	0.97853	MAPT/WNT3
chr3	41130661	41130662	rs2067180:41130662:TTGTC:T	rs430727	0.972422	CTNNB1
chr3	156561360	156561361	rs344088:156561361:C:T	rs344081	0.972306	LEKR1
chr12	1637110	1637111	rs11061818:1637111:G:A	rs2887571	0.970286	ERC1/WNT5B
chr12	1637238	1637239	rs11061819:1637239:A:C	rs2887571	0.970286	ERC1/WNT5B
chr12	1639083	1639084	rs71454826:1639084:G:T	rs2887571	0.970286	ERC1/WNT5B
chr1	68634592	68634593	rs79441491:68634593:G:A	rs17482952	0.969357	WLS
chr2	198840660	198840661	rs10931796:198840661:A:G	rs1595824	0.96862	PLCL1
chr2	198840792	198840793	rs10931797:198840793:C:T	rs1595824	0.96862	PLCL1
chr13	37494479	37494480	rs181870552:37494480:T:C	rs556429	0.967408	SMAD9
chr13	37494633	37494634	rs61947049:37494634:C:T	rs556429	0.967408	SMAD9
chr13	37493975	37493976	rs61947048:37493976:C:T	rs556429	0.96706	SMAD9
chr17	44337428	44337429	17:44337429:G:C	rs1864325	0.962547	MAPT/WNT3
chr17	44356948	44356949	17:44356949:T:C	rs1864325	0.961993	MAPT/WNT3
chr17	44357296	44357297	17:44357297:G:T	rs1864325	0.961993	MAPT/WNT3
chr17	44357350	44357351	rs17665188:44357351:T:C	rs1864325	0.961993	MAPT/WNT3
chr17	44357411	44357412	17:44357412:TC:T	rs1864325	0.961993	MAPT/WNT3
chr17	44357452	44357453	rs74839514:44357453:G:T	rs1864325	0.961993	MAPT/WNT3
chr14	103860308	103860309	rs12890750:103860309:T:G	rs11623869	0.961486	MARK3
chr14	103979126	103979127	rs10133035:103979127:C:T	rs11623869	0.961277	MARK3
chr2	119145489	119145490	rs79287608:119145490:T:C	rs6542457	0.959527	INSIG2
chr17	44343929	44343930	17:44343930:A:G	rs1864325	0.957364	MAPT/WNT3
chr17	44344809	44344810	rs2732649:44344810:T:G	rs1864325	0.956652	MAPT/WNT3
chr1	68654275	68654276	rs1430741:68654276:T:C	rs17482952	0.955831	WLS
chr1	68654372	68654373	rs1835456:68654373:A:G	rs17482952	0.955831	WLS
chr4	1004862	1004863	rs79664023:1004863:T:G	rs3755955	0.950252	IDUA
chr4	1004863	1004864	rs78520297:1004864:T:C	rs3755955	0.950252	IDUA
chr17	43663212	43663213	17:43663213:C:CA	rs1864325	0.945761	MAPT/WNT3
chr13	37466214	37466215	rs17217404:37466215:C:T	rs556429	0.945305	SMAD9
chr7	120969968	120969969	rs142005327:120969969:G:GCT	rs3801387	0.944252	WNT16
chr2	119144670	119144671	rs12622525:119144671:G:A	rs6542457	0.939569	INSIG2
chr2	198738018	198738019	rs10192466:198738019:G:A	rs1595824	0.936856	PLCL1
chr2	198780859	198780860	rs938929:198780860:A:G	rs1595824	0.936856	PLCL1
chr2	234296443	234296444	rs838717:234296444:G:A	rs838721	0.932138	DGKD
chr17	44344096	44344097	rs2532343:44344097:G:C	rs1864325	0.93207	MAPT/WNT3
chr1	8468277	8468278	rs301792:8468278:A:G	rs2252865	0.932036	RERE
chr1	8468371	8468372	rs301791:8468372:A:T	rs2252865	0.932036	RERE
chr1	8469283	8469284	rs301790:8469284:G:C	rs2252865	0.932036	RERE
chr1	8469336	8469337	rs301789:8469337:A:G	rs2252865	0.932036	RERE
chr2	198669870	198669871	rs770658:198669871:G:C	rs1595824	0.92895	PLCL1
chr17	69934310	69934311	rs7213040:69934311:C:T	rs7217932	0.925841	SOX9
chr17	17740163	17740164	rs60282872:17740164:GC:G	rs7501812	0.923281	SREBF1/TOM1L2
chr1	8439624	8439625	rs2708633:8439625:C:A	rs2252865	0.922905	RERE
chr1	8484227	8484228	rs159961:8484228:C:T	rs2252865	0.918382	RERE
chr8	120007707	120007708	rs2220189:120007708:C:G	rs2062377	0.918342	TNFRSF11B
chr10	101806251	101806252	rs4919420:101806252:A:G	rs7084921	0.917862	CPN1
chr19	33555238	33555239	rs67863666:33555239:TATG:T	rs10416218	0.914031	GPATCH1
chr19	33556073	33556074	rs4528686:33556074:A:G	rs10416218	0.914031	GPATCH1
chr17	44344177	44344178	17:44344178:T:G	rs1864325	0.912547	MAPT/WNT3
chr11	30811293	30811294	rs7930532:30811294:G:A	rs163879	0.912252	DCDC5
chr7	150930362	150930363	rs73169668:150930363:C:T	rs7812088	0.910933	ABCF2
chr11	69301858	69301859	rs6606645:69301859:C:T	rs4980659	0.905358	CCND1
chr8	71958917	71958918	rs4738105:71958918:A:C	rs7017914	0.901878	XKR9/LACTB2
chr14	55914755	55914756	rs8009706:55914756:A:G	rs34652660	0.9012	TBPL2
chr14	55915248	55915249	rs4901570:55915249:T:C	rs34652660	0.9012	TBPL2
chr7	150949407	150949408	rs73169674:150949408:G:A	rs7812088	0.899891	ABCF2
chr16	86714714	86714715	rs71390846:86714715:G:C	rs10048146	0.897721	FOXL1
chr14	55913077	55913078	rs12431542:55913078:T:C	rs34652660	0.897064	TBPL2
chr3	113455643	113455644	rs9826808:113455644:A:G	rs1026364	0.895813	KIAA2018
chr3	113464858	113464859	rs1048892:113464859:A:G	rs1026364	0.895813	KIAA2018
chr3	113465760	113465761	rs3806641:113465761:T:G	rs1026364	0.895813	KIAA2018
chr3	113488698	113488699	rs9288983:113488699:A:G	rs1026364	0.895813	KIAA2018
chr3	113488875	113488876	rs150722690:113488876:TTTTATTTA:T	rs1026364	0.895813	KIAA2018
chr3	113492401	113492402	rs16861312:113492402:G:T	rs1026364	0.895813	KIAA2018
chr17	17726964	17726965	rs12936927:17726965:C:T	rs7501812	0.895692	SREBF1/TOM1L2
chr17	44270707	44270708	17:44270708:AGCGGTGGCG:A	rs1864325	0.893203	MAPT/WNT3
chr18	13725959	13725960	rs3826559:13725960:G:A	rs4796995	0.890782	C18orf19
chr14	55913144	55913145	rs202007979:55913145:G:A	rs34652660	0.88933	TBPL2
chr17	43663779	43663780	17:43663780:C:G	rs1864325	0.888012	MAPT/WNT3
chr8	120037815	120037816	rs10090576:120037816:T:C	rs2062377	0.887752	TNFRSF11B
chr11	15729553	15729554	rs16931831:15729554:C:T	rs7108738	0.886422	SOX6
chr8	120007394	120007395	rs1485307:120007395:T:C	rs2062377	0.885668	TNFRSF11B
chr17	44344299	44344300	17:44344300:G:T	rs1864325	0.884381	MAPT/WNT3
chr17	17764501	17764502	rs4924823:17764502:A:G	rs7501812	0.883869	SREBF1/TOM1L2
chr3	113345564	113345565	rs2895415:113345565:A:G	rs1026364	0.883295	KIAA2018
chr14	103988179	103988180	rs1136165:103988180:G:T	rs11623869	0.881568	MARK3
chr2	112641265	112641266	rs71414610:112641266:G:C	rs17040773	0.881191	ANAPC1
chr17	42219056	42219057	rs59579943:42219057:GAA:G	rs227584	0.881126	C17orf53
chr17	17764060	17764061	rs35451946:17764061:C:G	rs7501812	0.879827	SREBF1/TOM1L2
chr3	41159223	41159224	rs9820407:41159224:A:G	rs430727	0.879168	CTNNB1
chr17	44344408	44344409	rs111413387:44344409:A:C	rs1864325	0.877807	MAPT/WNT3
chr17	44344455	44344456	17:44344456:T:C	rs1864325	0.877807	MAPT/WNT3
chr17	43663454	43663455	17:43663455:C:CT	rs1864325	0.876407	MAPT/WNT3
chr17	42219772	42219773	rs2631299:42219773:G:T	rs227584	0.876158	C17orf53
chr12	54432996	54432997	rs765634:54432997:A:G	rs736825	0.876084	HOXC6
chr3	41159225	41159226	rs9878224:41159226:T:C	rs430727	0.875149	CTNNB1
chr17	2026416	2026417	rs35401268:2026417:GA:G	rs4790881	0.874939	SMG6
chr17	44344375	44344376	rs112534607:44344376:G:A	rs1864325	0.873194	MAPT/WNT3
chr14	93069979	93069980	rs72697295:93069980:G:C	rs754388	0.870948	RIN3
chr14	93069988	93069989	rs72697297:93069989:T:C	rs754388	0.870948	RIN3
chr14	93070366	93070367	rs72697299:93070367:C:T	rs754388	0.870948	RIN3
chr3	113502650	113502651	rs9851731:113502651:G:A	rs1026364	0.8682	KIAA2018
chr12	107350375	107350376	rs2041893:107350376:C:G	rs1053051	0.864125	C12orf23
chr12	54428010	54428011	rs2071449:54428011:C:A	rs736825	0.860392	HOXC6
chr12	107350166	107350167	rs2041894:107350167:A:G	rs1053051	0.85997	C12orf23
chr14	93070285	93070286	rs78440108:93070286:C:T	rs754388	0.858249	RIN3
chr3	113488875	113488876	rs150722690:113488876:TTTTATTTA:TTTTA	rs1026364	0.856664	KIAA2018
chr12	28019671	28019672	rs258416:28019672:T:G	rs7953528	0.850021	KLHDC5
chr7	30954976	30954977	rs5883264:30954977:GC:G	rs28362721	0.846577	AQP1
chr3	41179627	41179628	rs454690:41179628:G:C	rs430727	0.845949	CTNNB1
chr7	120836055	120836056	rs7785211:120836056:G:A	rs13245690	0.845784	CPED1
chr12	116581795	116581796	rs17498543:116581796:T:C	rs73200209	0.843849	MED13L
chr12	116682871	116682872	rs56911341:116682872:A:C	rs73200209	0.843849	MED13L
chr17	44231826	44231827	17:44231827:T:C	rs1864325	0.841765	MAPT/WNT3
chr17	44245358	44245359	17:44245359:G:A	rs1864325	0.841765	MAPT/WNT3
chr3	41180344	41180345	rs9832204:41180345:T:C	rs430727	0.83831	CTNNB1
chr12	116400182	116400183	rs7308437:116400183:A:G	rs73200209	0.838254	MED13L
chr2	166617656	166617657	rs1968293:166617657:A:G	rs1346004	0.836645	GALNT3
chr7	30955122	30955123	rs1859839:30955123:G:A	rs28362721	0.833583	AQP1
chr17	44302751	44302752	17:44302752:G:A	rs1864325	0.831635	MAPT/WNT3
chr17	44302903	44302904	17:44302904:T:C	rs1864325	0.831635	MAPT/WNT3
chr5	112257250	112257251	rs153558:112257251:C:T	rs818427	0.831352	APC
chr14	65346093	65346094	rs28370916:65346094:A:G	rs1957429	0.828845	SPTB
chr14	65346894	65346895	rs1951492:65346895:G:A	rs1957429	0.828845	SPTB
chr14	65346949	65346950	rs1951491:65346950:G:A	rs1957429	0.828845	SPTB
chr14	65346956	65346957	rs1951490:65346957:G:T	rs1957429	0.828845	SPTB
chr14	65347238	65347239	rs3813421:65347239:G:A	rs1957429	0.828845	SPTB
chr14	65347403	65347404	rs3813422:65347404:G:A	rs1957429	0.828845	SPTB
chr14	65347474	65347475	rs3813423:65347475:C:A	rs1957429	0.828845	SPTB
chr17	44344218	44344219	17:44344219:C:T	rs1864325	0.826597	MAPT/WNT3
chr17	44344221	44344222	17:44344222:C:G	rs1864325	0.826597	MAPT/WNT3
chr17	44357391	44357392	rs112254607:44357392:C:A	rs1864325	0.825275	MAPT/WNT3
chr12	107349256	107349257	rs3217153:107349257:A:AG	rs1053051	0.824994	C12orf23
chr12	107350087	107350088	rs2041895:107350088:C:G	rs1053051	0.824994	C12orf23
chr2	112641148	112641149	rs17835589:112641149:G:C	rs17040773	0.823231	ANAPC1
chr12	53714867	53714868	rs4759021:53714868:G:A	rs2016266	0.821258	SP7
chr7	30955116	30955117	rs1859838:30955117:A:G	rs28362721	0.82015	AQP1
chr2	42252888	42252889	rs36036427:42252889:G:A	rs7584262	0.818573	PKDCC
chr11	68227465	68227466	rs67446678:68227466:C:T	rs3736228	0.812359	LRP5
chr2	198492836	198492837	rs6728904:198492837:C:T	rs1595824	0.811446	PLCL1
chr12	107297460	107297461	rs6539285:107297461:A:G	rs1053051	0.808231	C12orf23
chr12	107297622	107297623	rs6539286:107297623:G:C	rs1053051	0.808213	C12orf23
chr12	107297649	107297650	rs6539287:107297650:C:A	rs1053051	0.808213	C12orf23
chr17	17804724	17804725	rs8070128:17804725:C:T	rs7501812	0.804936	SREBF1/TOM1L2
chr17	17832459	17832460	rs5002487:17832460:A:G	rs7501812	0.804936	SREBF1/TOM1L2
chr17	17824977	17824978	rs11078405:17824978:G:T	rs7501812	0.800846	SREBF1/TOM1L2
chr3	41130403	41130404	rs5848586:41130404:C:CT	rs430727	0.797876	CTNNB1
chr17	17839023	17839024	rs4341796:17839024:C:A	rs7501812	0.797834	SREBF1/TOM1L2
chr17	17740280	17740281	rs13306736:17740281:C:T	rs7501812	0.797796	SREBF1/TOM1L2
chr12	1639248	1639249	rs35125553:1639249:A:G	rs2887571	0.797344	ERC1/WNT5B

## Sheet: DEXA open proxies 0.4
Chrom	Start	End	Proxy_SNP	Sentinel_SNP	R2	GWAS_LOCUS
chr1	68639384	68639385	rs17482952:68639385:A:G	rs17482952	1	WLS
chr10	28490528	28490529	rs7088552:28490529:T:C	rs3905706	1	MPP7
chr10	54427824	54427825	rs1373004:54427825:T:G	rs1373004	1	MBL2/DKK1
chr11	46722220	46722221	rs7932354:46722221:T:C	rs7932354	1	ARHGAP1/LRP4
chr14	103884650	103884651	rs62007681:103884651:G:A	rs11623869	1	MARK3
chr14	103894070	103894071	rs62007683:103894071:G:T	rs11623869	1	MARK3
chr15	67420679	67420680	rs1545161:67420680:A:G	rs1545161	1	SMAD3
chr17	43797086	43797087	rs56167344:43797087:A:T	rs1864325	1	MAPT/WNT3
chr17	43797156	43797157	17:43797157:TA:T	rs1864325	1	MAPT/WNT3
chr17	43797245	43797246	rs56046792:43797246:C:T	rs1864325	1	MAPT/WNT3
chr17	43871981	43871982	rs56319902:43871982:C:T	rs1864325	1	MAPT/WNT3
chr17	43872227	43872228	rs55943044:43872228:G:A	rs1864325	1	MAPT/WNT3
chr17	43935887	43935888	rs55996632:43935888:C:T	rs1864325	1	MAPT/WNT3
chr17	43936010	43936011	rs55886302:43936011:A:G	rs1864325	1	MAPT/WNT3
chr17	43971456	43971457	rs76594404:43971457:G:C	rs1864325	1	MAPT/WNT3
chr17	43971480	43971481	rs80233201:43971481:T:C	rs1864325	1	MAPT/WNT3
chr17	43971603	43971604	rs62056778:43971604:C:G	rs1864325	1	MAPT/WNT3
chr17	43971784	43971785	rs11575895:43971785:A:G	rs1864325	1	MAPT/WNT3
chr17	43971936	43971937	rs62056779:43971937:C:A	rs1864325	1	MAPT/WNT3
chr17	43972024	43972025	rs144722105:43972025:TC:T	rs1864325	1	MAPT/WNT3
chr17	43972141	43972142	rs11575896:43972142:G:A	rs1864325	1	MAPT/WNT3
chr17	44026547	44026548	rs242561:44026548:T:C	rs1864325	1	MAPT/WNT3
chr2	40630677	40630678	rs10490046:40630678:A:C	rs10490046	1	SLC8A1
chr2	85483349	85483350	rs2043230:85483350:A:T	rs11904127	1	TCF7L1
chr4	88774339	88774340	rs1471401:88774340:A:G	rs6532023	1	MEPE
chr5	122847621	122847622	rs11745493:122847622:A:G	rs11745493	1	CSNK1G3
chr5	122848324	122848325	rs10054622:122848325:C:G	rs11745493	1	CSNK1G3
chr6	21384612	21384613	rs9466056:21384613:A:G	rs9466056	1	CDKAL1
chr7	37941924	37941925	rs1014939:37941925:A:G	rs10226308	1	TXNDC3/SFRP4
chr7	37941928	37941929	rs2167269:37941929:G:A	rs10226308	1	TXNDC3/SFRP4
chr7	38110625	38110626	rs1524068:38110626:T:C	rs6959212	1	STARD3NL
chr7	120977733	120977734	rs55963900:120977734:G:A	rs3801387	1	WNT16
chr8	120007419	120007420	rs2062377:120007420:T:A	rs2062377	1	TNFRSF11B
chr16	377366	377367	rs10794639:377367:A:G	rs9921222	0.995933	AXIN1
chr7	38110424	38110425	rs940347:38110425:A:G	rs6959212	0.995712	STARD3NL
chr14	103894222	103894223	rs62007684:103894223:T:C	rs11623869	0.995654	MARK3
chr11	30941271	30941272	rs273608:30941272:C:A	rs163879	0.995327	DCDC5
chr17	42219831	42219832	rs2631298:42219832:T:C	rs227584	0.995275	C17orf53
chr17	42201040	42201041	rs112114764:42201041:G:T	rs227584	0.995266	C17orf53
chr17	43717414	43717415	rs389978:43717415:A:G	rs1864325	0.994566	MAPT/WNT3
chr17	43717802	43717803	rs439558:43717803:T:C	rs1864325	0.994566	MAPT/WNT3
chr17	44075098	44075099	rs2004673:44075099:T:C	rs1864325	0.994566	MAPT/WNT3
chr17	44075109	44075110	rs2004674:44075110:A:T	rs1864325	0.994566	MAPT/WNT3
chr17	44121916	44121917	17:44121917:C:T	rs1864325	0.994566	MAPT/WNT3
chr17	44131558	44131559	rs62063680:44131559:C:A	rs1864325	0.994566	MAPT/WNT3
chr17	44131591	44131592	rs62063681:44131592:A:G	rs1864325	0.994566	MAPT/WNT3
chr17	44131621	44131622	rs62063682:44131622:G:A	rs1864325	0.994566	MAPT/WNT3
chr17	44131716	44131717	rs62063683:44131717:G:A	rs1864325	0.994566	MAPT/WNT3
chr17	44150463	44150464	rs974292:44150464:T:C	rs1864325	0.994566	MAPT/WNT3
chr17	44150479	44150480	rs974291:44150480:A:T	rs1864325	0.994566	MAPT/WNT3
chr17	44231616	44231617	17:44231617:A:T	rs1864325	0.994566	MAPT/WNT3
chr17	44237371	44237372	17:44237372:G:C	rs1864325	0.994566	MAPT/WNT3
chr17	44245765	44245766	17:44245766:G:A	rs1864325	0.994566	MAPT/WNT3
chr17	44270808	44270809	rs113417378:44270809:A:G	rs1864325	0.994566	MAPT/WNT3
chr17	44271429	44271430	17:44271430:A:G	rs1864325	0.994566	MAPT/WNT3
chr17	44290758	44290759	rs2668662:44290759:T:C	rs1864325	0.994566	MAPT/WNT3
chr11	237208	237209	rs56312618:237209:G:A	rs55781332	0.994112	PSMD13
chr15	67427886	67427887	rs72219900:67427887:G:GT	rs1545161	0.992034	SMAD3
chr2	202798758	202798759	rs16838452:202798759:C:A	rs2350085	0.991454	FZD7
chr17	44269963	44269964	rs11079733:44269964:T:A	rs1864325	0.989177	MAPT/WNT3
chr17	44270058	44270059	rs2696633:44270059:A:T	rs1864325	0.989177	MAPT/WNT3
chr17	44276820	44276821	17:44276821:G:A	rs1864325	0.989177	MAPT/WNT3
chr17	44026477	44026478	rs78556223:44026478:A:G	rs1864325	0.989115	MAPT/WNT3
chr17	44026489	44026490	rs77266933:44026490:A:C	rs1864325	0.989115	MAPT/WNT3
chr17	44026494	44026495	rs74531363:44026495:A:G	rs1864325	0.989115	MAPT/WNT3
chr7	37947817	37947818	rs10264106:37947818:A:C	rs10226308	0.98755	TXNDC3/SFRP4
chr17	44271151	44271152	17:44271152:G:A	rs1864325	0.983832	MAPT/WNT3
chr17	44302880	44302881	17:44302881:C:T	rs1864325	0.983832	MAPT/WNT3
chr10	54437067	54437068	rs74611091:54437068:TG:T	rs1373004	0.981542	MBL2/DKK1
chr9	21679637	21679638	rs7852691:21679638:T:C	rs7035284	0.981386	MTAP
chr2	166576955	166576956	rs12185748:166576956:C:T	rs1346004	0.980314	GALNT3
chr2	166577488	166577489	rs7586085:166577489:A:G	rs1346004	0.980314	GALNT3
chr15	67427896	67427897	rs28587205:67427897:A:T	rs1545161	0.980066	SMAD3
chr1	68640285	68640286	rs878548:68640286:A:G	rs12407028	0.97878	WLS
chr17	43663168	43663169	17:43663169:T:C	rs1864325	0.97853	MAPT/WNT3
chr17	43663246	43663247	rs1724390:43663247:C:A	rs1864325	0.97853	MAPT/WNT3
chr3	41130661	41130662	rs2067180:41130662:TTGTC:T	rs430727	0.972422	CTNNB1
chr3	156561360	156561361	rs344088:156561361:C:T	rs344081	0.972306	LEKR1
chr12	1637110	1637111	rs11061818:1637111:G:A	rs2887571	0.970286	ERC1/WNT5B
chr12	1637238	1637239	rs11061819:1637239:A:C	rs2887571	0.970286	ERC1/WNT5B
chr12	1639083	1639084	rs71454826:1639084:G:T	rs2887571	0.970286	ERC1/WNT5B
chr1	68634592	68634593	rs79441491:68634593:G:A	rs17482952	0.969357	WLS
chr2	198840660	198840661	rs10931796:198840661:A:G	rs1595824	0.96862	PLCL1
chr2	198840792	198840793	rs10931797:198840793:C:T	rs1595824	0.96862	PLCL1
chr13	37494479	37494480	rs181870552:37494480:T:C	rs556429	0.967408	SMAD9
chr13	37494633	37494634	rs61947049:37494634:C:T	rs556429	0.967408	SMAD9
chr13	37493975	37493976	rs61947048:37493976:C:T	rs556429	0.96706	SMAD9
chr17	44337428	44337429	17:44337429:G:C	rs1864325	0.962547	MAPT/WNT3
chr17	44356948	44356949	17:44356949:T:C	rs1864325	0.961993	MAPT/WNT3
chr17	44357296	44357297	17:44357297:G:T	rs1864325	0.961993	MAPT/WNT3
chr17	44357350	44357351	rs17665188:44357351:T:C	rs1864325	0.961993	MAPT/WNT3
chr17	44357411	44357412	17:44357412:TC:T	rs1864325	0.961993	MAPT/WNT3
chr17	44357452	44357453	rs74839514:44357453:G:T	rs1864325	0.961993	MAPT/WNT3
chr14	103860308	103860309	rs12890750:103860309:T:G	rs11623869	0.961486	MARK3
chr14	103979126	103979127	rs10133035:103979127:C:T	rs11623869	0.961277	MARK3
chr2	119145489	119145490	rs79287608:119145490:T:C	rs6542457	0.959527	INSIG2
chr17	44343929	44343930	17:44343930:A:G	rs1864325	0.957364	MAPT/WNT3
chr17	44344809	44344810	rs2732649:44344810:T:G	rs1864325	0.956652	MAPT/WNT3
chr1	68654275	68654276	rs1430741:68654276:T:C	rs17482952	0.955831	WLS
chr1	68654372	68654373	rs1835456:68654373:A:G	rs17482952	0.955831	WLS
chr4	1004862	1004863	rs79664023:1004863:T:G	rs3755955	0.950252	IDUA
chr4	1004863	1004864	rs78520297:1004864:T:C	rs3755955	0.950252	IDUA
chr17	43663212	43663213	17:43663213:C:CA	rs1864325	0.945761	MAPT/WNT3
chr13	37466214	37466215	rs17217404:37466215:C:T	rs556429	0.945305	SMAD9
chr7	120969968	120969969	rs142005327:120969969:G:GCT	rs3801387	0.944252	WNT16
chr2	119144670	119144671	rs12622525:119144671:G:A	rs6542457	0.939569	INSIG2
chr2	198738018	198738019	rs10192466:198738019:G:A	rs1595824	0.936856	PLCL1
chr2	198780859	198780860	rs938929:198780860:A:G	rs1595824	0.936856	PLCL1
chr2	234296443	234296444	rs838717:234296444:G:A	rs838721	0.932138	DGKD
chr17	44344096	44344097	rs2532343:44344097:G:C	rs1864325	0.93207	MAPT/WNT3
chr1	8468277	8468278	rs301792:8468278:A:G	rs2252865	0.932036	RERE
chr1	8468371	8468372	rs301791:8468372:A:T	rs2252865	0.932036	RERE
chr1	8469283	8469284	rs301790:8469284:G:C	rs2252865	0.932036	RERE
chr1	8469336	8469337	rs301789:8469337:A:G	rs2252865	0.932036	RERE
chr2	198669870	198669871	rs770658:198669871:G:C	rs1595824	0.92895	PLCL1
chr17	69934310	69934311	rs7213040:69934311:C:T	rs7217932	0.925841	SOX9
chr17	17740163	17740164	rs60282872:17740164:GC:G	rs7501812	0.923281	SREBF1/TOM1L2
chr1	8439624	8439625	rs2708633:8439625:C:A	rs2252865	0.922905	RERE
chr1	8484227	8484228	rs159961:8484228:C:T	rs2252865	0.918382	RERE
chr8	120007707	120007708	rs2220189:120007708:C:G	rs2062377	0.918342	TNFRSF11B
chr10	101806251	101806252	rs4919420:101806252:A:G	rs7084921	0.917862	CPN1
chr19	33555238	33555239	rs67863666:33555239:TATG:T	rs10416218	0.914031	GPATCH1
chr19	33556073	33556074	rs4528686:33556074:A:G	rs10416218	0.914031	GPATCH1
chr17	44344177	44344178	17:44344178:T:G	rs1864325	0.912547	MAPT/WNT3
chr11	30811293	30811294	rs7930532:30811294:G:A	rs163879	0.912252	DCDC5
chr7	150930362	150930363	rs73169668:150930363:C:T	rs7812088	0.910933	ABCF2
chr11	69301858	69301859	rs6606645:69301859:C:T	rs4980659	0.905358	CCND1
chr8	71958917	71958918	rs4738105:71958918:A:C	rs7017914	0.901878	XKR9/LACTB2
chr14	55914755	55914756	rs8009706:55914756:A:G	rs34652660	0.9012	TBPL2
chr14	55915248	55915249	rs4901570:55915249:T:C	rs34652660	0.9012	TBPL2
chr7	150949407	150949408	rs73169674:150949408:G:A	rs7812088	0.899891	ABCF2
chr16	86714714	86714715	rs71390846:86714715:G:C	rs10048146	0.897721	FOXL1
chr14	55913077	55913078	rs12431542:55913078:T:C	rs34652660	0.897064	TBPL2
chr3	113455643	113455644	rs9826808:113455644:A:G	rs1026364	0.895813	KIAA2018
chr3	113464858	113464859	rs1048892:113464859:A:G	rs1026364	0.895813	KIAA2018
chr3	113465760	113465761	rs3806641:113465761:T:G	rs1026364	0.895813	KIAA2018
chr3	113488698	113488699	rs9288983:113488699:A:G	rs1026364	0.895813	KIAA2018
chr3	113488875	113488876	rs150722690:113488876:TTTTATTTA:T	rs1026364	0.895813	KIAA2018
chr3	113492401	113492402	rs16861312:113492402:G:T	rs1026364	0.895813	KIAA2018
chr17	17726964	17726965	rs12936927:17726965:C:T	rs7501812	0.895692	SREBF1/TOM1L2
chr17	44270707	44270708	17:44270708:AGCGGTGGCG:A	rs1864325	0.893203	MAPT/WNT3
chr18	13725959	13725960	rs3826559:13725960:G:A	rs4796995	0.890782	C18orf19
chr14	55913144	55913145	rs202007979:55913145:G:A	rs34652660	0.88933	TBPL2
chr17	43663779	43663780	17:43663780:C:G	rs1864325	0.888012	MAPT/WNT3
chr8	120037815	120037816	rs10090576:120037816:T:C	rs2062377	0.887752	TNFRSF11B
chr11	15729553	15729554	rs16931831:15729554:C:T	rs7108738	0.886422	SOX6
chr8	120007394	120007395	rs1485307:120007395:T:C	rs2062377	0.885668	TNFRSF11B
chr17	44344299	44344300	17:44344300:G:T	rs1864325	0.884381	MAPT/WNT3
chr17	17764501	17764502	rs4924823:17764502:A:G	rs7501812	0.883869	SREBF1/TOM1L2
chr3	113345564	113345565	rs2895415:113345565:A:G	rs1026364	0.883295	KIAA2018
chr14	103988179	103988180	rs1136165:103988180:G:T	rs11623869	0.881568	MARK3
chr2	112641265	112641266	rs71414610:112641266:G:C	rs17040773	0.881191	ANAPC1
chr17	42219056	42219057	rs59579943:42219057:GAA:G	rs227584	0.881126	C17orf53
chr17	17764060	17764061	rs35451946:17764061:C:G	rs7501812	0.879827	SREBF1/TOM1L2
chr3	41159223	41159224	rs9820407:41159224:A:G	rs430727	0.879168	CTNNB1
chr17	44344408	44344409	rs111413387:44344409:A:C	rs1864325	0.877807	MAPT/WNT3
chr17	44344455	44344456	17:44344456:T:C	rs1864325	0.877807	MAPT/WNT3
chr17	43663454	43663455	17:43663455:C:CT	rs1864325	0.876407	MAPT/WNT3
chr17	42219772	42219773	rs2631299:42219773:G:T	rs227584	0.876158	C17orf53
chr12	54432996	54432997	rs765634:54432997:A:G	rs736825	0.876084	HOXC6
chr3	41159225	41159226	rs9878224:41159226:T:C	rs430727	0.875149	CTNNB1
chr17	2026416	2026417	rs35401268:2026417:GA:G	rs4790881	0.874939	SMG6
chr17	44344375	44344376	rs112534607:44344376:G:A	rs1864325	0.873194	MAPT/WNT3
chr14	93069979	93069980	rs72697295:93069980:G:C	rs754388	0.870948	RIN3
chr14	93069988	93069989	rs72697297:93069989:T:C	rs754388	0.870948	RIN3
chr14	93070366	93070367	rs72697299:93070367:C:T	rs754388	0.870948	RIN3
chr3	113502650	113502651	rs9851731:113502651:G:A	rs1026364	0.8682	KIAA2018
chr12	107350375	107350376	rs2041893:107350376:C:G	rs1053051	0.864125	C12orf23
chr12	54428010	54428011	rs2071449:54428011:C:A	rs736825	0.860392	HOXC6
chr12	107350166	107350167	rs2041894:107350167:A:G	rs1053051	0.85997	C12orf23
chr14	93070285	93070286	rs78440108:93070286:C:T	rs754388	0.858249	RIN3
chr3	113488875	113488876	rs150722690:113488876:TTTTATTTA:TTTTA	rs1026364	0.856664	KIAA2018
chr12	28019671	28019672	rs258416:28019672:T:G	rs7953528	0.850021	KLHDC5
chr7	30954976	30954977	rs5883264:30954977:GC:G	rs28362721	0.846577	AQP1
chr3	41179627	41179628	rs454690:41179628:G:C	rs430727	0.845949	CTNNB1
chr7	120836055	120836056	rs7785211:120836056:G:A	rs13245690	0.845784	CPED1
chr12	116581795	116581796	rs17498543:116581796:T:C	rs73200209	0.843849	MED13L
chr12	116682871	116682872	rs56911341:116682872:A:C	rs73200209	0.843849	MED13L
chr17	44231826	44231827	17:44231827:T:C	rs1864325	0.841765	MAPT/WNT3
chr17	44245358	44245359	17:44245359:G:A	rs1864325	0.841765	MAPT/WNT3
chr3	41180344	41180345	rs9832204:41180345:T:C	rs430727	0.83831	CTNNB1
chr12	116400182	116400183	rs7308437:116400183:A:G	rs73200209	0.838254	MED13L
chr2	166617656	166617657	rs1968293:166617657:A:G	rs1346004	0.836645	GALNT3
chr7	30955122	30955123	rs1859839:30955123:G:A	rs28362721	0.833583	AQP1
chr17	44302751	44302752	17:44302752:G:A	rs1864325	0.831635	MAPT/WNT3
chr17	44302903	44302904	17:44302904:T:C	rs1864325	0.831635	MAPT/WNT3
chr5	112257250	112257251	rs153558:112257251:C:T	rs818427	0.831352	APC
chr14	65346093	65346094	rs28370916:65346094:A:G	rs1957429	0.828845	SPTB
chr14	65346894	65346895	rs1951492:65346895:G:A	rs1957429	0.828845	SPTB
chr14	65346949	65346950	rs1951491:65346950:G:A	rs1957429	0.828845	SPTB
chr14	65346956	65346957	rs1951490:65346957:G:T	rs1957429	0.828845	SPTB
chr14	65347238	65347239	rs3813421:65347239:G:A	rs1957429	0.828845	SPTB
chr14	65347403	65347404	rs3813422:65347404:G:A	rs1957429	0.828845	SPTB
chr14	65347474	65347475	rs3813423:65347475:C:A	rs1957429	0.828845	SPTB
chr17	44344218	44344219	17:44344219:C:T	rs1864325	0.826597	MAPT/WNT3
chr17	44344221	44344222	17:44344222:C:G	rs1864325	0.826597	MAPT/WNT3
chr17	44357391	44357392	rs112254607:44357392:C:A	rs1864325	0.825275	MAPT/WNT3
chr12	107349256	107349257	rs3217153:107349257:A:AG	rs1053051	0.824994	C12orf23
chr12	107350087	107350088	rs2041895:107350088:C:G	rs1053051	0.824994	C12orf23
chr2	112641148	112641149	rs17835589:112641149:G:C	rs17040773	0.823231	ANAPC1
chr12	53714867	53714868	rs4759021:53714868:G:A	rs2016266	0.821258	SP7
chr7	30955116	30955117	rs1859838:30955117:A:G	rs28362721	0.82015	AQP1
chr2	42252888	42252889	rs36036427:42252889:G:A	rs7584262	0.818573	PKDCC
chr11	68227465	68227466	rs67446678:68227466:C:T	rs3736228	0.812359	LRP5
chr2	198492836	198492837	rs6728904:198492837:C:T	rs1595824	0.811446	PLCL1
chr12	107297460	107297461	rs6539285:107297461:A:G	rs1053051	0.808231	C12orf23
chr12	107297622	107297623	rs6539286:107297623:G:C	rs1053051	0.808213	C12orf23
chr12	107297649	107297650	rs6539287:107297650:C:A	rs1053051	0.808213	C12orf23
chr17	17804724	17804725	rs8070128:17804725:C:T	rs7501812	0.804936	SREBF1/TOM1L2
chr17	17832459	17832460	rs5002487:17832460:A:G	rs7501812	0.804936	SREBF1/TOM1L2
chr17	17824977	17824978	rs11078405:17824978:G:T	rs7501812	0.800846	SREBF1/TOM1L2
chr3	41130403	41130404	rs5848586:41130404:C:CT	rs430727	0.797876	CTNNB1
chr17	17839023	17839024	rs4341796:17839024:C:A	rs7501812	0.797834	SREBF1/TOM1L2
chr17	17740280	17740281	rs13306736:17740281:C:T	rs7501812	0.797796	SREBF1/TOM1L2
chr12	1639248	1639249	rs35125553:1639249:A:G	rs2887571	0.797344	ERC1/WNT5B
chr12	49463360	49463361	rs200055056:49463361:TCCTCCACTCTTCC:T	rs12821008	0.794358	DHH
chr2	166617625	166617626	rs35674334:166617626:T:TA	rs1346004	0.791746	GALNT3
chr17	44344594	44344595	rs117995241:44344595:G:T	rs1864325	0.79163	MAPT/WNT3
chr17	44344595	44344596	rs117629202:44344596:C:A	rs1864325	0.79163	MAPT/WNT3
chr17	17794443	17794444	rs4925125:17794444:T:C	rs7501812	0.788179	SREBF1/TOM1L2
chr17	44344540	44344541	rs111854089:44344541:C:A	rs1864325	0.786682	MAPT/WNT3
chr17	44344736	44344737	rs67539917:44344737:GGCTGGTGACCCT:G	rs1864325	0.786682	MAPT/WNT3
chr17	44344821	44344822	rs76934998:44344822:G:A	rs1864325	0.786682	MAPT/WNT3
chr17	44344857	44344858	rs74358353:44344858:A:G	rs1864325	0.786682	MAPT/WNT3
chr17	2118505	2118506	rs148183711:2118506:A:AAC	rs4790881	0.785701	SMG6
chr17	44232168	44232169	17:44232169:A:G	rs1864325	0.78175	MAPT/WNT3
chr17	44271511	44271512	17:44271512:G:C	rs1864325	0.78175	MAPT/WNT3
chr17	44357171	44357172	rs113130019:44357172:C:T	rs1864325	0.78175	MAPT/WNT3
chr17	44357197	44357198	rs80296410:44357198:G:A	rs1864325	0.78175	MAPT/WNT3
chr17	44357359	44357360	rs75033119:44357360:G:A	rs1864325	0.78175	MAPT/WNT3
chr17	44357561	44357562	rs112750270:44357562:C:T	rs1864325	0.78175	MAPT/WNT3
chr17	44344551	44344552	rs113830390:44344552:C:T	rs1864325	0.780838	MAPT/WNT3
chr17	43845479	43845480	rs58089049:43845480:T:C	rs1864325	0.777805	MAPT/WNT3
chr17	17861359	17861360	rs4616340:17861360:T:C	rs7501812	0.77741	SREBF1/TOM1L2
chr2	54655943	54655944	rs4315567:54655944:T:G	rs4233949	0.776641	SPTBN1
chr17	43661958	43661959	17:43661959:T:C	rs1864325	0.771921	MAPT/WNT3
chr17	63781614	63781615	rs7502798:63781615:C:T	rs9972944	0.770813	CEP112
chr11	268939	268940	rs17655663:268940:T:C	rs55781332	0.768917	PSMD13
chr17	43661750	43661751	rs2693359:43661751:T:A	rs1864325	0.767025	MAPT/WNT3
chr17	43661800	43661801	17:43661801:T:G	rs1864325	0.767025	MAPT/WNT3
chr17	44231931	44231932	17:44231932:G:A	rs1864325	0.767025	MAPT/WNT3
chr11	121938944	121938945	rs643499:121938945:T:C	rs725670	0.766712	BLID
chr1	172224088	172224089	rs10489289:172224089:T:C	rs479336	0.765015	DNM3
chr11	268926	268927	rs72882960:268927:C:T	rs55781332	0.764569	PSMD13
chr11	68275897	68275898	rs72936524:68275898:G:A	rs3736228	0.763281	LRP5
chr17	43662019	43662020	17:43662020:A:G	rs1864325	0.762142	MAPT/WNT3
chr11	269128	269129	rs72882962:269129:C:T	rs55781332	0.760256	PSMD13
chr17	43568277	43568278	17:43568278:T:TGA	rs1864325	0.75735	MAPT/WNT3
chr17	43568279	43568280	17:43568280:G:GA	rs1864325	0.75735	MAPT/WNT3
chr17	44270152	44270153	rs143625699:44270153:CAGG:C	rs1864325	0.75727	MAPT/WNT3
chr12	27997408	27997409	rs1861908:27997409:C:G	rs7953528	0.757263	KLHDC5
chr1	110473992	110473993	rs17661447:110473993:G:A	rs7548588	0.756923	CSF1
chr11	15729064	15729065	rs7933516:15729065:A:G	rs7108738	0.753714	SOX6
chr21	36921150	36921151	rs11272032:36921151:G:GGTAGCTGGGCTAAA	rs9976876	0.751974	RUNX1
chr17	43568927	43568928	rs111392251:43568928:T:A	rs1864325	0.751517	MAPT/WNT3
chr12	53661924	53661925	rs1976938:53661925:C:T	rs2016266	0.749022	SP7
chr12	53662198	53662199	rs6580941:53662199:T:C	rs2016266	0.749022	SP7
chr12	53662623	53662624	rs6580942:53662624:C:A	rs2016266	0.749022	SP7
chr12	54433010	54433011	rs4759320:54433011:G:C	rs736825	0.748905	HOXC6
chr14	103851271	103851272	rs3759579:103851272:A:G	rs11623869	0.74662	MARK3
chr12	53742603	53742604	rs3221466:53742604:A:C	rs2016266	0.741657	SP7
chr11	15730011	15730012	rs900866:15730012:C:G	rs7108738	0.741233	SOX6
chr12	53662734	53662735	rs4758965:53662735:C:T	rs2016266	0.740696	SP7
chr2	42237875	42237876	rs13417438:42237876:A:G	rs7584262	0.733929	PKDCC
chr2	42238053	42238054	rs11887745:42238054:C:T	rs7584262	0.733929	PKDCC
chr2	42238133	42238134	rs11894536:42238134:T:A	rs7584262	0.733929	PKDCC
chr2	42238232	42238233	rs11889038:42238233:G:A	rs7584262	0.733929	PKDCC
chr2	42238450	42238451	rs11889052:42238451:C:T	rs7584262	0.733929	PKDCC
chr2	42238533	42238534	rs35936330:42238534:C:T	rs7584262	0.733929	PKDCC
chr12	116714814	116714815	12:116714815:A:AC	rs73200209	0.733619	MED13L
chr5	112299977	112299978	rs153570:112299978:T:C	rs818427	0.73259	APC
chr1	172216009	172216010	rs16844133:172216010:T:C	rs479336	0.729929	DNM3
chr1	172216089	172216090	rs16844134:172216090:G:C	rs479336	0.729929	DNM3
chr17	17912010	17912011	rs9897761:17912011:A:T	rs7501812	0.724838	SREBF1/TOM1L2
chr17	17912547	17912548	rs4365348:17912548:C:T	rs7501812	0.724838	SREBF1/TOM1L2
chr17	17942612	17942613	rs7406982:17942613:C:T	rs7501812	0.721385	SREBF1/TOM1L2
chr2	54683710	54683711	rs4305309:54683711:T:C	rs4233949	0.720879	SPTBN1
chr12	49455005	49455006	rs11168838:49455006:A:T	rs12821008	0.720762	DHH
chr17	17897738	17897739	rs4924832:17897739:T:C	rs7501812	0.720618	SREBF1/TOM1L2
chr17	43502999	43503000	rs62064651:43503000:G:A	rs1864325	0.720579	MAPT/WNT3
chr17	43503283	43503284	rs76344126:43503284:G:A	rs1864325	0.720579	MAPT/WNT3
chr17	43539436	43539437	rs117169618:43539437:C:G	rs1864325	0.720579	MAPT/WNT3
chr2	68979140	68979141	rs2280246:68979141:A:C	rs10048745	0.720536	ARHGAP25
chr2	68979301	68979302	rs2280244:68979302:G:A	rs10048745	0.720536	ARHGAP25
chr2	68979330	68979331	rs2280243:68979331:G:T	rs10048745	0.720536	ARHGAP25
chr8	71581558	71581559	rs2279128:71581559:G:T	rs7017914	0.714899	XKR9/LACTB2
chr17	43503293	43503294	rs7209501:43503294:A:C	rs1864325	0.714892	MAPT/WNT3
chr7	27941279	27941280	rs11345518:27941280:AT:A	rs757138	0.709964	JAZF1
chr5	112129193	112129194	rs11291630:112129194:AC:A	rs818427	0.708412	APC
chr2	42221416	42221417	rs13397376:42221417:A:G	rs7584262	0.705494	PKDCC
chr9	21682026	21682027	rs7028637:21682027:G:A	rs7035284	0.704985	MTAP
chr8	119964282	119964283	rs2073617:119964283:G:A	rs2062377	0.702925	TNFRSF11B
chr8	71575599	71575600	rs6993326:71575600:C:A	rs7017914	0.701429	XKR9/LACTB2
chr8	119922992	119922993	rs13277230:119922993:C:T	rs2062377	0.7013	TNFRSF11B
chr17	44357653	44357654	17:44357654:C:T	rs1864325	0.699734	MAPT/WNT3
chr17	44357654	44357655	17:44357655:G:C	rs1864325	0.699734	MAPT/WNT3
chr12	90326918	90326919	rs11105466:90326919:G:A	rs10777212	0.698445	ATP2B1
chr17	17752808	17752809	rs12951376:17752809:T:C	rs7501812	0.696084	SREBF1/TOM1L2
chr7	27936708	27936709	rs12668668:27936709:T:G	rs757138	0.692083	JAZF1
chr12	90341454	90341455	rs4433629:90341455:G:A	rs10777212	0.689303	ATP2B1
chr8	119963758	119963759	rs10550502:119963759:TTC:T	rs2062377	0.68831	TNFRSF11B
chr17	41773813	41773814	rs1107748:41773814:T:C	rs4792909	0.688305	SOST
chr17	41774269	41774270	rs1107747:41774270:T:C	rs4792909	0.688305	SOST
chr9	21688237	21688238	rs4147137:21688238:A:C	rs7035284	0.686378	MTAP
chr8	71519923	71519924	rs200541461:71519924:CCCGAG:C	rs7017914	0.685386	XKR9/LACTB2
chr19	31640261	31640262	rs10647634:31640262:C:CCAAA	rs6510186	0.682566	TSHZ3
chr17	17898242	17898243	rs9899355:17898243:C:T	rs7501812	0.681061	SREBF1/TOM1L2
chr11	35105697	35105698	rs353604:35105698:G:T	rs2553773	0.67967	CD44
chr2	234296649	234296650	rs838718:234296650:G:A	rs838721	0.672674	DGKD
chr4	1005178	1005179	4:1005179:TGGGGCGGGGCGGGGGCG:T	rs3755955	0.668045	IDUA
chr11	35120740	35120741	rs353590:35120741:A:G	rs2553773	0.66582	CD44
chr13	43052879	43052880	rs2062305:43052880:G:A	rs9533090	0.659852	AKAP11
chr2	42275725	42275726	rs11891679:42275726:C:G	rs7584262	0.659144	PKDCC
chr16	1524603	1524604	rs3751883:1524604:C:T	rs13336428	0.653859	C16orf38
chr17	17997208	17997209	rs2230316:17997209:G:A	rs7501812	0.653057	SREBF1/TOM1L2
chr2	73340812	73340813	rs146597795:73340813:GA:G	rs58649746	0.635477	RAB11FIP5
chr18	13710478	13710479	rs1284211:13710479:G:A	rs4796995	0.635319	C18orf19
chr17	17875835	17875836	rs9914127:17875836:A:T	rs7501812	0.633862	SREBF1/TOM1L2
chr17	17876010	17876011	rs11078408:17876011:A:G	rs7501812	0.633862	SREBF1/TOM1L2
chr17	17876295	17876296	rs11078409:17876296:C:G	rs7501812	0.633862	SREBF1/TOM1L2
chr12	107349293	107349294	rs2287163:107349294:C:T	rs1053051	0.632205	C12orf23
chr7	120725340	120725341	rs3068006:120725341:C:CTG	rs13245690	0.627943	CPED1
chr7	120725353	120725354	rs1861000:120725354:T:C	rs13245690	0.627943	CPED1
chr10	124028039	124028040	rs10749451:124028040:C:T	rs10788264	0.626199	TACC2
chr10	124028140	124028141	rs10749452:124028141:A:G	rs10788264	0.626199	TACC2
chr17	17974667	17974668	rs8066764:17974668:C:T	rs7501812	0.625776	SREBF1/TOM1L2
chr10	124039656	124039657	rs4752678:124039657:T:C	rs10788264	0.624268	TACC2
chr11	46763982	46763983	rs66461112:46763983:CTGGAG:C	rs7932354	0.624143	ARHGAP1/LRP4
chr11	47072804	47072805	rs7103581:47072805:G:T	rs7932354	0.621977	ARHGAP1/LRP4
chr10	124036493	124036494	rs7090214:124036494:T:C	rs10788264	0.621308	TACC2
chr11	47145071	47145072	rs6485739:47145072:G:A	rs7932354	0.621098	ARHGAP1/LRP4
chr19	31640280	31640281	rs7251899:31640281:G:A	rs6510186	0.619992	TSHZ3
chr17	17997546	17997547	rs2974999:17997547:T:G	rs7501812	0.619086	SREBF1/TOM1L2
chr11	47165105	47165106	rs7121418:47165106:G:A	rs7932354	0.61439	ARHGAP1/LRP4
chr12	54433482	54433483	rs12426667:54433483:A:C	rs736825	0.612048	HOXC6
chr11	47174360	47174361	rs12224096:47174361:C:T	rs7932354	0.605002	ARHGAP1/LRP4
chr11	280463	280464	rs77447196:280464:C:G	rs55781332	0.604254	PSMD13
chr16	1525255	1525256	rs2332478:1525256:G:C	rs13336428	0.602542	C16orf38
chr12	54402807	54402808	rs371683123:54402808:GCGC:G	rs736825	0.600744	HOXC6
chr12	49389319	49389320	rs1054442:49389320:A:C	rs12821008	0.597561	DHH
chr17	44344376	44344377	rs144129607:44344377:C:T	rs1864325	0.596884	MAPT/WNT3
chr17	42188310	42188311	rs228767:42188311:C:G	rs227584	0.589896	C17orf53
chr10	124060801	124060802	rs10788274:124060802:G:A	rs10788264	0.586975	TACC2
chr8	119964051	119964052	rs2073618:119964052:G:C	rs2062377	0.583391	TNFRSF11B
chr11	46911456	46911457	rs2306035:46911457:T:C	rs7932354	0.582961	ARHGAP1/LRP4
chr17	42174824	42174825	rs5820523:42174825:G:GC	rs227584	0.581859	C17orf53
chr17	42186421	42186422	rs228765:42186422:C:T	rs227584	0.581859	C17orf53
chr16	1524849	1524850	rs3751884:1524850:A:G	rs13336428	0.579373	C16orf38
chr11	16626628	16626629	rs11023993:16626629:G:C	rs11024028	0.578545	C11ORF58
chr11	16635423	16635424	rs78152188:16635424:C:G	rs11024028	0.578545	C11ORF58
chr2	73316998	73316999	rs6716846:73316999:T:C	rs58649746	0.574092	RAB11FIP5
chr19	33622941	33622942	rs1270591:33622942:C:T	rs10416218	0.570578	GPATCH1
chr17	42164583	42164584	rs190144:42164584:A:G	rs227584	0.56979	C17orf53
chr17	42164884	42164885	rs228757:42164885:G:C	rs227584	0.56979	C17orf53
chr17	42174569	42174570	rs228749:42174570:A:G	rs227584	0.56979	C17orf53
chr5	112256813	112256814	rs149190:112256814:A:G	rs818427	0.567352	APC
chr5	112257590	112257591	rs151980:112257591:C:G	rs818427	0.567352	APC
chr7	120902675	120902676	rs4731006:120902676:G:T	rs13245690	0.559967	CPED1
chr1	8404092	8404093	rs1055236:8404093:C:T	rs2252865	0.557252	RERE
chr12	49412708	49412709	rs2293446:49412709:G:A	rs12821008	0.55452	DHH
chr17	17696530	17696531	rs3803763:17696531:G:C	rs7501812	0.553704	SREBF1/TOM1L2
chr5	112196948	112196949	rs460137:112196949:A:C	rs818427	0.553527	APC
chr7	38110459	38110460	rs6975644:38110460:G:C	rs6959212	0.553249	STARD3NL
chr3	156561615	156561616	rs344089:156561616:G:A	rs344081	0.550696	LEKR1
chr12	49390676	49390677	rs10783299:49390677:T:C	rs12821008	0.5472	DHH
chr10	124023433	124023434	rs10736311:124023434:G:T	rs10788264	0.546745	TACC2
chr14	65345812	65345813	rs2884307:65345813:G:A	rs1957429	0.538932	SPTB
chr19	31631568	31631569	rs10853910:31631569:G:T	rs6510186	0.531858	TSHZ3
chr14	103987304	103987305	rs8017780:103987305:C:A	rs11623869	0.531436	MARK3
chr5	112257907	112257908	rs153556:112257908:T:C	rs818427	0.529978	APC
chr2	119050848	119050849	rs12476705:119050849:C:G	rs1878526	0.528785	INSIG2
chr2	42275244	42275245	rs182284067:42275245:G:A	rs7584262	0.528215	PKDCC
chr5	112257365	112257366	rs153557:112257366:A:G	rs818427	0.522071	APC
chr11	46736269	46736270	rs11441183:46736270:C:CA	rs7932354	0.520339	ARHGAP1/LRP4
chr19	33571971	33571972	rs28372854:33571972:G:A	rs10416218	0.520267	GPATCH1
chr19	33572088	33572089	rs28372855:33572089:G:C	rs10416218	0.520267	GPATCH1
chr14	103979207	103979208	rs375714048:103979208:CGTG:C	rs11623869	0.519007	MARK3
chr14	103979761	103979762	rs11622473:103979762:G:A	rs11623869	0.519007	MARK3
chr15	38361446	38361447	rs16966213:38361447:C:T	rs12442242	0.510415	TMCO5A
chr2	42304966	42304967	rs13431388:42304967:G:A	rs7584262	0.510059	PKDCC
chr2	119068931	119068932	rs12473187:119068932:A:G	rs1878526	0.509125	INSIG2
chr2	85491746	85491747	rs883650:85491747:T:C	rs11904127	0.508937	TCF7L1
chr15	38362018	38362019	rs34633205:38362019:C:T	rs12442242	0.508561	TMCO5A
chr6	21393644	21393645	rs9350354:21393645:A:G	rs9466056	0.507761	CDKAL1
chr6	21393733	21393734	rs9350355:21393734:A:G	rs9466056	0.507761	CDKAL1
chr10	124036670	124036671	rs36125629:124036671:ATT:A	rs10788264	0.504883	TACC2
chr14	103851774	103851775	rs11627567:103851775:C:T	rs11623869	0.504252	MARK3
chr11	279213	279214	rs760058:279214:G:C	rs55781332	0.503959	PSMD13
chr14	93113546	93113547	rs7151531:93113547:T:C	rs754388	0.501144	RIN3
chr2	202796808	202796809	rs7587430:202796809:G:A	rs2350085	0.497359	FZD7
chr10	79397494	79397495	10:79397495:T:TGCTGCC	rs7071206	0.494178	KCNMA1
chr6	152000453	152000454	rs6905582:152000454:G:A	rs7751941	0.493711	C6orf97/ESR1
chr11	27493629	27493630	rs200956245:27493630:TC:T	rs10835187	0.493019	LIN7C
chr17	42186128	42186129	rs200192213:42186129:AC:A	rs227584	0.491789	C17orf53
chr4	88765515	88765516	rs13127257:88765516:A:C	rs6532023	0.48986	MEPE
chr16	377793	377794	rs11648673:377794:G:A	rs9921222	0.488937	AXIN1
chr19	33623603	33623604	rs1270252:33623604:G:A	rs10416218	0.488509	GPATCH1
chr2	198380634	198380635	rs75909202:198380635:C:T	rs1595824	0.486008	PLCL1
chr14	104028068	104028069	rs28513222:104028069:A:T	rs11623869	0.475876	MARK3
chr14	104029245	104029246	rs2274269:104029246:G:A	rs11623869	0.475876	MARK3
chr14	104029377	104029378	rs2274268:104029378:C:G	rs11623869	0.475876	MARK3
chr14	103828398	103828399	rs72708839:103828399:G:T	rs11623869	0.475813	MARK3
chr2	73316539	73316540	rs3901273:73316540:A:T	rs58649746	0.473584	RAB11FIP5
chr2	27665360	27665361	rs780112:27665361:C:G	rs780096	0.471856	GCKR
chr16	377622	377623	rs10903014:377623:A:G	rs9921222	0.471067	AXIN1
chr2	27652395	27652396	rs35886281:27652396:C:CGAG	rs780096	0.469763	GCKR
chr17	18032159	18032160	rs712269:18032160:A:G	rs7501812	0.46964	SREBF1/TOM1L2
chr2	27579230	27579231	rs6760828:27579231:T:C	rs780096	0.468317	GCKR
chr2	27651053	27651054	rs1647267:27651054:A:T	rs780096	0.467705	GCKR
chr2	27651692	27651693	rs10182937:27651693:T:C	rs780096	0.467705	GCKR
chr2	27652152	27652153	rs780100:27652153:G:T	rs780096	0.467705	GCKR
chr6	151898505	151898506	rs1871859:151898506:C:T	rs4869742	0.464689	C6orf97
chr8	71550707	71550708	rs49195:71550708:C:T	rs7017914	0.461119	XKR9/LACTB2
chr11	46697141	46697142	rs57744667:46697142:C:T	rs7932354	0.455241	ARHGAP1/LRP4
chr16	403288	403289	rs12928797:403289:G:T	rs9921222	0.454254	AXIN1
chr12	49389475	49389476	rs3741619:49389476:G:A	rs12821008	0.453878	DHH
chr12	1640344	1640345	rs201324371:1640345:C:CG	rs2887571	0.451689	ERC1/WNT5B
chr14	104095151	104095152	rs34975136:104095152:GC:G	rs11623869	0.451674	MARK3
chr11	27739948	27739949	rs10835215:27739949:C:T	rs10835187	0.451245	LIN7C
chr7	120969768	120969769	rs2908004:120969769:G:A	rs3801387	0.449036	WNT16
chr7	99102910	99102911	rs11973801:99102911:A:G	rs34670419	0.448955	ZKSCAN5
chr14	65381463	65381464	rs117722345:65381464:C:G	rs1957429	0.448129	SPTB
chr14	65403890	65403891	rs76721513:65403891:C:G	rs1957429	0.448129	SPTB
chr14	65404058	65404059	rs17883073:65404059:G:A	rs1957429	0.448129	SPTB
chr11	46697198	46697199	rs10838611:46697199:G:C	rs7932354	0.447495	ARHGAP1/LRP4
chr19	33601557	33601558	rs72105907:33601558:T:TA	rs10416218	0.446391	GPATCH1
chr21	28731600	28731601	rs2830875:28731601:G:C	rs1452102	0.445202	ADAMTS5
chr11	27741091	27741092	rs2883187:27741092:G:A	rs10835187	0.444682	LIN7C
chr16	412446	412447	rs12929878:412447:G:A	rs9921222	0.444249	AXIN1
chr14	104163281	104163282	rs6593:104163282:G:A	rs11623869	0.442831	MARK3
chr11	46402851	46402852	rs35324223:46402852:A:G	rs7932354	0.442393	ARHGAP1/LRP4
chr21	40357480	40357481	rs16997108:40357481:G:A	rs11910328	0.440336	ETS2
chr21	40357770	40357771	rs16997118:40357771:G:C	rs11910328	0.440336	ETS2
chr11	46639581	46639582	rs61884264:46639582:G:A	rs7932354	0.438883	ARHGAP1/LRP4
chr6	44623886	44623887	rs6942191:44623887:G:A	rs11755164	0.438603	SUPT3H
chr21	36921258	36921259	rs2834963:36921259:C:T	rs9976876	0.437659	RUNX1
chr21	36937546	36937547	rs760062:36937547:T:G	rs9976876	0.437659	RUNX1
chr14	55905090	55905091	rs10131672:55905091:A:T	rs34652660	0.436676	TBPL2
chr15	51559844	51559845	rs28490942:51559845:G:C	rs2414098	0.436178	CYP19A1
chr2	73248129	73248130	rs6546797:73248130:A:G	rs58649746	0.43515	RAB11FIP5
chr7	99070883	99070884	rs10808111:99070884:T:A	rs34670419	0.429943	ZKSCAN5
chr7	99156445	99156446	rs6947941:99156446:G:T	rs34670419	0.429943	ZKSCAN5
chr7	99156505	99156506	rs6947974:99156506:G:A	rs34670419	0.429943	ZKSCAN5
chr7	99156519	99156520	rs6947826:99156520:C:T	rs34670419	0.429943	ZKSCAN5
chr7	99156933	99156934	rs17161761:99156934:C:T	rs34670419	0.429943	ZKSCAN5
chr5	112074268	112074269	rs2019720:112074269:A:G	rs818427	0.429153	APC
chr10	124068218	124068219	rs10749458:124068219:C:T	rs10788264	0.426104	TACC2
chr15	38331169	38331170	rs7180562:38331170:C:T	rs12442242	0.425142	TMCO5A
chr15	51559495	51559496	rs7181429:51559496:G:A	rs2414098	0.424983	CYP19A1
chr16	86687573	86687574	rs72802601:86687574:T:C	rs10048146	0.423363	FOXL1
chr15	51559551	51559552	rs34784350:51559552:C:T	rs2414098	0.423154	CYP19A1
chr15	51559665	51559666	rs28637352:51559666:C:A	rs2414098	0.423154	CYP19A1
chr12	116738270	116738271	rs73200251:116738271:G:A	rs73200209	0.420038	MED13L
chr15	51559916	51559917	rs28674681:51559917:A:C	rs2414098	0.415228	CYP19A1
chr17	43662730	43662731	rs112069536:43662731:G:C	rs1864325	0.415204	MAPT/WNT3
chr17	43662732	43662733	rs114316249:43662733:C:T	rs1864325	0.415204	MAPT/WNT3
chr2	119613443	119613444	rs188303909:119613444:G:T	rs11692564	0.414624	EN1
chr2	119619632	119619633	rs116564013:119619633:T:G	rs11692564	0.414624	EN1
chr2	119145148	119145149	rs6726934:119145149:C:T	rs6542457	0.414163	INSIG2
chr15	67417607	67417608	rs11071937:67417608:G:T	rs1545161	0.413715	SMAD3
chr15	51560063	51560064	rs34712049:51560064:C:T	rs2414098	0.413407	CYP19A1
chr15	67417799	67417800	rs11631254:67417800:T:C	rs1545161	0.41184	SMAD3
chr15	67418103	67418104	rs11636161:67418104:G:A	rs1545161	0.41184	SMAD3
chr3	156534627	156534628	rs11717138:156534628:T:C	rs344081	0.4087	LEKR1
chr14	55897115	55897116	rs370880582:55897116:TAAA:T	rs34652660	0.407674	TBPL2
chr2	42275818	42275819	rs11897440:42275819:T:C	rs7584262	0.404749	PKDCC
chr17	42186129	42186130	rs2523160:42186130:C:A	rs227584	0.403506	C17orf53
chr3	156544583	156544584	rs344071:156544584:C:T	rs344081	0.401165	LEKR1
chr17	17795097	17795098	rs10668671:17795098:C:CGT	rs7501812	0.400707	SREBF1/TOM1L2

## Sheet: Heel BMD loci
GWAS Locus	GWAS Sentinel SNP
ABO	rs779860630
ABR	rs2376600
ACTRT2	rs139603701
AFF1	rs5860048
AHNAK	rs117111740
ANKFN1	rs72829754
AP1B1	rs13056435
AQP1	rs10276670
ARHGAP24	rs72976751
ARHGAP26	5_142590233_G_A
ARID1A	rs4589135
ATAD1	rs147048550
ATE1-AS1	rs10749436
ATG7	rs2606729
ATXN7L1	rs212417
AXIN1	rs2301522
AXIN2	rs11869530
B4GALNT3	rs6489548
BAHCC1	rs34202212
BARX1	rs143581991
BAZ1A	rs10145299
BBOX1-AS1	rs11029901
BCAS3	rs1036902
BMP2	rs201402819
BMP4	rs10130587
BMP4	rs71446481
BMP5	rs150694678
BMP5	rs191147097
BMP5	rs72868839
BNC2	rs7036453
BTBD16	rs7069328
C11orf58	rs56928337
C11orf63	rs4505077
C1orf140	rs7527300
C2orf91	rs1550429
C2orf91	rs7576689
C7orf76	rs4440558
CACNA1C	rs7301013
CADM1	rs1048932
CARMN	rs368510
CASC15	rs74971894
CASC20	rs62198536
CCDC170	rs12525051
CCDC170	rs4869744
CD109	rs10943130
CD68	rs78180894
CDH6	rs6870556
CDK15	rs11679645
CMIP	rs4888151
CPED1	rs149333699
CPED1	rs184953495
CRADD	rs7969076
CREB5	rs757980
CRTC3	rs11637971
CSNK1G3	rs9327301
CTNNB1	rs370387
CYP19A1	rs11636403
CYP19A1	rs55671949
DAB2	rs2542710
DDN	rs10875906
DICER1	rs55874297
DIRC3-AS1	rs56185026
DLEU1	rs1149821
DLX5	rs1724298
DLX6-AS1	rs17598132
DMP1	rs35417399
DNM3	rs12041600
DOCK9	rs2008411
DOT1L	rs4806832
EMP1	rs117481343
EMP1	rs76243438
EN1	rs10199437
EN1	rs115242848
EN1	rs55983207
EN1	rs62159864
EPB41L2	rs5880046
EPDR1	rs1717731
ERC2	rs11915970
ERC2	rs1352014
ERG	rs2836613
ESR1	rs2504069
ESR1	rs2941741
EYA1	rs114847962
EYA2	rs3092018
EYA4	rs547545
EYA4	rs9402490
FADS2	rs174574
FAM129B	rs72767980
FAM133B	rs12154498
FAM210A	rs1941749
FAM3C	rs187925403
FAM9B	rs17307280
FGFRL1	rs112069922
FGFRL1	rs4505759
FMN2	rs1414660
FOSB	rs3170167
FRZB	rs10206992
FTO	rs9972653
FZD7	rs10931982
GFRAL	rs1502199
GMDS-AS1	rs4959677
GNG12-AS1	rs143243230
GNG12-AS1	rs4397637
GPC6	rs147720516
GPC6	rs72635657
GPR182	rs2279743
HABP2	rs10885447
HDAC5	rs170634
HHAT	rs7516171
HLA-A	6_29919109_A_G
HMGCLL1	rs76768932
HNRNPUL1	rs13345456
HOXA-AS3	rs62454420
HOXA11	rs17501090
ICA1L	rs183979857
IDUA	rs6829296
IGFBP7	rs11133474
IGHMBP2	11_68681788_G_A
INPP5A	rs1133400
INSC	rs17507577
INSIG2	rs62164915
IRS2	rs1078514
IRX5	rs34725069
ITCH	rs13044413
ITGB2	rs4818988
JAG1	rs17457340
JAG1	rs6040068
JAZF1	rs10244184
JUP	rs143043662
KCNE2	rs55787537
KCNMA1	rs1877998
KIAA2012	rs62195575
KIF25-AS1	rs4708620
KLF12	rs10637379
KLF4	rs28550561
KLF6	rs68192277
KREMEN1	rs134639
L3MBTL3	rs1415701
LEKR1	rs344083
LINC00113	rs239677
LINC00326	rs10713212
LINC00536	rs1005502
LINC00540	rs1323168
LINC00540	rs8002850
LINC00880	rs56082403
LINC00942	rs144339224
LINC00942	rs7959604
LINC01254	rs11875132
LINC01258	rs1386625
LINC01517	rs746652558
LINC01571	rs11643929
LINC01571	rs72805220
LINC01571	rs9932220
LINC01603	rs283324
LINC01700	rs11088458
LINC01752	rs6134038
LINC01877	rs4675694
LOC100272217	rs537120594
LOC100422212	rs1080789
LOC100506797	rs1878526
LOC100507065	rs11832031
LOC100507144	rs34136481
LOC101927334	rs62028332
LOC101927668	rs13328356
LOC101927769	rs3095208
LOC101928614	rs71390846
LOC101928985	rs2509353
LOC101929128	rs2929308
LOC101929224	rs7535122
LOC101929268	rs6471752
LOC101929413	rs1980854
LOC102723505	rs8069036
LOC102724152	rs73029263
LOC105369891	rs10858944
LOC105369893	rs202234992
LOC105370177	rs2147160
LOC105370177	rs58973023
LOC105376480	rs947091
LOC339593	rs34952318
LOC387810	rs6589301
LOC441178	rs528738
LRP4	rs12806687
LRP5	rs11228219
LRP5	rs4988321
LRP5	rs61887821
MARK3	rs35816040
MBL2	rs1159798
MBL2	rs17662822
MBL2	rs7088220
MBL2	rs7099953
MEOX2	rs10249754
MEPE	rs72655796
MIR100HG	rs1622638
MIR148A	rs85
MIR548F3	rs17514738
MIR8062	rs6117854
MIR8068	rs10835489
MLPH	rs58057291
MMP14	rs1042704
MPDZ	rs12340775
MPP7	rs12241932
MRPL28	rs71378512
MS4A6A	rs17602572
MTOR	rs75077113
NAA38	rs74439044
NAV3	rs765456895
NCAM1	11_113027641_A_G
NDP	rs5952416
NFATC1	rs78015143
NGEF	rs2675952
NTN1	rs56235417
OTUD4	rs6839437
PAPPA	rs2188092
PCAT1	rs1487241
PCNX3	rs66864335
PDE7B	rs12529766
PDGFC	rs34687052
PHF2	rs10992867
PHLDB1	rs10790255
PKD2L1	rs603424
PKN2	rs56969212
PLEKHG4	rs17680862
PLPP1	rs28744551
PLPPR3	19_817980_C_T
PLXDC2	10_20329943_G_A
PLXDC2	rs74119759
PPP1CB	rs6547870
PRRX1	rs35363078
PRSS23	rs149504726
PTCH1	rs62558340
RAB11FIP4	rs4239232
RAB18	rs7074558
RARB	rs1560633
RASGRF2	rs559181
RERE	1_8464509_T_C
RGS9	rs16961974
RHPN2	rs35713211
RHPN2	rs7255601
RMND1	6_151769853_T_C
RNU5F-1	rs201324539
RNU5F-1	rs2275707
RREB1	rs525678
RREB1	rs9379084
RSPO3	rs7741021
RSPO3	rs9491689
SBNO2	rs4807629
SEMA3E	rs302101
SEMA3F-AS1	rs2624847
SEPT5	rs202240051
SEPT9	rs73997493
SF3A3	rs4360494
SFRP4	rs17236800
SLC1A3	rs1428968
SLC4A4	rs11729023
SLC8A1	rs10490046
SLX4IP	rs6040006
SMAD3	rs28587205
SMAD9	rs371471055
SMARCAD1	rs10013456
SMG6	rs35401268
SOST	rs188810925
SOST	rs7209826
SOX6	rs111506224
SOX6	rs35498021
SPEN	rs6701290
SPTBN1	rs34138479
SPTBN1	rs4233949
SSH2	rs573602416
ST5	rs71059192
STARD3NL	rs6956946
SUN2	rs371350765
SUPT3H	rs10948164
SUPT3H	rs113166754
SUSD5	rs142515962
SYNE1	rs633891
TANC1	rs34588551
TBX15	rs6680737
TBX3	rs11067228
TCF7L2	rs11196171
THADA	rs6761129
TLE3	rs2668602
TMEM135	rs377062541
TMEM135	rs649693
TMEM18	rs12714415
TMEM92	rs2696264
TNFRSF11A	rs884205
TNFRSF11B	rs117108011
TPCN2	rs3829241
TRPS1	rs2737252
UBE3D	rs6454314
USP3	rs8023466
USP31	rs113196631
VTRNA2-1	rs6882422
WLS	rs11209240
WNT1	rs118115924
WNT16	rs10668066
WNT16	rs2536195
WNT2B	rs3790608
WNT4	rs11385342
WNT4	rs7519889
XBP1	rs133441
XKR9	rs7003794
ZBTB40	rs11364492
ZBTB40	rs34963268
ZNF638	rs7578166
ZNF800	rs62621812
ZNF827	rs10022648
	rs9972653 FTO

## Sheet: Heel open proxies 0.8
Chrom	Start	End	Proxy_SNP	Sentinel_SNP	R2	GWAS_LOCUS
chr1	38455890	38455891	rs4360494:38455891:G:C	rs4360494	1	SF3A3
chr1	68664754	68664755	rs143243230:68664755:G:GAC	rs143243230	1	GNG12-AS1
chr1	119516173	119516174	rs6700415:119516174:A:T	rs6680737	1	TBX15
chr1	172224102	172224103	rs1992550:172224103:A:T	rs12041600	1	DNM3
chr1	172224478	172224479	rs1992549:172224479:G:A	rs12041600	1	DNM3
chr1	210466624	210466625	rs635084:210466625:G:A	rs7516171	1	HHAT
chr1	210466817	210466818	rs639095:210466818:T:A	rs7516171	1	HHAT
chr1	210466931	210466932	rs7516171:210466932:C:T	rs7516171	1	HHAT
chr10	54412480	54412481	rs17662822:54412481:C:A	rs17662822	1	MBL2
chr10	54412492	54412493	rs1159798:54412493:A:C	rs1159798	1	MBL2
chr10	54427824	54427825	rs1373004:54427825:T:G	rs7099953	1	MBL2
chr11	29181294	29181295	rs1337615:29181295:C:T	rs10835489	1	MIR8068
chr11	68121872	68121873	rs61887825:68121873:C:T	rs61887821	1	LRP5
chr11	86884531	86884532	rs502580:86884532:G:T	rs649693	1	TMEM135
chr11	86884614	86884615	rs603140:86884615:G:A	rs649693	1	TMEM135
chr11	115493893	115493894	rs2509354:115493894:T:C	rs2509353	1	LOC101928985
chr11	115493946	115493947	rs2509353:115493947:C:T	rs2509353	1	LOC101928985
chr12	1637128	1637129	rs7959604:1637129:C:G	rs7959604	1	LINC00942
chr12	1637129	1637130	rs7977125:1637130:T:G	rs7959604	1	LINC00942
chr12	13317378	13317379	rs116942315:13317379:T:C	rs76243438	1	EMP1
chr12	13318662	13318663	rs199595633:13318663:G:GT	rs76243438	1	EMP1
chr12	13318721	13318722	rs117604090:13318722:A:T	rs76243438	1	EMP1
chr12	13318744	13318745	rs75180224:13318745:C:T	rs76243438	1	EMP1
chr14	54420646	54420647	rs71446481:54420647:A:ACC	rs71446481	1	BMP4
chr14	95623593	95623594	rs148499550:95623594:G:A	rs55874297	1	DICER1
chr15	67427896	67427897	rs28587205:67427897:A:T	rs28587205	1	SMAD3
chr16	86714714	86714715	rs71390846:86714715:G:C	rs71390846	1	LOC101928614
chr17	2026416	2026417	rs35401268:2026417:GA:G	rs35401268	1	SMG6
chr17	9142845	9142846	rs56235417:9142846:G:C	rs56235417	1	NTN1
chr17	41798193	41798194	rs188810925:41798194:G:A	rs188810925	1	SOST
chr17	63275017	63275018	rs16961974:63275018:T:C	rs16961974	1	RGS9
chr17	75319638	75319639	rs74709405:75319639:C:T	rs73997493	1	42987
chr17	75319799	75319800	rs73997493:75319800:C:T	rs73997493	1	42987
chr2	28939625	28939626	rs9309664:28939626:G:A	rs6547870	1	PPP1CB
chr2	40630677	40630678	rs10490046:40630678:A:C	rs10490046	1	SLC8A1
chr2	200470229	200470230	rs896082:200470230:C:T	rs4675694	1	LINC01877
chr2	238395478	238395479	rs58057291:238395479:T:A	rs58057291	1	MLPH
chr20	6749180	6749181	rs201402819:6749181:CTGT:C	rs201402819	1	BMP2
chr21	35717836	35717837	rs55787537:35717837:T:G	rs55787537	1	KCNE2
chr21	46348763	46348764	rs4818988:46348764:A:T	rs4818988	1	ITGB2
chr4	57905806	57905807	rs11133474:57905807:C:T	rs11133474	1	IGFBP7
chr4	71992628	71992629	rs2840075:71992629:G:A	rs11729023	1	SLC4A4
chr5	36646945	36646946	rs1428968:36646946:C:T	rs1428968	1	SLC1A3
chr6	7058856	7058857	rs525678:7058857:A:G	rs525678	1	RREB1
chr6	21888023	21888024	rs80076072:21888024:A:G	rs74971894	1	CASC15
chr6	74506580	74506581	rs12209909:74506581:G:A	rs10943130	1	CD109
chr6	74506913	74506914	rs997765:74506914:G:A	rs10943130	1	CD109
chr6	127468273	127468274	rs7741021:127468274:A:C	rs7741021	1	RSPO3
chr6	152085274	152085275	rs1890010:152085275:C:T	rs2504069	1	ESR1
chr6	152085516	152085517	rs2504069:152085517:C:T	rs2504069	1	ESR1
chr7	27191803	27191804	rs62454420:27191804:A:G	rs62454420	1	HOXA-AS3
chr7	28725535	28725536	rs757980:28725536:G:A	rs757980	1	CREB5
chr7	37947817	37947818	rs10264106:37947818:A:C	rs17236800	1	SFRP4
chr7	38110625	38110626	rs1524068:38110626:T:C	rs6956946	1	STARD3NL
chr7	96579338	96579339	rs17598132:96579339:C:T	rs17598132	1	DLX6-AS1
chr7	96647183	96647184	rs1724298:96647184:T:C	rs1724298	1	DLX5
chr7	105494962	105494963	rs212417:105494963:G:A	rs212417	1	ATXN7L1
chr7	120970424	120970425	rs148605332:120970425:T:G	rs10668066	1	WNT16
chr8	9084120	9084121	rs2929308:9084121:T:A	rs2929308	1	LOC101929128
chr8	49309166	49309167	rs6471752:49309167:C:T	rs6471752	1	LOC101929268
chr8	70180250	70180251	rs283324:70180251:G:A	rs283324	1	LINC01603
chr7	38110424	38110425	rs940347:38110425:A:G	rs6956946	0.995712	STARD3NL
chr14	103884650	103884651	rs62007681:103884651:G:A	rs35816040	0.995654	MARK3
chr14	103894070	103894071	rs62007683:103894071:G:T	rs35816040	0.995654	MARK3
chr17	42174824	42174825	rs5820523:42174825:G:GC	rs170634	0.994726	HDAC5
chr1	210466383	210466384	rs6672768:210466384:A:C	rs7516171	0.993545	HHAT
chr1	172256115	172256116	rs2586393:172256116:T:C	rs12041600	0.992072	DNM3
chr10	124028039	124028040	rs10749451:124028040:C:T	rs7069328	0.992024	BTBD16
chr10	124028140	124028141	rs10749452:124028141:A:G	rs7069328	0.992024	BTBD16
chr11	29115057	29115058	rs10835480:29115058:C:T	rs10835489	0.99156	MIR8068
chr14	103894222	103894223	rs62007684:103894223:T:C	rs35816040	0.991304	MARK3
chr2	183731766	183731767	rs36090522:183731767:TG:T	rs10206992	0.990086	FRZB
chr2	183732036	183732037	rs9288087:183732037:G:A	rs10206992	0.990086	FRZB
chr5	122847621	122847622	rs11745493:122847622:A:G	rs9327301	0.989903	CSNK1G3
chr5	122848324	122848325	rs10054622:122848325:C:G	rs9327301	0.989903	CSNK1G3
chr2	119605585	119605586	rs11123496:119605586:G:C	rs62159864	0.989796	EN1
chr17	42164583	42164584	rs190144:42164584:A:G	rs170634	0.989439	HDAC5
chr17	42164884	42164885	rs228757:42164885:G:C	rs170634	0.989439	HDAC5
chr17	42174569	42174570	rs228749:42174570:A:G	rs170634	0.989439	HDAC5
chr9	98225451	98225452	rs71498963:98225452:CA:C	rs62558340	0.988651	PTCH1
chr15	67427886	67427887	rs72219900:67427887:G:GT	rs28587205	0.988026	SMAD3
chr7	37941924	37941925	rs1014939:37941925:A:G	rs17236800	0.98755	SFRP4
chr7	37941928	37941929	rs2167269:37941929:G:A	rs17236800	0.98755	SFRP4
chr1	210466358	210466359	rs636374:210466359:A:G	rs7516171	0.987104	HHAT
chr4	57904386	57904387	rs11133472:57904387:C:T	rs11133474	0.986712	IGFBP7
chr2	636789	636790	rs35142762:636790:T:C	rs12714415	0.986199	TMEM18
chr2	636818	636819	rs35796073:636819:C:A	rs12714415	0.986199	TMEM18
chr11	16626628	16626629	rs11023993:16626629:G:C	rs56928337	0.985337	C11orf58
chr11	16635423	16635424	rs78152188:16635424:C:G	rs56928337	0.985337	C11orf58
chr17	42188310	42188311	rs228767:42188311:C:G	rs170634	0.984303	HDAC5
chr17	42186421	42186422	rs228765:42186422:C:T	rs170634	0.984186	HDAC5
chr12	590448	590449	rs215224:590449:T:C	rs6489548	0.983692	B4GALNT3
chr3	156795467	156795468	rs13322435:156795468:A:G	rs56082403	0.983569	LINC00880
chr3	156795524	156795525	rs9854955:156795525:A:G	rs56082403	0.983569	LINC00880
chr11	27276449	27276450	rs7948420:27276450:C:T	rs11029901	0.983564	BBOX1-AS1
chr12	2505670	2505671	rs56668272:2505671:G:GGGAATGTGC	rs7301013	0.983256	CACNA1C
chr10	54437067	54437068	rs74611091:54437068:TG:T	rs7099953	0.981542	MBL2
chr3	41130661	41130662	rs2067180:41130662:TTGTC:T	rs370387	0.980096	CTNNB1
chr15	67420679	67420680	rs1545161:67420680:A:G	rs28587205	0.980066	SMAD3
chr5	135418324	135418325	rs28595855:135418325:C:A	rs6882422	0.979989	VTRNA2-1
chr12	590258	590259	rs215223:590259:G:A	rs6489548	0.979649	B4GALNT3
chr8	70179977	70179978	rs283323:70179978:G:A	rs283324	0.977145	LINC01603
chr6	152012738	152012739	rs2982571:152012739:A:T	rs2941741	0.975857	ESR1
chr19	45981956	45981957	rs7259949:45981957:A:C	rs3170167	0.975486	FOSB
chr22	19679302	19679303	rs9606139:19679303:G:A	rs202240051	0.973503	42983
chr2	636928	636929	rs6548240:636929:C:A	rs12714415	0.972649	TMEM18
chr11	112435378	112435379	rs7125263:112435379:T:C	rs6589301	0.971033	LOC387810
chr9	118765179	118765180	rs73520190:118765180:T:G	rs2188092	0.969496	PAPPA
chr2	119613116	119613117	rs62159869:119613117:A:G	rs62159864	0.969451	EN1
chr1	210467024	210467025	rs2884187:210467025:A:G	rs7516171	0.967798	HHAT
chr11	59961426	59961427	rs10897011:59961427:G:A	rs17602572	0.967203	MS4A6A
chr11	27303936	27303937	rs7126943:27303937:C:T	rs11029901	0.967045	BBOX1-AS1
chr10	124039656	124039657	rs4752678:124039657:T:C	rs7069328	0.964262	BTBD16
chr15	51634485	51634486	rs2446422:51634486:T:G	rs55671949	0.964066	CYP19A1
chr1	220111742	220111743	rs1694593:220111743:A:G	rs2275707	0.964034	RNU5F-1
chr1	220112427	220112428	rs1694594:220112428:T:C	rs2275707	0.964034	RNU5F-1
chr17	59018305	59018306	rs6504010:59018306:T:C	rs1036902	0.96356	BCAS3
chr11	27303825	27303826	rs7123838:27303826:C:T	rs11029901	0.962966	BBOX1-AS1
chr11	27303854	27303855	rs7123749:27303855:A:G	rs11029901	0.962966	BBOX1-AS1
chr3	156544583	156544584	rs344071:156544584:C:T	rs344083	0.962694	LEKR1
chr2	238395428	238395429	rs67071074:238395429:T:C	rs58057291	0.962293	MLPH
chr6	2503172	2503173	rs4959678:2503173:C:A	rs4959677	0.96055	GMDS-AS1
chr1	38461820	38461821	rs67631072:38461821:C:T	rs4360494	0.960387	SF3A3
chr10	124036493	124036494	rs7090214:124036494:T:C	rs7069328	0.960353	BTBD16
chr14	103860308	103860309	rs12890750:103860309:T:G	rs35816040	0.957137	MARK3
chr14	103979126	103979127	rs10133035:103979127:C:T	rs35816040	0.95695	MARK3
chrX	43884973	43884974	rs66798233:43884974:C:T	rs5952416	0.95658	NDP
chr13	51163592	51163593	rs1270717:51163593:A:G	rs1149821	0.956251	DLEU1
chr15	63889044	63889045	rs11392844:63889045:A:AT	rs8023466	0.956081	USP3
chr2	43690835	43690836	rs373758225:43690836:TCCAATGGTG:T	rs6761129	0.955383	THADA
chr4	157497052	157497053	rs1521701:157497053:T:A	rs34687052	0.955214	PDGFC
chr17	54203654	54203655	rs56335503:54203655:G:A	rs72829754	0.955082	ANKFN1
chr7	27239549	27239550	rs35042646:27239550:C:T	rs17501090	0.953576	HOXA11
chr13	51163278	51163279	rs1239689:51163279:C:A	rs1149821	0.952358	DLEU1
chr13	51163448	51163449	rs1239688:51163449:C:A	rs1149821	0.952358	DLEU1
chr13	51163560	51163561	rs1239687:51163561:T:G	rs1149821	0.952358	DLEU1
chr17	54203359	54203360	rs8065311:54203360:G:T	rs72829754	0.951122	ANKFN1
chr4	1341552	1341553	rs111391498:1341553:A:G	rs112069922	0.950873	FGFRL1
chr17	59018851	59018852	rs9912474:59018852:G:A	rs1036902	0.948996	BCAS3
chr17	59018854	59018855	rs9912055:59018855:C:G	rs1036902	0.948996	BCAS3
chr20	10634657	10634658	rs141094380:10634658:CA:C	rs17457340	0.948244	JAG1
chr20	10634674	10634675	rs78438678:10634675:C:T	rs17457340	0.948244	JAG1
chr12	1639203	1639204	rs79928302:1639204:G:C	rs7959604	0.946524	LINC00942
chr19	2163770	2163771	rs36065733:2163771:T:G	rs4806832	0.944712	DOT1L
chr1	172292204	172292205	rs6694387:172292205:T:C	rs12041600	0.940901	DNM3
chr7	96591972	96591973	rs73402679:96591973:A:G	rs17598132	0.938675	DLX6-AS1
chr6	152008779	152008780	rs3020331:152008780:C:T	rs2941741	0.936972	ESR1
chr11	61596321	61596322	rs5792235:61596322:CA:C	rs174574	0.928377	FADS2
chr21	40033034	40033035	rs9975531:40033035:C:G	rs2836613	0.927289	ERG
chr8	9084340	9084341	rs2929453:9084341:T:C	rs2929308	0.926916	LOC101929128
chr8	9084464	9084465	rs2929452:9084465:G:A	rs2929308	0.926916	LOC101929128
chr1	16161529	16161530	rs6688051:16161530:C:G	rs6701290	0.926754	SPEN
chr1	16229596	16229597	rs12078572:16229597:A:T	rs6701290	0.926754	SPEN
chr2	238384045	238384046	rs6722471:238384046:A:G	rs58057291	0.926048	MLPH
chr11	61594919	61594920	rs3834458:61594920:CT:C	rs174574	0.924278	FADS2
chr17	9143863	9143864	rs1107361:9143864:A:G	rs56235417	0.921991	NTN1
chr4	95128676	95128677	rs17374902:95128677:T:C	rs10013456	0.921664	SMARCAD1
chr6	130341234	130341235	rs113898003:130341235:T:C	rs1415701	0.921567	L3MBTL3
chr13	94382811	94382812	rs9524179:94382812:A:G	rs147720516	0.919223	GPC6
chr13	94383246	94383247	rs9301903:94383247:A:G	rs147720516	0.919223	GPC6
chr13	94383592	94383593	rs4572255:94383593:G:A	rs147720516	0.919223	GPC6
chr11	61551355	61551356	rs174535:61551356:T:C	rs174574	0.919143	FADS2
chr8	9083853	9083854	rs2929454:9083854:A:C	rs2929308	0.918654	LOC101929128
chr16	53802493	53802494	rs11642015:53802494:C:T	rs9972653	0.917566	FTO
chr18	77245488	77245489	rs80040510:77245489:G:A	rs78015143	0.917529	NFATC1
chr11	61551926	61551927	rs174536:61551927:A:C	rs174574	0.915273	FADS2
chrX	43828983	43828984	rs5952990:43828984:T:C	rs5952416	0.914073	NDP
chr4	88774339	88774340	rs1471401:88774340:A:G	rs72655796	0.914073	MEPE
chr2	54908043	54908044	rs2941591:54908044:C:A	rs34138479	0.90974	SPTBN1
chr7	27239200	27239201	rs34398255:27239201:G:T	rs17501090	0.909128	HOXA11
chr2	54894042	54894043	rs907135:54894043:T:C	rs34138479	0.908457	SPTBN1
chr9	98225657	98225658	rs28571635:98225658:C:T	rs62558340	0.904751	PTCH1
chr3	156795407	156795408	rs56406311:156795408:C:T	rs56082403	0.903545	LINC00880
chr3	156795413	156795414	rs9817452:156795414:G:T	rs56082403	0.903545	LINC00880
chr2	238382898	238382899	rs13408361:238382899:A:G	rs58057291	0.90237	MLPH
chr2	238383027	238383028	rs7571898:238383028:T:C	rs58057291	0.90237	MLPH
chr2	238383072	238383073	rs7569197:238383073:A:G	rs58057291	0.90237	MLPH
chr16	377622	377623	rs10903014:377623:A:G	rs2301522	0.901765	AXIN1
chr1	89333556	89333557	rs10493818:89333557:C:T	rs56969212	0.896696	PKN2
chr2	159928595	159928596	rs13034373:159928596:C:T	rs34588551	0.896179	TANC1
chr2	159929907	159929908	rs34742955:159929908:A:C	rs34588551	0.896179	TANC1
chr2	159947738	159947739	rs35952094:159947739:T:C	rs34588551	0.896179	TANC1
chr18	13725959	13725960	rs3826559:13725960:G:A	rs1941749	0.890782	FAM210A
chr6	152008923	152008924	rs3020332:152008924:C:T	rs2941741	0.890176	ESR1
chr11	112435332	112435333	rs7109000:112435333:A:C	rs6589301	0.889276	LOC387810
chr14	54419964	54419965	rs2855532:54419965:G:A	rs71446481	0.887857	BMP4
chr12	94136008	94136009	rs7953280:94136009:G:C	rs7969076	0.882679	CRADD
chr11	112435379	112435380	rs7109326:112435380:G:A	rs6589301	0.882575	LOC387810
chr20	10502048	10502049	rs6074153:10502049:C:T	rs6040006	0.878737	SLX4IP
chr20	10545827	10545828	rs78532542:10545828:A:G	rs6040006	0.878737	SLX4IP
chr20	10545833	10545834	rs111539884:10545834:C:T	rs6040006	0.878737	SLX4IP
chr20	10546223	10546224	rs74516716:10546224:C:G	rs6040006	0.878737	SLX4IP
chr14	103988179	103988180	rs1136165:103988180:G:T	rs35816040	0.877182	MARK3
chr5	135416546	135416547	rs9327740:135416547:A:G	rs6882422	0.875912	VTRNA2-1
chr15	51633516	51633517	rs2445764:51633517:A:G	rs55671949	0.874889	CYP19A1
chr2	238364775	238364776	rs7598954:238364776:C:T	rs58057291	0.874289	MLPH
chr11	60033370	60033371	rs7930318:60033371:C:T	rs17602572	0.873918	MS4A6A
chr21	40034215	40034216	rs59685837:40034216:GA:G	rs2836613	0.873507	ERG
chr2	43653498	43653499	rs78886764:43653499:C:A	rs6761129	0.873287	THADA
chr2	43672498	43672499	rs7609256:43672499:A:C	rs6761129	0.873287	THADA
chr2	43672794	43672795	rs7556744:43672795:A:G	rs6761129	0.873287	THADA
chr7	38110393	38110394	rs939666:38110394:C:T	rs1717731	0.872144	EPDR1
chr11	65405599	65405600	rs2306363:65405600:G:T	rs66864335	0.869867	PCNX3
chr8	119917641	119917642	rs117204589:119917642:T:C	rs117108011	0.868544	TNFRSF11B
chr16	67311720	67311721	rs115328599:67311721:C:T	rs17680862	0.867409	PLEKHG4
chr2	202929701	202929702	rs13384015:202929702:T:C	rs62195575	0.86651	KIAA2012
chr2	238368729	238368730	rs9287620:238368730:C:T	rs58057291	0.866221	MLPH
chr17	42186128	42186129	rs200192213:42186129:AC:A	rs170634	0.865656	HDAC5
chr6	152084706	152084707	rs2504072:152084707:G:C	rs2504069	0.863927	ESR1
chr12	590544	590545	rs215225:590545:A:G	rs6489548	0.8616	B4GALNT3
chr9	98257304	98257305	rs28633576:98257305:C:T	rs62558340	0.86074	PTCH1
chr15	63889324	63889325	rs5813225:63889325:GA:G	rs8023466	0.859875	USP3
chr7	120969968	120969969	rs142005327:120969969:G:GCT	rs10668066	0.856966	WNT16
chr11	118490075	118490076	rs10892247:118490076:G:A	rs10790255	0.852428	PHLDB1
chr2	238392142	238392143	rs10660831:238392143:A:ACT	rs58057291	0.851496	MLPH
chr19	33572396	33572397	rs10418246:33572397:G:A	rs7255601	0.84907	RHPN2
chr6	2476866	2476867	rs1010762:2476867:C:T	rs4959677	0.848743	GMDS-AS1
chr3	41159223	41159224	rs9820407:41159224:A:G	rs370387	0.847812	CTNNB1
chr12	578348	578349	rs4980826:578349:C:A	rs6489548	0.847219	B4GALNT3
chr17	9143457	9143458	rs113122856:9143458:A:G	rs56235417	0.844988	NTN1
chr17	9143475	9143476	rs184106895:9143476:C:G	rs56235417	0.844988	NTN1
chr17	9144046	9144047	rs6145985:9144047:TCTGCCCCTGCCC:T	rs56235417	0.844988	NTN1
chr22	29664876	29664877	rs34091309:29664877:A:C	rs13056435	0.844697	AP1B1
chr3	41159225	41159226	rs9878224:41159226:T:C	rs370387	0.843893	CTNNB1
chr11	118530610	118530611	rs2276065:118530611:T:C	rs10790255	0.841244	PHLDB1
chr2	54901133	54901134	rs2971875:54901134:C:T	rs34138479	0.83902	SPTBN1
chr10	124023433	124023434	rs10736311:124023434:G:T	rs7069328	0.837684	BTBD16
chr17	29827428	29827429	rs2097719:29827429:G:A	rs4239232	0.835095	RAB11FIP4
chr8	49321960	49321961	rs72639005:49321961:T:C	rs6471752	0.835091	LOC101929268
chr8	49332314	49332315	rs72639011:49332315:G:A	rs6471752	0.835091	LOC101929268
chr8	49332428	49332429	rs72639012:49332429:G:A	rs6471752	0.835091	LOC101929268
chr8	49332629	49332630	rs72639013:49332630:G:A	rs6471752	0.835091	LOC101929268
chr8	49333077	49333078	rs72639016:49333078:C:T	rs6471752	0.835091	LOC101929268
chr8	49340517	49340518	rs55864946:49340518:C:T	rs6471752	0.835091	LOC101929268
chr1	119544001	119544002	rs10923723:119544002:G:A	rs6680737	0.834331	TBX15
chr1	119544673	119544674	1:119544674:CACACAG:C	rs6680737	0.830743	TBX15
chr2	71559106	71559107	rs2287326:71559107:T:G	rs7578166	0.830683	ZNF638
chr15	90957999	90958000	rs2601201:90958000:C:T	rs11637971	0.830262	CRTC3
chr16	67035159	67035160	rs114485334:67035160:C:T	rs17680862	0.829773	PLEKHG4
chr16	67051848	67051849	rs78330293:67051849:C:A	rs17680862	0.829773	PLEKHG4
chr16	67063076	67063077	16:67063077:G:A	rs17680862	0.829773	PLEKHG4
chr16	67138194	67138195	rs76658185:67138195:C:G	rs17680862	0.829773	PLEKHG4
chr16	67144294	67144295	rs1881466:67144295:C:T	rs17680862	0.829773	PLEKHG4
chr3	56192106	56192107	rs36098094:56192107:GC:G	rs1352014	0.828362	ERC2
chr6	152024414	152024415	rs851983:152024415:A:G	rs2941741	0.827774	ESR1
chr1	38456105	38456106	rs4072980:38456106:G:A	rs4360494	0.827718	SF3A3
chr2	238395393	238395394	rs66509917:238395394:T:G	rs58057291	0.822131	MLPH
chr15	51559551	51559552	rs34784350:51559552:C:T	rs11636403	0.819813	CYP19A1
chr15	51560063	51560064	rs34712049:51560064:C:T	rs11636403	0.819709	CYP19A1
chr2	71559444	71559445	rs3771382:71559445:C:G	rs7578166	0.818509	ZNF638
chr14	95651046	95651047	rs61217816:95651047:T:C	rs55874297	0.817698	DICER1
chr15	90963541	90963542	rs2601207:90963542:G:C	rs11637971	0.81754	CRTC3
chr3	56254560	56254561	rs4974184:56254561:G:A	rs1352014	0.81743	ERC2
chr3	56254812	56254813	rs13061788:56254813:T:G	rs1352014	0.81743	ERC2
chr7	120977733	120977734	rs55963900:120977734:G:A	rs10668066	0.817312	WNT16
chr7	27245022	27245023	rs149457254:27245023:CA:C	rs17501090	0.816595	HOXA11
chr2	202898136	202898137	rs13000317:202898137:C:T	rs62195575	0.816426	KIAA2012
chr2	202898930	202898931	rs62193907:202898931:A:G	rs62195575	0.816426	KIAA2012
chr15	51559495	51559496	rs7181429:51559496:G:A	rs11636403	0.81585	CYP19A1
chr15	51559916	51559917	rs28674681:51559917:A:C	rs11636403	0.81577	CYP19A1
chr6	2502899	2502900	rs1772977:2502900:T:C	rs4959677	0.81511	GMDS-AS1
chr6	2503119	2503120	rs1680829:2503120:A:G	rs4959677	0.81511	GMDS-AS1
chr6	2503334	2503335	rs1772976:2503335:C:T	rs4959677	0.81511	GMDS-AS1
chr6	2503470	2503471	rs1772975:2503471:G:A	rs4959677	0.81511	GMDS-AS1
chr3	41179627	41179628	rs454690:41179628:G:C	rs370387	0.814482	CTNNB1
chr3	41180344	41180345	rs9832204:41180345:T:C	rs370387	0.814482	CTNNB1
chr16	67280238	67280239	rs6499120:67280239:G:C	rs17680862	0.813167	PLEKHG4
chr11	61543960	61543961	rs174529:61543961:T:C	rs174574	0.81284	FADS2
chr15	51559665	51559666	rs28637352:51559666:C:A	rs11636403	0.812004	CYP19A1
chr3	41130403	41130404	rs5848586:41130404:C:CT	rs370387	0.810376	CTNNB1
chr20	33110802	33110803	rs2378205:33110803:C:G	rs13044413	0.809486	ITCH
chr2	159983206	159983207	rs34324915:159983207:A:T	rs34588551	0.803583	TANC1
chr16	67047331	67047332	rs8047360:67047332:T:C	rs17680862	0.802051	PLEKHG4
chr16	67047474	67047475	rs8050375:67047475:A:G	rs17680862	0.802051	PLEKHG4
chr16	67062597	67062598	rs77877438:67062598:G:C	rs17680862	0.802051	PLEKHG4
chr16	67063090	67063091	16:67063091:AGGCGGC:A	rs17680862	0.802051	PLEKHG4
chr16	67063611	67063612	rs79560117:67063612:G:T	rs17680862	0.802051	PLEKHG4
chr4	157559660	157559661	rs4311353:157559661:G:C	rs34687052	0.800833	PDGFC
chr6	131345132	131345133	rs6906478:131345133:A:G	rs5880046	0.797314	EPB41L2
chr17	63290363	63290364	rs7217516:63290364:A:G	rs16961974	0.797044	RGS9
chr15	90958128	90958129	rs2601203:90958129:T:G	rs11637971	0.796065	CRTC3
chr11	61560080	61560081	rs174538:61560081:G:A	rs174574	0.795651	FADS2

## Sheet: Heel open proxies 0.4
Chrom	Start	End	Proxy_SNP	Sentinel_SNP	R2	GWAS_LOCUS
chr1	38455890	38455891	rs4360494:38455891:G:C	rs4360494	1	SF3A3
chr1	68664754	68664755	rs143243230:68664755:G:GAC	rs143243230	1	GNG12-AS1
chr1	119516173	119516174	rs6700415:119516174:A:T	rs6680737	1	TBX15
chr1	172224102	172224103	rs1992550:172224103:A:T	rs12041600	1	DNM3
chr1	172224478	172224479	rs1992549:172224479:G:A	rs12041600	1	DNM3
chr1	210466624	210466625	rs635084:210466625:G:A	rs7516171	1	HHAT
chr1	210466817	210466818	rs639095:210466818:T:A	rs7516171	1	HHAT
chr1	210466931	210466932	rs7516171:210466932:C:T	rs7516171	1	HHAT
chr10	54412480	54412481	rs17662822:54412481:C:A	rs17662822	1	MBL2
chr10	54412492	54412493	rs1159798:54412493:A:C	rs1159798	1	MBL2
chr10	54427824	54427825	rs1373004:54427825:T:G	rs7099953	1	MBL2
chr11	29181294	29181295	rs1337615:29181295:C:T	rs10835489	1	MIR8068
chr11	68121872	68121873	rs61887825:68121873:C:T	rs61887821	1	LRP5
chr11	86884531	86884532	rs502580:86884532:G:T	rs649693	1	TMEM135
chr11	86884614	86884615	rs603140:86884615:G:A	rs649693	1	TMEM135
chr11	115493893	115493894	rs2509354:115493894:T:C	rs2509353	1	LOC101928985
chr11	115493946	115493947	rs2509353:115493947:C:T	rs2509353	1	LOC101928985
chr12	1637128	1637129	rs7959604:1637129:C:G	rs7959604	1	LINC00942
chr12	1637129	1637130	rs7977125:1637130:T:G	rs7959604	1	LINC00942
chr12	13317378	13317379	rs116942315:13317379:T:C	rs76243438	1	EMP1
chr12	13318662	13318663	rs199595633:13318663:G:GT	rs76243438	1	EMP1
chr12	13318721	13318722	rs117604090:13318722:A:T	rs76243438	1	EMP1
chr12	13318744	13318745	rs75180224:13318745:C:T	rs76243438	1	EMP1
chr14	54420646	54420647	rs71446481:54420647:A:ACC	rs71446481	1	BMP4
chr14	95623593	95623594	rs148499550:95623594:G:A	rs55874297	1	DICER1
chr15	67427896	67427897	rs28587205:67427897:A:T	rs28587205	1	SMAD3
chr16	86714714	86714715	rs71390846:86714715:G:C	rs71390846	1	LOC101928614
chr17	2026416	2026417	rs35401268:2026417:GA:G	rs35401268	1	SMG6
chr17	9142845	9142846	rs56235417:9142846:G:C	rs56235417	1	NTN1
chr17	41798193	41798194	rs188810925:41798194:G:A	rs188810925	1	SOST
chr17	63275017	63275018	rs16961974:63275018:T:C	rs16961974	1	RGS9
chr17	75319638	75319639	rs74709405:75319639:C:T	rs73997493	1	42987
chr17	75319799	75319800	rs73997493:75319800:C:T	rs73997493	1	42987
chr2	28939625	28939626	rs9309664:28939626:G:A	rs6547870	1	PPP1CB
chr2	40630677	40630678	rs10490046:40630678:A:C	rs10490046	1	SLC8A1
chr2	200470229	200470230	rs896082:200470230:C:T	rs4675694	1	LINC01877
chr2	238395478	238395479	rs58057291:238395479:T:A	rs58057291	1	MLPH
chr20	6749180	6749181	rs201402819:6749181:CTGT:C	rs201402819	1	BMP2
chr21	35717836	35717837	rs55787537:35717837:T:G	rs55787537	1	KCNE2
chr21	46348763	46348764	rs4818988:46348764:A:T	rs4818988	1	ITGB2
chr4	57905806	57905807	rs11133474:57905807:C:T	rs11133474	1	IGFBP7
chr4	71992628	71992629	rs2840075:71992629:G:A	rs11729023	1	SLC4A4
chr5	36646945	36646946	rs1428968:36646946:C:T	rs1428968	1	SLC1A3
chr6	7058856	7058857	rs525678:7058857:A:G	rs525678	1	RREB1
chr6	21888023	21888024	rs80076072:21888024:A:G	rs74971894	1	CASC15
chr6	74506580	74506581	rs12209909:74506581:G:A	rs10943130	1	CD109
chr6	74506913	74506914	rs997765:74506914:G:A	rs10943130	1	CD109
chr6	127468273	127468274	rs7741021:127468274:A:C	rs7741021	1	RSPO3
chr6	152085274	152085275	rs1890010:152085275:C:T	rs2504069	1	ESR1
chr6	152085516	152085517	rs2504069:152085517:C:T	rs2504069	1	ESR1
chr7	27191803	27191804	rs62454420:27191804:A:G	rs62454420	1	HOXA-AS3
chr7	28725535	28725536	rs757980:28725536:G:A	rs757980	1	CREB5
chr7	37947817	37947818	rs10264106:37947818:A:C	rs17236800	1	SFRP4
chr7	38110625	38110626	rs1524068:38110626:T:C	rs6956946	1	STARD3NL
chr7	96579338	96579339	rs17598132:96579339:C:T	rs17598132	1	DLX6-AS1
chr7	96647183	96647184	rs1724298:96647184:T:C	rs1724298	1	DLX5
chr7	105494962	105494963	rs212417:105494963:G:A	rs212417	1	ATXN7L1
chr7	120970424	120970425	rs148605332:120970425:T:G	rs10668066	1	WNT16
chr8	9084120	9084121	rs2929308:9084121:T:A	rs2929308	1	LOC101929128
chr8	49309166	49309167	rs6471752:49309167:C:T	rs6471752	1	LOC101929268
chr8	70180250	70180251	rs283324:70180251:G:A	rs283324	1	LINC01603
chr7	38110424	38110425	rs940347:38110425:A:G	rs6956946	0.995712	STARD3NL
chr14	103884650	103884651	rs62007681:103884651:G:A	rs35816040	0.995654	MARK3
chr14	103894070	103894071	rs62007683:103894071:G:T	rs35816040	0.995654	MARK3
chr17	42174824	42174825	rs5820523:42174825:G:GC	rs170634	0.994726	HDAC5
chr1	210466383	210466384	rs6672768:210466384:A:C	rs7516171	0.993545	HHAT
chr1	172256115	172256116	rs2586393:172256116:T:C	rs12041600	0.992072	DNM3
chr10	124028039	124028040	rs10749451:124028040:C:T	rs7069328	0.992024	BTBD16
chr10	124028140	124028141	rs10749452:124028141:A:G	rs7069328	0.992024	BTBD16
chr11	29115057	29115058	rs10835480:29115058:C:T	rs10835489	0.99156	MIR8068
chr14	103894222	103894223	rs62007684:103894223:T:C	rs35816040	0.991304	MARK3
chr2	183731766	183731767	rs36090522:183731767:TG:T	rs10206992	0.990086	FRZB
chr2	183732036	183732037	rs9288087:183732037:G:A	rs10206992	0.990086	FRZB
chr5	122847621	122847622	rs11745493:122847622:A:G	rs9327301	0.989903	CSNK1G3
chr5	122848324	122848325	rs10054622:122848325:C:G	rs9327301	0.989903	CSNK1G3
chr2	119605585	119605586	rs11123496:119605586:G:C	rs62159864	0.989796	EN1
chr17	42164583	42164584	rs190144:42164584:A:G	rs170634	0.989439	HDAC5
chr17	42164884	42164885	rs228757:42164885:G:C	rs170634	0.989439	HDAC5
chr17	42174569	42174570	rs228749:42174570:A:G	rs170634	0.989439	HDAC5
chr9	98225451	98225452	rs71498963:98225452:CA:C	rs62558340	0.988651	PTCH1
chr15	67427886	67427887	rs72219900:67427887:G:GT	rs28587205	0.988026	SMAD3
chr7	37941924	37941925	rs1014939:37941925:A:G	rs17236800	0.98755	SFRP4
chr7	37941928	37941929	rs2167269:37941929:G:A	rs17236800	0.98755	SFRP4
chr1	210466358	210466359	rs636374:210466359:A:G	rs7516171	0.987104	HHAT
chr4	57904386	57904387	rs11133472:57904387:C:T	rs11133474	0.986712	IGFBP7
chr2	636789	636790	rs35142762:636790:T:C	rs12714415	0.986199	TMEM18
chr2	636818	636819	rs35796073:636819:C:A	rs12714415	0.986199	TMEM18
chr11	16626628	16626629	rs11023993:16626629:G:C	rs56928337	0.985337	C11orf58
chr11	16635423	16635424	rs78152188:16635424:C:G	rs56928337	0.985337	C11orf58
chr17	42188310	42188311	rs228767:42188311:C:G	rs170634	0.984303	HDAC5
chr17	42186421	42186422	rs228765:42186422:C:T	rs170634	0.984186	HDAC5
chr12	590448	590449	rs215224:590449:T:C	rs6489548	0.983692	B4GALNT3
chr3	156795467	156795468	rs13322435:156795468:A:G	rs56082403	0.983569	LINC00880
chr3	156795524	156795525	rs9854955:156795525:A:G	rs56082403	0.983569	LINC00880
chr11	27276449	27276450	rs7948420:27276450:C:T	rs11029901	0.983564	BBOX1-AS1
chr12	2505670	2505671	rs56668272:2505671:G:GGGAATGTGC	rs7301013	0.983256	CACNA1C
chr10	54437067	54437068	rs74611091:54437068:TG:T	rs7099953	0.981542	MBL2
chr3	41130661	41130662	rs2067180:41130662:TTGTC:T	rs370387	0.980096	CTNNB1
chr15	67420679	67420680	rs1545161:67420680:A:G	rs28587205	0.980066	SMAD3
chr5	135418324	135418325	rs28595855:135418325:C:A	rs6882422	0.979989	VTRNA2-1
chr12	590258	590259	rs215223:590259:G:A	rs6489548	0.979649	B4GALNT3
chr8	70179977	70179978	rs283323:70179978:G:A	rs283324	0.977145	LINC01603
chr6	152012738	152012739	rs2982571:152012739:A:T	rs2941741	0.975857	ESR1
chr19	45981956	45981957	rs7259949:45981957:A:C	rs3170167	0.975486	FOSB
chr22	19679302	19679303	rs9606139:19679303:G:A	rs202240051	0.973503	42983
chr2	636928	636929	rs6548240:636929:C:A	rs12714415	0.972649	TMEM18
chr11	112435378	112435379	rs7125263:112435379:T:C	rs6589301	0.971033	LOC387810
chr9	118765179	118765180	rs73520190:118765180:T:G	rs2188092	0.969496	PAPPA
chr2	119613116	119613117	rs62159869:119613117:A:G	rs62159864	0.969451	EN1
chr1	210467024	210467025	rs2884187:210467025:A:G	rs7516171	0.967798	HHAT
chr11	59961426	59961427	rs10897011:59961427:G:A	rs17602572	0.967203	MS4A6A
chr11	27303936	27303937	rs7126943:27303937:C:T	rs11029901	0.967045	BBOX1-AS1
chr10	124039656	124039657	rs4752678:124039657:T:C	rs7069328	0.964262	BTBD16
chr15	51634485	51634486	rs2446422:51634486:T:G	rs55671949	0.964066	CYP19A1
chr1	220111742	220111743	rs1694593:220111743:A:G	rs2275707	0.964034	RNU5F-1
chr1	220112427	220112428	rs1694594:220112428:T:C	rs2275707	0.964034	RNU5F-1
chr17	59018305	59018306	rs6504010:59018306:T:C	rs1036902	0.96356	BCAS3
chr11	27303825	27303826	rs7123838:27303826:C:T	rs11029901	0.962966	BBOX1-AS1
chr11	27303854	27303855	rs7123749:27303855:A:G	rs11029901	0.962966	BBOX1-AS1
chr3	156544583	156544584	rs344071:156544584:C:T	rs344083	0.962694	LEKR1
chr2	238395428	238395429	rs67071074:238395429:T:C	rs58057291	0.962293	MLPH
chr6	2503172	2503173	rs4959678:2503173:C:A	rs4959677	0.96055	GMDS-AS1
chr1	38461820	38461821	rs67631072:38461821:C:T	rs4360494	0.960387	SF3A3
chr10	124036493	124036494	rs7090214:124036494:T:C	rs7069328	0.960353	BTBD16
chr14	103860308	103860309	rs12890750:103860309:T:G	rs35816040	0.957137	MARK3
chr14	103979126	103979127	rs10133035:103979127:C:T	rs35816040	0.95695	MARK3
chrX	43884973	43884974	rs66798233:43884974:C:T	rs5952416	0.95658	NDP
chr13	51163592	51163593	rs1270717:51163593:A:G	rs1149821	0.956251	DLEU1
chr15	63889044	63889045	rs11392844:63889045:A:AT	rs8023466	0.956081	USP3
chr2	43690835	43690836	rs373758225:43690836:TCCAATGGTG:T	rs6761129	0.955383	THADA
chr4	157497052	157497053	rs1521701:157497053:T:A	rs34687052	0.955214	PDGFC
chr17	54203654	54203655	rs56335503:54203655:G:A	rs72829754	0.955082	ANKFN1
chr7	27239549	27239550	rs35042646:27239550:C:T	rs17501090	0.953576	HOXA11
chr13	51163278	51163279	rs1239689:51163279:C:A	rs1149821	0.952358	DLEU1
chr13	51163448	51163449	rs1239688:51163449:C:A	rs1149821	0.952358	DLEU1
chr13	51163560	51163561	rs1239687:51163561:T:G	rs1149821	0.952358	DLEU1
chr17	54203359	54203360	rs8065311:54203360:G:T	rs72829754	0.951122	ANKFN1
chr4	1341552	1341553	rs111391498:1341553:A:G	rs112069922	0.950873	FGFRL1
chr17	59018851	59018852	rs9912474:59018852:G:A	rs1036902	0.948996	BCAS3
chr17	59018854	59018855	rs9912055:59018855:C:G	rs1036902	0.948996	BCAS3
chr20	10634657	10634658	rs141094380:10634658:CA:C	rs17457340	0.948244	JAG1
chr20	10634674	10634675	rs78438678:10634675:C:T	rs17457340	0.948244	JAG1
chr12	1639203	1639204	rs79928302:1639204:G:C	rs7959604	0.946524	LINC00942
chr19	2163770	2163771	rs36065733:2163771:T:G	rs4806832	0.944712	DOT1L
chr1	172292204	172292205	rs6694387:172292205:T:C	rs12041600	0.940901	DNM3
chr7	96591972	96591973	rs73402679:96591973:A:G	rs17598132	0.938675	DLX6-AS1
chr6	152008779	152008780	rs3020331:152008780:C:T	rs2941741	0.936972	ESR1
chr11	61596321	61596322	rs5792235:61596322:CA:C	rs174574	0.928377	FADS2
chr21	40033034	40033035	rs9975531:40033035:C:G	rs2836613	0.927289	ERG
chr8	9084340	9084341	rs2929453:9084341:T:C	rs2929308	0.926916	LOC101929128
chr8	9084464	9084465	rs2929452:9084465:G:A	rs2929308	0.926916	LOC101929128
chr1	16161529	16161530	rs6688051:16161530:C:G	rs6701290	0.926754	SPEN
chr1	16229596	16229597	rs12078572:16229597:A:T	rs6701290	0.926754	SPEN
chr2	238384045	238384046	rs6722471:238384046:A:G	rs58057291	0.926048	MLPH
chr11	61594919	61594920	rs3834458:61594920:CT:C	rs174574	0.924278	FADS2
chr17	9143863	9143864	rs1107361:9143864:A:G	rs56235417	0.921991	NTN1
chr4	95128676	95128677	rs17374902:95128677:T:C	rs10013456	0.921664	SMARCAD1
chr6	130341234	130341235	rs113898003:130341235:T:C	rs1415701	0.921567	L3MBTL3
chr13	94382811	94382812	rs9524179:94382812:A:G	rs147720516	0.919223	GPC6
chr13	94383246	94383247	rs9301903:94383247:A:G	rs147720516	0.919223	GPC6
chr13	94383592	94383593	rs4572255:94383593:G:A	rs147720516	0.919223	GPC6
chr11	61551355	61551356	rs174535:61551356:T:C	rs174574	0.919143	FADS2
chr8	9083853	9083854	rs2929454:9083854:A:C	rs2929308	0.918654	LOC101929128
chr16	53802493	53802494	rs11642015:53802494:C:T	rs9972653	0.917566	FTO
chr18	77245488	77245489	rs80040510:77245489:G:A	rs78015143	0.917529	NFATC1
chr11	61551926	61551927	rs174536:61551927:A:C	rs174574	0.915273	FADS2
chrX	43828983	43828984	rs5952990:43828984:T:C	rs5952416	0.914073	NDP
chr4	88774339	88774340	rs1471401:88774340:A:G	rs72655796	0.914073	MEPE
chr2	54908043	54908044	rs2941591:54908044:C:A	rs34138479	0.90974	SPTBN1
chr7	27239200	27239201	rs34398255:27239201:G:T	rs17501090	0.909128	HOXA11
chr2	54894042	54894043	rs907135:54894043:T:C	rs34138479	0.908457	SPTBN1
chr9	98225657	98225658	rs28571635:98225658:C:T	rs62558340	0.904751	PTCH1
chr3	156795407	156795408	rs56406311:156795408:C:T	rs56082403	0.903545	LINC00880
chr3	156795413	156795414	rs9817452:156795414:G:T	rs56082403	0.903545	LINC00880
chr2	238382898	238382899	rs13408361:238382899:A:G	rs58057291	0.90237	MLPH
chr2	238383027	238383028	rs7571898:238383028:T:C	rs58057291	0.90237	MLPH
chr2	238383072	238383073	rs7569197:238383073:A:G	rs58057291	0.90237	MLPH
chr16	377622	377623	rs10903014:377623:A:G	rs2301522	0.901765	AXIN1
chr1	89333556	89333557	rs10493818:89333557:C:T	rs56969212	0.896696	PKN2
chr2	159928595	159928596	rs13034373:159928596:C:T	rs34588551	0.896179	TANC1
chr2	159929907	159929908	rs34742955:159929908:A:C	rs34588551	0.896179	TANC1
chr2	159947738	159947739	rs35952094:159947739:T:C	rs34588551	0.896179	TANC1
chr18	13725959	13725960	rs3826559:13725960:G:A	rs1941749	0.890782	FAM210A
chr6	152008923	152008924	rs3020332:152008924:C:T	rs2941741	0.890176	ESR1
chr11	112435332	112435333	rs7109000:112435333:A:C	rs6589301	0.889276	LOC387810
chr14	54419964	54419965	rs2855532:54419965:G:A	rs71446481	0.887857	BMP4
chr12	94136008	94136009	rs7953280:94136009:G:C	rs7969076	0.882679	CRADD
chr11	112435379	112435380	rs7109326:112435380:G:A	rs6589301	0.882575	LOC387810
chr20	10502048	10502049	rs6074153:10502049:C:T	rs6040006	0.878737	SLX4IP
chr20	10545827	10545828	rs78532542:10545828:A:G	rs6040006	0.878737	SLX4IP
chr20	10545833	10545834	rs111539884:10545834:C:T	rs6040006	0.878737	SLX4IP
chr20	10546223	10546224	rs74516716:10546224:C:G	rs6040006	0.878737	SLX4IP
chr14	103988179	103988180	rs1136165:103988180:G:T	rs35816040	0.877182	MARK3
chr5	135416546	135416547	rs9327740:135416547:A:G	rs6882422	0.875912	VTRNA2-1
chr15	51633516	51633517	rs2445764:51633517:A:G	rs55671949	0.874889	CYP19A1
chr2	238364775	238364776	rs7598954:238364776:C:T	rs58057291	0.874289	MLPH
chr11	60033370	60033371	rs7930318:60033371:C:T	rs17602572	0.873918	MS4A6A
chr21	40034215	40034216	rs59685837:40034216:GA:G	rs2836613	0.873507	ERG
chr2	43653498	43653499	rs78886764:43653499:C:A	rs6761129	0.873287	THADA
chr2	43672498	43672499	rs7609256:43672499:A:C	rs6761129	0.873287	THADA
chr2	43672794	43672795	rs7556744:43672795:A:G	rs6761129	0.873287	THADA
chr7	38110393	38110394	rs939666:38110394:C:T	rs1717731	0.872144	EPDR1
chr11	65405599	65405600	rs2306363:65405600:G:T	rs66864335	0.869867	PCNX3
chr8	119917641	119917642	rs117204589:119917642:T:C	rs117108011	0.868544	TNFRSF11B
chr16	67311720	67311721	rs115328599:67311721:C:T	rs17680862	0.867409	PLEKHG4
chr2	202929701	202929702	rs13384015:202929702:T:C	rs62195575	0.86651	KIAA2012
chr2	238368729	238368730	rs9287620:238368730:C:T	rs58057291	0.866221	MLPH
chr17	42186128	42186129	rs200192213:42186129:AC:A	rs170634	0.865656	HDAC5
chr6	152084706	152084707	rs2504072:152084707:G:C	rs2504069	0.863927	ESR1
chr12	590544	590545	rs215225:590545:A:G	rs6489548	0.8616	B4GALNT3
chr9	98257304	98257305	rs28633576:98257305:C:T	rs62558340	0.86074	PTCH1
chr15	63889324	63889325	rs5813225:63889325:GA:G	rs8023466	0.859875	USP3
chr7	120969968	120969969	rs142005327:120969969:G:GCT	rs10668066	0.856966	WNT16
chr11	118490075	118490076	rs10892247:118490076:G:A	rs10790255	0.852428	PHLDB1
chr2	238392142	238392143	rs10660831:238392143:A:ACT	rs58057291	0.851496	MLPH
chr19	33572396	33572397	rs10418246:33572397:G:A	rs7255601	0.84907	RHPN2
chr6	2476866	2476867	rs1010762:2476867:C:T	rs4959677	0.848743	GMDS-AS1
chr3	41159223	41159224	rs9820407:41159224:A:G	rs370387	0.847812	CTNNB1
chr12	578348	578349	rs4980826:578349:C:A	rs6489548	0.847219	B4GALNT3
chr17	9143457	9143458	rs113122856:9143458:A:G	rs56235417	0.844988	NTN1
chr17	9143475	9143476	rs184106895:9143476:C:G	rs56235417	0.844988	NTN1
chr17	9144046	9144047	rs6145985:9144047:TCTGCCCCTGCCC:T	rs56235417	0.844988	NTN1
chr22	29664876	29664877	rs34091309:29664877:A:C	rs13056435	0.844697	AP1B1
chr3	41159225	41159226	rs9878224:41159226:T:C	rs370387	0.843893	CTNNB1
chr11	118530610	118530611	rs2276065:118530611:T:C	rs10790255	0.841244	PHLDB1
chr2	54901133	54901134	rs2971875:54901134:C:T	rs34138479	0.83902	SPTBN1
chr10	124023433	124023434	rs10736311:124023434:G:T	rs7069328	0.837684	BTBD16
chr17	29827428	29827429	rs2097719:29827429:G:A	rs4239232	0.835095	RAB11FIP4
chr8	49321960	49321961	rs72639005:49321961:T:C	rs6471752	0.835091	LOC101929268
chr8	49332314	49332315	rs72639011:49332315:G:A	rs6471752	0.835091	LOC101929268
chr8	49332428	49332429	rs72639012:49332429:G:A	rs6471752	0.835091	LOC101929268
chr8	49332629	49332630	rs72639013:49332630:G:A	rs6471752	0.835091	LOC101929268
chr8	49333077	49333078	rs72639016:49333078:C:T	rs6471752	0.835091	LOC101929268
chr8	49340517	49340518	rs55864946:49340518:C:T	rs6471752	0.835091	LOC101929268
chr1	119544001	119544002	rs10923723:119544002:G:A	rs6680737	0.834331	TBX15
chr1	119544673	119544674	1:119544674:CACACAG:C	rs6680737	0.830743	TBX15
chr2	71559106	71559107	rs2287326:71559107:T:G	rs7578166	0.830683	ZNF638
chr15	90957999	90958000	rs2601201:90958000:C:T	rs11637971	0.830262	CRTC3
chr16	67035159	67035160	rs114485334:67035160:C:T	rs17680862	0.829773	PLEKHG4
chr16	67051848	67051849	rs78330293:67051849:C:A	rs17680862	0.829773	PLEKHG4
chr16	67063076	67063077	16:67063077:G:A	rs17680862	0.829773	PLEKHG4
chr16	67138194	67138195	rs76658185:67138195:C:G	rs17680862	0.829773	PLEKHG4
chr16	67144294	67144295	rs1881466:67144295:C:T	rs17680862	0.829773	PLEKHG4
chr3	56192106	56192107	rs36098094:56192107:GC:G	rs1352014	0.828362	ERC2
chr6	152024414	152024415	rs851983:152024415:A:G	rs2941741	0.827774	ESR1
chr1	38456105	38456106	rs4072980:38456106:G:A	rs4360494	0.827718	SF3A3
chr2	238395393	238395394	rs66509917:238395394:T:G	rs58057291	0.822131	MLPH
chr15	51559551	51559552	rs34784350:51559552:C:T	rs11636403	0.819813	CYP19A1
chr15	51560063	51560064	rs34712049:51560064:C:T	rs11636403	0.819709	CYP19A1
chr2	71559444	71559445	rs3771382:71559445:C:G	rs7578166	0.818509	ZNF638
chr14	95651046	95651047	rs61217816:95651047:T:C	rs55874297	0.817698	DICER1
chr15	90963541	90963542	rs2601207:90963542:G:C	rs11637971	0.81754	CRTC3
chr3	56254560	56254561	rs4974184:56254561:G:A	rs1352014	0.81743	ERC2
chr3	56254812	56254813	rs13061788:56254813:T:G	rs1352014	0.81743	ERC2
chr7	120977733	120977734	rs55963900:120977734:G:A	rs10668066	0.817312	WNT16
chr7	27245022	27245023	rs149457254:27245023:CA:C	rs17501090	0.816595	HOXA11
chr2	202898136	202898137	rs13000317:202898137:C:T	rs62195575	0.816426	KIAA2012
chr2	202898930	202898931	rs62193907:202898931:A:G	rs62195575	0.816426	KIAA2012
chr15	51559495	51559496	rs7181429:51559496:G:A	rs11636403	0.81585	CYP19A1
chr15	51559916	51559917	rs28674681:51559917:A:C	rs11636403	0.81577	CYP19A1
chr6	2502899	2502900	rs1772977:2502900:T:C	rs4959677	0.81511	GMDS-AS1
chr6	2503119	2503120	rs1680829:2503120:A:G	rs4959677	0.81511	GMDS-AS1
chr6	2503334	2503335	rs1772976:2503335:C:T	rs4959677	0.81511	GMDS-AS1
chr6	2503470	2503471	rs1772975:2503471:G:A	rs4959677	0.81511	GMDS-AS1
chr3	41179627	41179628	rs454690:41179628:G:C	rs370387	0.814482	CTNNB1
chr3	41180344	41180345	rs9832204:41180345:T:C	rs370387	0.814482	CTNNB1
chr16	67280238	67280239	rs6499120:67280239:G:C	rs17680862	0.813167	PLEKHG4
chr11	61543960	61543961	rs174529:61543961:T:C	rs174574	0.81284	FADS2
chr15	51559665	51559666	rs28637352:51559666:C:A	rs11636403	0.812004	CYP19A1
chr3	41130403	41130404	rs5848586:41130404:C:CT	rs370387	0.810376	CTNNB1
chr20	33110802	33110803	rs2378205:33110803:C:G	rs13044413	0.809486	ITCH
chr2	159983206	159983207	rs34324915:159983207:A:T	rs34588551	0.803583	TANC1
chr16	67047331	67047332	rs8047360:67047332:T:C	rs17680862	0.802051	PLEKHG4
chr16	67047474	67047475	rs8050375:67047475:A:G	rs17680862	0.802051	PLEKHG4
chr16	67062597	67062598	rs77877438:67062598:G:C	rs17680862	0.802051	PLEKHG4
chr16	67063090	67063091	16:67063091:AGGCGGC:A	rs17680862	0.802051	PLEKHG4
chr16	67063611	67063612	rs79560117:67063612:G:T	rs17680862	0.802051	PLEKHG4
chr4	157559660	157559661	rs4311353:157559661:G:C	rs34687052	0.800833	PDGFC
chr6	131345132	131345133	rs6906478:131345133:A:G	rs5880046	0.797314	EPB41L2
chr17	63290363	63290364	rs7217516:63290364:A:G	rs16961974	0.797044	RGS9
chr15	90958128	90958129	rs2601203:90958129:T:G	rs11637971	0.796065	CRTC3
chr11	61560080	61560081	rs174538:61560081:G:A	rs174574	0.795651	FADS2
chr9	98279369	98279370	rs28704635:98279370:T:A	rs62558340	0.794076	PTCH1
chr12	49389475	49389476	rs3741619:49389476:G:A	rs10875906	0.793548	DDN
chr15	51559844	51559845	rs28490942:51559845:G:C	rs11636403	0.79248	CYP19A1
chr1	219047868	219047869	rs11118171:219047869:A:T	rs17514738	0.791906	MIR548F3
chr20	33047083	33047084	rs6058052:33047084:A:G	rs13044413	0.790399	ITCH
chr20	33103520	33103521	rs6058070:33103521:G:C	rs13044413	0.790399	ITCH
chr9	98269417	98269418	rs11362678:98269418:CG:C	rs62558340	0.788913	PTCH1
chr20	32988677	32988678	rs12480410:32988678:C:T	rs13044413	0.787261	ITCH
chr10	31040979	31040980	rs10826861:31040980:A:G	rs947091	0.784053	LOC105376480
chr7	25710301	25710302	rs9942690:25710302:C:T	rs85	0.782659	MIR148A
chr12	1639742	1639743	rs1548556:1639743:C:T	rs7959604	0.780566	LINC00942
chr2	42275725	42275726	rs11891679:42275726:C:G	rs7576689	0.778714	C2orf91
chr13	74688496	74688497	rs9573349:74688497:A:G	rs10637379	0.777919	KLF12
chr13	74689613	74689614	rs9592968:74689614:G:A	rs10637379	0.777919	KLF12
chr13	74689638	74689639	rs9592969:74689639:C:T	rs10637379	0.777919	KLF12
chr12	94092689	94092690	rs10745659:94092690:C:G	rs7969076	0.777434	CRADD
chr12	94093393	94093394	rs10859557:94093394:C:A	rs7969076	0.777434	CRADD
chr2	54655943	54655944	rs4315567:54655944:T:G	rs4233949	0.776641	SPTBN1
chr7	120969824	120969825	rs17143291:120969825:C:A	rs10668066	0.776221	WNT16
chr11	118550523	118550524	rs2277297:118550524:C:T	rs10790255	0.772738	PHLDB1
chr7	27950338	27950339	rs7805497:27950339:G:A	rs10244184	0.7721	JAZF1
chr15	70594070	70594071	rs2002122:70594071:T:G	rs2668602	0.771434	TLE3
chr22	29469129	29469130	rs7292708:29469130:A:C	rs134639	0.769054	KREMEN1
chr22	29470114	29470115	rs134596:29470115:A:G	rs134639	0.769054	KREMEN1
chr1	38441186	38441187	rs35993262:38441187:C:CA	rs4360494	0.768534	SF3A3
chr7	27949942	27949943	rs7804617:27949943:C:G	rs10244184	0.7682	JAZF1
chr7	27949954	27949955	rs7804500:27949955:A:C	rs10244184	0.7682	JAZF1
chr7	27940607	27940608	rs13226126:27940608:T:C	rs10244184	0.768152	JAZF1
chr11	118550521	118550522	rs2277296:118550522:T:C	rs10790255	0.767585	PHLDB1
chr6	152084972	152084973	rs2504070:152084973:A:G	rs2504069	0.766938	ESR1
chr1	38397340	38397341	rs34655914:38397341:G:A	rs4360494	0.766424	SF3A3
chr2	42221416	42221417	rs13397376:42221417:A:G	rs7576689	0.765563	C2orf91
chr10	124060801	124060802	rs10788274:124060802:G:A	rs7069328	0.764139	BTBD16
chr1	38397368	38397369	rs35267671:38397369:C:T	rs4360494	0.763162	SF3A3
chr11	118560856	118560857	rs73001406:118560857:G:A	rs10790255	0.762472	PHLDB1
chr11	61582707	61582708	rs174561:61582708:T:C	rs174574	0.759044	FADS2
chr12	94170517	94170518	rs6538453:94170518:G:A	rs7969076	0.758912	CRADD
chr11	118560952	118560953	rs140077459:118560953:G:GC	rs10790255	0.757398	PHLDB1
chr2	238368750	238368751	rs10445707:238368751:A:G	rs58057291	0.756879	MLPH
chr19	45971094	45971095	rs12373539:45971095:G:A	rs3170167	0.756259	FOSB
chr19	45972407	45972408	rs12976374:45972408:C:G	rs3170167	0.756259	FOSB
chr19	45973055	45973056	rs2238686:45973056:T:C	rs3170167	0.756259	FOSB
chr19	45973165	45973166	rs2238687:45973166:G:C	rs3170167	0.756259	FOSB
chr2	71534160	71534161	rs4852777:71534161:G:C	rs7578166	0.753173	ZNF638
chr2	238365158	238365159	rs60187585:238365159:C:T	rs58057291	0.752411	MLPH
chr2	238365209	238365210	rs72248967:238365210:CAG:C	rs58057291	0.752411	MLPH
chr2	238365229	238365230	rs61212490:238365230:T:C	rs58057291	0.752411	MLPH
chr12	94160950	94160951	rs1552350:94160951:A:G	rs7969076	0.751302	CRADD
chr6	83669887	83669888	rs2770676:83669888:T:G	rs6454314	0.749186	UBE3D
chr1	89356843	89356844	rs10801689:89356844:A:G	rs56969212	0.745784	PKN2
chr6	127468187	127468188	rs2503111:127468188:G:A	rs7741021	0.743967	RSPO3
chr12	94171016	94171017	rs4761744:94171017:C:A	rs7969076	0.743409	CRADD
chr14	103851271	103851272	rs3759579:103851272:A:G	rs35816040	0.742105	MARK3
chr12	94160994	94160995	rs1552351:94160995:G:A	rs7969076	0.740401	CRADD
chr3	156561615	156561616	rs344089:156561616:G:A	rs344083	0.739586	LEKR1
chr4	95049122	95049123	rs17301787:95049123:G:T	rs10013456	0.737786	SMARCAD1
chr15	90895466	90895467	rs1869180:90895467:T:C	rs11637971	0.737098	CRTC3
chr12	90326918	90326919	rs11105466:90326919:G:A	rs10858944	0.734612	LOC105369891
chr1	11112835	11112836	rs1884429:11112836:T:C	rs75077113	0.728219	MTOR
chr2	42237875	42237876	rs13417438:42237876:A:G	rs7576689	0.726239	C2orf91
chr2	42238053	42238054	rs11887745:42238054:C:T	rs7576689	0.726239	C2orf91
chr2	42238133	42238134	rs11894536:42238134:T:A	rs7576689	0.726239	C2orf91
chr2	42238232	42238233	rs11889038:42238233:G:A	rs7576689	0.726239	C2orf91
chr2	42238450	42238451	rs11889052:42238451:C:T	rs7576689	0.726239	C2orf91
chr2	42238533	42238534	rs35936330:42238534:C:T	rs7576689	0.726239	C2orf91
chr17	7739214	7739215	rs74692204:7739215:C:T	rs74439044	0.725586	NAA38
chr17	7760982	7760983	rs3744251:7760983:G:A	rs74439044	0.725586	NAA38
chr2	183726928	183726929	rs10803961:183726929:A:G	rs10206992	0.724197	FRZB
chr18	77256620	77256621	rs11664970:77256621:G:A	rs78015143	0.722003	NFATC1
chr18	77256724	77256725	rs11664996:77256725:G:A	rs78015143	0.722003	NFATC1
chr18	77257092	77257093	rs11659212:77257093:G:A	rs78015143	0.722003	NFATC1
chr18	77258077	77258078	rs118138727:77258078:A:T	rs78015143	0.722003	NFATC1
chr2	54683710	54683711	rs4305309:54683711:T:C	rs4233949	0.720879	SPTBN1
chr12	578099	578100	rs7296588:578100:A:G	rs6489548	0.718757	B4GALNT3
chr5	36646552	36646553	rs3756467:36646553:A:T	rs1428968	0.718603	SLC1A3
chr5	36646914	36646915	rs1428967:36646915:A:G	rs1428968	0.718603	SLC1A3
chr20	32956226	32956227	rs11482479:32956227:G:GT	rs13044413	0.714812	ITCH
chr17	29837747	29837748	rs2343164:29837748:C:A	rs4239232	0.713531	RAB11FIP4
chr7	38026927	38026928	rs1717764:38026928:A:G	rs1717731	0.7119	EPDR1
chr6	2476909	2476910	rs3924452:2476910:G:C	rs4959677	0.711787	GMDS-AS1
chr18	77267380	77267381	rs79962649:77267381:G:A	rs78015143	0.711404	NFATC1
chr18	77267389	77267390	rs76073781:77267390:A:C	rs78015143	0.711404	NFATC1
chr18	77267442	77267443	rs113094875:77267443:G:A	rs78015143	0.711404	NFATC1
chr18	77267673	77267674	rs11661433:77267674:T:C	rs78015143	0.711404	NFATC1
chr18	77267918	77267919	rs11664436:77267919:G:T	rs78015143	0.711404	NFATC1
chr17	42186129	42186130	rs2523160:42186130:C:A	rs170634	0.71017	HDAC5
chr2	183748367	183748368	rs12693328:183748368:A:G	rs10206992	0.709162	FRZB
chr7	27239192	27239193	rs34185333:27239193:C:T	rs17501090	0.709126	HOXA11
chr17	41773813	41773814	rs1107748:41773814:T:C	rs7209826	0.703751	SOST
chr17	41774269	41774270	rs1107747:41774270:T:C	rs7209826	0.703751	SOST
chr6	127522572	127522573	rs6938763:127522573:T:G	rs7741021	0.702985	RSPO3
chr2	238421348	238421349	rs3087553:238421349:A:C	rs58057291	0.702709	MLPH
chr14	54420308	54420309	rs2761882:54420309:C:T	rs71446481	0.700762	BMP4
chr18	77268218	77268219	rs142088680:77268219:T:TGGAG	rs78015143	0.700003	NFATC1
chr12	115100713	115100714	rs1427760:115100714:T:C	rs11067228	0.695976	TBX3
chr7	27153280	27153281	rs7798733:27153281:C:T	rs62454420	0.695335	HOXA-AS3
chr1	22458793	22458794	rs12404660:22458794:A:G	rs7519889	0.693234	WNT4
chr4	926122	926123	rs112514562:926123:C:T	rs112069922	0.692749	FGFRL1
chr8	71958917	71958918	rs4738105:71958918:A:C	rs7003794	0.692314	XKR9
chr18	77246093	77246094	rs113805248:77246094:C:CT	rs78015143	0.691791	NFATC1
chr2	183758559	183758560	rs7589371:183758560:C:T	rs10206992	0.690122	FRZB
chr8	71550707	71550708	rs49195:71550708:C:T	rs7003794	0.687974	XKR9
chr17	41791048	41791049	rs76449013:41791049:C:T	rs188810925	0.687157	SOST
chr1	219041960	219041961	rs17515718:219041961:G:A	rs17514738	0.687053	MIR548F3
chr1	11322627	11322628	rs2295080:11322628:G:T	rs75077113	0.685467	MTOR
chr12	57373406	57373407	rs11834851:57373407:A:G	rs2279743	0.684101	GPR182
chr12	57373479	57373480	rs11834856:57373480:A:G	rs2279743	0.684101	GPR182
chr17	2118505	2118506	rs148183711:2118506:A:AAC	rs35401268	0.683881	SMG6
chr1	113217310	113217311	rs3748655:113217311:G:C	rs3790608	0.682496	WNT2B
chr1	119544234	119544235	1:119544235:GCC:G	rs6680737	0.682362	TBX15
chr4	146841546	146841547	rs4835269:146841547:G:A	rs10022648	0.682239	ZNF827
chr1	11322564	11322565	rs2295079:11322565:C:G	rs75077113	0.680601	MTOR
chr1	113055652	113055653	rs12138754:113055653:G:A	rs3790608	0.679844	WNT2B
chr1	220185725	220185726	rs2248717:220185726:C:T	rs2275707	0.678566	RNU5F-1
chr12	57381258	57381259	rs7136770:57381259:T:G	rs2279743	0.678397	GPR182
chr12	57381674	57381675	rs10506350:57381675:C:G	rs2279743	0.678397	GPR182
chr6	2469405	2469406	rs11421533:2469406:C:CG	rs4959677	0.677102	GMDS-AS1
chr19	46011824	46011825	rs12609845:46011825:G:A	rs3170167	0.677087	FOSB
chr1	220167617	220167618	rs2647467:220167618:A:G	rs2275707	0.673854	RNU5F-1
chr1	220185852	220185853	rs2248719:220185853:T:C	rs2275707	0.673854	RNU5F-1
chr19	33555238	33555239	rs67863666:33555239:TATG:T	rs35713211	0.673657	RHPN2
chr19	33556073	33556074	rs4528686:33556074:A:G	rs35713211	0.673657	RHPN2
chr6	2469788	2469789	rs4959670:2469789:G:T	rs4959677	0.672598	GMDS-AS1
chr20	10575108	10575109	rs74684914:10575109:A:G	rs6040006	0.671135	SLX4IP
chr20	10577754	10577755	rs78239677:10577755:G:A	rs6040006	0.671135	SLX4IP
chr19	2186756	2186757	rs8108461:2186757:T:C	rs4806832	0.669777	DOT1L
chr7	25760225	25760226	rs12672250:25760226:T:A	rs85	0.667872	MIR148A
chr9	16727618	16727619	rs2282071:16727619:A:G	rs7036453	0.666919	BNC2
chr20	33292126	33292127	rs2378256:33292127:G:C	rs13044413	0.666618	ITCH
chr2	200323451	200323452	rs114693875:200323452:A:G	rs4675694	0.66402	LINC01877
chr20	10742070	10742071	rs41280286:10742071:C:T	rs6134038	0.660258	LINC01752
chr20	10742931	10742932	rs77272398:10742932:C:A	rs6134038	0.660258	LINC01752
chr2	43804647	43804648	2:43804648:C:CT	rs6761129	0.660171	THADA
chr12	57335431	57335432	12:57335432:A:ATTTA	rs2279743	0.65995	GPR182
chr13	43052879	43052880	rs2062305:43052880:G:A	rs58973023	0.659907	LOC105370177
chr2	42252888	42252889	rs36036427:42252889:G:A	rs7576689	0.659586	C2orf91
chr8	49218116	49218117	rs72635699:49218117:C:T	rs6471752	0.658863	LOC101929268
chr12	13325208	13325209	rs11055259:13325209:A:G	rs76243438	0.654793	EMP1
chr8	116660364	116660365	rs2737247:116660365:A:G	rs2737252	0.654313	TRPS1
chr8	116660458	116660459	rs2737248:116660459:A:G	rs2737252	0.654313	TRPS1
chr10	123688151	123688152	rs10887024:123688152:A:T	rs10749436	0.653431	ATE1-AS1
chr6	83802812	83802813	rs11967191:83802813:C:A	rs6454314	0.651747	UBE3D
chr6	83807395	83807396	rs7774938:83807396:A:G	rs6454314	0.651747	UBE3D
chr17	42219056	42219057	rs59579943:42219057:GAA:G	rs170634	0.651448	HDAC5
chr17	41826838	41826839	rs2741856:41826839:G:C	rs188810925	0.651218	SOST
chr7	30954976	30954977	rs5883264:30954977:GC:G	rs10276670	0.647581	AQP1
chr12	94146458	94146459	rs903176:94146459:T:G	rs7969076	0.643948	CRADD
chr6	83777809	83777810	rs6928591:83777810:C:G	rs6454314	0.643591	UBE3D
chr13	99563150	99563151	13:99563151:C:A	rs2008411	0.643007	DOCK9
chr13	99563151	99563152	13:99563152:T:G	rs2008411	0.643007	DOCK9
chr13	99563152	99563153	rs144026396:99563153:GTAACC:G	rs2008411	0.643007	DOCK9
chr2	200321049	200321050	rs13014796:200321050:G:A	rs4675694	0.642355	LINC01877
chr11	35105697	35105698	rs353604:35105698:G:T	rs34136481	0.642096	LOC100507144
chr13	94428050	94428051	rs4622388:94428051:G:A	rs147720516	0.641183	GPC6
chr13	94428339	94428340	rs7998877:94428340:G:T	rs147720516	0.641183	GPC6
chr19	2165196	2165197	rs12985980:2165197:C:G	rs4806832	0.641105	DOT1L
chr2	159962776	159962777	rs71406147:159962777:C:CA	rs34588551	0.641096	TANC1
chr17	42219772	42219773	rs2631299:42219773:G:T	rs170634	0.63862	HDAC5
chr22	28838720	28838721	rs11703980:28838721:G:A	rs133441	0.637922	XBP1
chr7	30955122	30955123	rs1859839:30955123:G:A	rs10276670	0.637914	AQP1
chr7	25793476	25793477	rs17152567:25793477:C:G	rs85	0.636132	MIR148A
chr18	13710478	13710479	rs1284211:13710479:G:A	rs1941749	0.635319	FAM210A
chr11	35120740	35120741	rs353590:35120741:A:G	rs34136481	0.635104	LOC100507144
chr13	99563156	99563157	rs117566375:99563157:C:G	rs2008411	0.634996	DOCK9
chr13	99563157	99563158	rs116957092:99563158:C:G	rs2008411	0.634996	DOCK9
chr1	119502960	119502961	rs6689568:119502961:A:G	rs6680737	0.634364	TBX15
chr1	218959372	218959373	rs12061870:218959373:T:C	rs17514738	0.632945	MIR548F3
chr1	218959647	218959648	rs12066933:218959648:A:G	rs17514738	0.632945	MIR548F3
chr19	41804654	41804655	rs12980480:41804655:A:G	rs13345456	0.62907	HNRNPUL1
chr7	30955116	30955117	rs1859838:30955117:A:G	rs10276670	0.625558	AQP1
chr16	53807763	53807764	rs17817288:53807764:A:G	rs9972653	0.623635	FTO
chr19	2152017	2152018	rs35166564:2152018:T:C	rs4806832	0.623147	DOT1L
chr19	2164350	2164351	rs12985346:2164351:T:A	rs4806832	0.622864	DOT1L
chr2	43839772	43839773	rs5830763:43839773:C:CT	rs6761129	0.622448	THADA
chr2	43839895	43839896	rs10186307:43839896:G:A	rs6761129	0.622448	THADA
chr13	74708695	74708696	rs9543534:74708696:C:T	rs10637379	0.621229	KLF12
chr2	28932283	28932284	rs2293553:28932284:C:T	rs6547870	0.620265	PPP1CB
chr6	127422184	127422185	rs1936791:127422185:C:T	rs9491689	0.618478	RSPO3
chr12	49389319	49389320	rs1054442:49389320:A:C	rs10875906	0.617361	DDN
chr11	68856915	68856916	rs1005858:68856916:C:T	rs3829241	0.610646	TPCN2
chr11	68868314	68868315	rs2123759:68868315:A:C	rs3829241	0.610646	TPCN2
chr11	68868973	68868974	rs930785:68868974:T:A	rs3829241	0.610646	TPCN2
chr17	54218649	54218650	rs7207503:54218650:A:C	rs72829754	0.610462	ANKFN1
chr2	28974465	28974466	rs7598876:28974466:T:C	rs6547870	0.610394	PPP1CB
chr2	28975106	28975107	rs2276547:28975107:G:C	rs6547870	0.610394	PPP1CB
chr17	58894933	58894934	rs55760424:58894934:C:A	rs1036902	0.607463	BCAS3
chr2	218088141	218088142	rs3908446:218088142:G:C	rs56185026	0.607406	DIRC3-AS1
chr2	218088445	218088446	rs2373039:218088446:A:G	rs56185026	0.607406	DIRC3-AS1
chr1	11301713	11301714	rs1135172:11301714:A:G	rs75077113	0.606929	MTOR
chr1	11302064	11302065	rs11121706:11302065:G:A	rs75077113	0.606929	MTOR
chr16	67427554	67427555	rs114529082:67427555:G:A	rs17680862	0.606803	PLEKHG4
chr11	61602002	61602003	rs174575:61602003:C:G	rs174574	0.605181	FADS2
chr4	145708685	145708686	rs12647866:145708686:C:T	rs6839437	0.603874	OTUD4
chr2	160042197	160042198	rs17494014:160042198:G:A	rs34588551	0.601256	TANC1
chr7	20327840	20327841	rs10486390:20327841:T:C	rs3095208	0.600737	LOC101927769
chr6	83893467	83893468	rs643160:83893468:G:A	rs6454314	0.599495	UBE3D
chr5	39401383	39401384	rs35969577:39401384:G:T	rs2542710	0.597608	DAB2
chr22	29642011	29642012	rs13054662:29642012:A:G	rs13056435	0.597489	AP1B1
chr12	115106349	115106350	rs71807:115106350:A:C	rs11067228	0.597115	TBX3
chr15	91073463	91073464	rs139118057:91073464:GCGGCCA:G	rs11637971	0.59681	CRTC3
chr15	91073866	91073867	rs9806361:91073867:G:A	rs11637971	0.59681	CRTC3
chr20	33297809	33297810	rs369052205:33297810:G:GCC	rs13044413	0.594307	ITCH
chr1	16339668	16339669	rs150361979:16339669:AGGGGGCTGCT:A	rs6701290	0.594004	SPEN
chr2	42304966	42304967	rs13431388:42304967:G:A	rs7576689	0.593184	C2orf91
chr3	25522415	25522416	rs6796669:25522416:T:A	rs1560633	0.592201	RARB
chr11	68843118	68843119	rs12363547:68843119:G:A	rs3829241	0.591697	TPCN2
chr12	65996547	65996548	rs11268462:65996548:A:AGACGAGGGAGG	rs11832031	0.591004	LOC100507065
chr3	25550451	25550452	rs1881706:25550452:A:G	rs1560633	0.589038	RARB
chr12	13326366	13326367	rs12228747:13326367:G:A	rs76243438	0.585403	EMP1
chr12	13326860	13326861	rs4519177:13326861:T:C	rs76243438	0.585403	EMP1
chr1	16344465	16344466	rs3738640:16344466:C:T	rs6701290	0.585175	SPEN
chr1	16344683	16344684	rs56783248:16344684:G:A	rs6701290	0.585175	SPEN
chr3	25550422	25550423	rs6767543:25550423:G:A	rs1560633	0.584341	RARB
chr12	65997112	65997113	rs4508249:65997113:C:T	rs11832031	0.584277	LOC100507065
chr12	66026046	66026047	rs7306171:66026047:G:C	rs11832031	0.584277	LOC100507065
chr12	66026146	66026147	rs7305981:66026147:A:G	rs11832031	0.584277	LOC100507065
chr12	66050350	66050351	rs2453271:66050351:T:A	rs11832031	0.584277	LOC100507065
chr8	49333002	49333003	rs10096946:49333003:C:T	rs6471752	0.584083	LOC101929268
chr8	49340530	49340531	rs6471766:49340531:T:C	rs6471752	0.584083	LOC101929268
chr2	218088387	218088388	rs3856477:218088388:G:A	rs56185026	0.583739	DIRC3-AS1
chr6	44666929	44666930	rs227809:44666930:A:G	rs113166754	0.583652	SUPT3H
chr6	44667079	44667080	rs227810:44667080:A:G	rs113166754	0.583652	SUPT3H
chr2	183748345	183748346	rs12693327:183748346:A:G	rs10206992	0.583502	FRZB
chr2	238395788	238395789	rs3049924:238395789:T:TCCGCC	rs58057291	0.581354	MLPH
chr17	7452541	7452542	rs77711855:7452542:C:T	rs78180894	0.580236	CD68
chr2	29044436	29044437	rs62131973:29044437:T:G	rs6547870	0.579074	PPP1CB
chr12	65997976	65997977	rs10878303:65997977:T:C	rs11832031	0.577654	LOC100507065
chr12	66008896	66008897	rs4575324:66008897:C:T	rs11832031	0.577654	LOC100507065
chr10	79397494	79397495	10:79397495:T:TGCTGCC	rs1877998	0.577136	KCNMA1
chr8	49502480	49502481	rs868444:49502481:C:A	rs6471752	0.57659	LOC101929268
chr17	42219831	42219832	rs2631298:42219832:T:C	rs170634	0.574623	HDAC5
chr2	159950897	159950898	rs10497204:159950898:C:T	rs34588551	0.574449	TANC1
chr8	49427166	49427167	rs10092171:49427167:G:A	rs6471752	0.574192	LOC101929268
chr11	61602459	61602460	rs149597144:61602460:CA:C	rs174574	0.57397	FADS2
chr12	2506037	2506038	rs59241311:2506038:G:A	rs7301013	0.573045	CACNA1C
chr17	42201040	42201041	rs112114764:42201041:G:T	rs170634	0.572656	HDAC5
chr7	120945216	120945217	rs1547960:120945217:A:G	rs2536195	0.570248	WNT16
chr7	120945327	120945328	rs1547959:120945328:T:C	rs2536195	0.570248	WNT16
chr11	8986047	8986048	rs2568091:8986048:C:A	rs71059192	0.568537	ST5
chr20	33357647	33357648	rs36024514:33357648:TGAC:T	rs13044413	0.568501	ITCH
chr1	11322155	11322156	rs1883965:11322156:A:G	rs75077113	0.568498	MTOR
chr7	27155352	27155353	rs2285721:27155353:T:C	rs62454420	0.568142	HOXA-AS3
chr7	25793106	25793107	rs17381459:25793107:A:G	rs85	0.567814	MIR148A
chr7	25793256	25793257	rs73089698:25793257:G:C	rs85	0.567814	MIR148A
chr8	49383394	49383395	rs10679745:49383395:A:AAC	rs6471752	0.567378	LOC101929268
chr2	43672507	43672508	rs77059113:43672508:T:G	rs6761129	0.565274	THADA
chr19	41815712	41815713	rs12984160:41815713:A:G	rs13345456	0.561946	HNRNPUL1
chr11	8986786	8986787	rs2742485:8986787:C:G	rs71059192	0.558606	ST5
chr12	2507059	2507060	rs79744129:2507060:C:T	rs7301013	0.558191	CACNA1C
chr8	116791748	116791749	rs800540:116791749:A:C	rs2737252	0.558005	TRPS1
chr16	67572933	67572934	rs150369207:67572934:A:G	rs17680862	0.557304	PLEKHG4
chr19	41829308	41829309	rs2241720:41829309:C:G	rs13345456	0.556601	HNRNPUL1
chr19	41829580	41829581	rs2241719:41829581:T:A	rs13345456	0.556601	HNRNPUL1
chr19	41829605	41829606	rs2241718:41829606:G:A	rs13345456	0.556601	HNRNPUL1
chr19	41831195	41831196	rs11880564:41831196:C:A	rs13345456	0.556601	HNRNPUL1
chr11	8986839	8986840	rs10689687:8986840:C:CAG	rs71059192	0.553644	ST5
chr7	38110459	38110460	rs6975644:38110460:G:C	rs6956946	0.553249	STARD3NL
chr1	113075947	113075948	rs11484138:113075948:A:AT	rs3790608	0.551558	WNT2B
chr10	124068218	124068219	rs10749458:124068219:C:T	rs7069328	0.547128	BTBD16
chr2	29044279	29044280	rs62131971:29044280:C:G	rs6547870	0.546034	PPP1CB
chr7	25710409	25710410	rs4719821:25710410:T:C	rs85	0.545843	MIR148A
chr1	163852229	163852230	rs1837730:163852230:C:T	rs1080789	0.545251	LOC100422212
chr10	124036670	124036671	rs36125629:124036671:ATT:A	rs7069328	0.540931	BTBD16
chr19	41831506	41831507	rs12985162:41831507:G:A	rs13345456	0.538025	HNRNPUL1
chr16	67433245	67433246	rs115135144:67433246:G:T	rs17680862	0.535303	PLEKHG4
chr16	67440680	67440681	rs74387268:67440681:T:C	rs17680862	0.535303	PLEKHG4
chr1	113157180	113157181	rs12122980:113157181:T:C	rs3790608	0.53175	WNT2B
chr14	103987304	103987305	rs8017780:103987305:C:A	rs35816040	0.529111	MARK3
chr2	119050848	119050849	rs12476705:119050849:C:G	rs1878526	0.528785	LOC100506797
chr6	83903625	83903626	rs1180178:83903626:G:C	rs6454314	0.527855	UBE3D
chr11	115494038	115494039	rs2367051:115494039:C:A	rs2509353	0.527607	LOC101928985
chr8	8637428	8637429	rs560544:8637429:G:A	rs2929308	0.52221	LOC101929128
chr2	43521166	43521167	rs1322:43521167:G:A	rs6761129	0.522053	THADA
chr11	8985915	8985916	11:8985916:GGGCTCAGGCTCA:GGGCTCAGGCTCAGGCTCA	rs71059192	0.520771	ST5
chr7	120969968	120969969	rs142005327:120969969:G:GCT	rs2536195	0.520072	WNT16
chr17	69934310	69934311	rs7213040:69934311:C:T	rs8069036	0.519077	LOC102723505
chr6	83903632	83903633	rs16885957:83903633:T:TG	rs6454314	0.51731	UBE3D
chr1	113170388	113170389	rs2887882:113170389:C:T	rs3790608	0.516865	WNT2B
chr1	113243047	113243048	rs6679:113243048:C:T	rs3790608	0.516865	WNT2B
chr14	103979207	103979208	rs375714048:103979208:CGTG:C	rs35816040	0.51669	MARK3
chr14	103979761	103979762	rs11622473:103979762:G:A	rs35816040	0.51669	MARK3
chr11	65473797	65473798	rs10750766:65473798:C:A	rs66864335	0.515618	PCNX3
chr11	16348311	16348312	rs7101502:16348312:A:G	rs35498021	0.514928	SOX6
chr12	1642806	1642807	rs1009048:1642807:A:G	rs7959604	0.513383	LINC00942
chr6	74484136	74484137	rs7771585:74484137:A:G	rs10943130	0.513078	CD109
chr11	16691382	16691383	rs11517759:16691383:C:A	rs56928337	0.511353	C11orf58
chr1	200836165	200836166	rs10800744:200836166:T:C	rs7535122	0.511117	LOC101929224
chr19	41770230	41770231	rs12975585:41770231:A:T	rs13345456	0.51082	HNRNPUL1
chr19	45982372	45982373	rs12972892:45982373:T:G	rs3170167	0.509724	FOSB
chr4	95401944	95401945	rs28502775:95401945:A:G	rs10013456	0.509723	SMARCAD1
chr2	119068931	119068932	rs12473187:119068932:A:G	rs1878526	0.509125	LOC100506797
chr12	13326455	13326456	rs12228756:13326456:G:A	rs76243438	0.508299	EMP1
chr8	8730487	8730488	rs332040:8730488:G:A	rs2929308	0.508096	LOC101929128
chr1	89073899	89073900	rs588549:89073900:C:T	rs56969212	0.507447	PKN2
chr11	68812023	68812024	rs749363:68812024:C:T	rs3829241	0.505768	TPCN2
chr1	220174731	220174732	rs1694575:220174732:C:T	rs2275707	0.505705	RNU5F-1
chr11	68366643	68366644	rs79262430:68366644:A:T	rs4988321	0.505164	LRP5
chr17	7476492	7476493	rs62059823:7476493:G:C	rs78180894	0.505027	CD68
chr14	103851774	103851775	rs11627567:103851775:C:T	rs35816040	0.502046	MARK3
chr8	8914811	8914812	rs2921378:8914812:C:G	rs2929308	0.499172	LOC101929128
chr8	8915212	8915213	rs35945547:8915213:TA:T	rs2929308	0.499172	LOC101929128
chr12	13331930	13331931	rs11055270:13331931:C:T	rs76243438	0.498633	EMP1
chr7	27903377	27903378	rs35971552:27903378:G:A	rs10244184	0.497942	JAZF1
chr2	43453720	43453721	rs112694524:43453721:G:A	rs6761129	0.497796	THADA
chr7	27779690	27779691	rs79168029:27779691:G:C	rs10244184	0.496048	JAZF1
chr7	27780475	27780476	rs11520772:27780476:A:T	rs10244184	0.496048	JAZF1
chr8	8914756	8914757	rs2953805:8914757:T:C	rs2929308	0.49586	LOC101929128
chr6	2468279	2468280	rs10458064:2468280:G:C	rs4959677	0.494532	GMDS-AS1
chr2	233767036	233767037	rs4973569:233767037:A:G	rs2675952	0.49389	NGEF
chr2	42275244	42275245	rs182284067:42275245:G:A	rs7576689	0.493785	C2orf91
chr2	159824702	159824703	rs72953161:159824703:C:G	rs34588551	0.491916	TANC1
chr15	91072989	91072990	rs113942266:91072990:A:G	rs11637971	0.489619	CRTC3
chr15	91073056	91073057	rs112060611:91073057:T:C	rs11637971	0.489619	CRTC3
chr15	91073152	91073153	rs111742752:91073153:C:G	rs11637971	0.489619	CRTC3
chr15	70563983	70563984	rs8030821:70563984:A:T	rs2668602	0.489219	TLE3
chr15	70564256	70564257	rs8032766:70564257:T:C	rs2668602	0.489219	TLE3
chr15	90969194	90969195	rs2301827:90969195:A:T	rs11637971	0.488522	CRTC3
chr15	91023146	91023147	rs8042913:91023147:G:C	rs11637971	0.488522	CRTC3
chr2	43570896	43570897	rs71834768:43570897:ATC:A	rs6761129	0.488322	THADA
chr17	54203659	54203660	rs10634984:54203660:G:GCTAA	rs72829754	0.486023	ANKFN1
chr4	57803504	57803505	rs12641030:57803505:A:G	rs11133474	0.48573	IGFBP7
chr2	43454037	43454038	rs72875566:43454038:G:C	rs6761129	0.485357	THADA
chr12	57472748	57472749	rs17119418:57472749:C:T	rs2279743	0.484593	GPR182
chr11	65414708	65414709	rs2075660:65414709:C:A	rs66864335	0.479905	PCNX3
chr17	29815997	29815998	rs11080156:29815998:A:G	rs4239232	0.479686	RAB11FIP4
chr12	1642987	1642988	rs2189671:1642988:C:G	rs7959604	0.478287	LINC00942
chr12	1643113	1643114	rs35938778:1643114:G:A	rs7959604	0.478287	LINC00942
chr7	15665085	15665086	rs2282932:15665086:C:G	rs10249754	0.477766	MEOX2
chr15	90895264	90895265	rs6496669:90895265:G:A	rs11637971	0.477449	CRTC3
chr2	42275818	42275819	rs11897440:42275819:T:C	rs7576689	0.477269	C2orf91
chr8	71581558	71581559	rs2279128:71581559:G:T	rs7003794	0.476436	XKR9
chr5	54620881	54620882	rs17648526:54620882:A:G	rs28744551	0.475974	PLPP1
chr7	120977733	120977734	rs55963900:120977734:G:A	rs2536195	0.475795	WNT16
chr8	8919135	8919136	rs3021416:8919136:G:A	rs2929308	0.475496	LOC101929128
chr5	148792336	148792337	rs57352255:148792337:GA:G	rs368510	0.4752	CARMN
chr12	1643286	1643287	rs11837047:1643287:T:C	rs7959604	0.474149	LINC00942
chr14	103828398	103828399	rs72708839:103828399:G:T	rs35816040	0.473466	MARK3
chr14	104028068	104028069	rs28513222:104028069:A:T	rs35816040	0.472761	MARK3
chr14	104029245	104029246	rs2274269:104029246:G:A	rs35816040	0.472761	MARK3
chr14	104029377	104029378	rs2274268:104029378:C:G	rs35816040	0.472761	MARK3
chr6	83903049	83903050	rs3830855:83903050:T:TCCGCCAGCC	rs6454314	0.472525	UBE3D
chr6	2468742	2468743	rs143205490:2468743:GGGA:G	rs4959677	0.471198	GMDS-AS1
chr7	27903658	27903659	rs17155954:27903659:T:G	rs10244184	0.471182	JAZF1
chr7	120945216	120945217	rs1547960:120945217:A:G	rs10668066	0.471178	WNT16
chr7	120945327	120945328	rs1547959:120945328:T:C	rs10668066	0.471178	WNT16
chr2	159947654	159947655	rs264625:159947655:T:C	rs34588551	0.470305	TANC1
chr9	130324153	130324154	rs2249851:130324154:A:G	rs72767980	0.470295	FAM129B
chr9	130324529	130324530	rs2249744:130324530:C:A	rs72767980	0.470295	FAM129B
chr9	130331716	130331717	rs2995821:130331717:A:G	rs72767980	0.470295	FAM129B
chr1	11072884	11072885	rs4133584:11072885:C:T	rs75077113	0.469287	MTOR
chr12	49463360	49463361	rs200055056:49463361:TCCTCCACTCTTCC:T	rs10875906	0.466195	DDN
chr22	19651202	19651203	rs62224106:19651203:G:A	rs202240051	0.465877	42983
chr22	19651498	19651499	rs17817636:19651499:A:T	rs202240051	0.465877	42983
chr22	19651867	19651868	rs4528863:19651868:A:G	rs202240051	0.465877	42983
chr22	19651899	19651900	rs4317029:19651900:G:A	rs202240051	0.465877	42983
chr15	63875160	63875161	rs77475530:63875161:G:T	rs8023466	0.465462	USP3
chr7	27587539	27587540	rs35816118:27587540:G:A	rs10244184	0.465444	JAZF1
chr7	27702669	27702670	rs6969043:27702670:G:A	rs10244184	0.465444	JAZF1
chr7	27702675	27702676	rs6968631:27702676:A:G	rs10244184	0.465444	JAZF1
chr7	27702755	27702756	rs6969207:27702756:G:A	rs10244184	0.465444	JAZF1
chr6	151898505	151898506	rs1871859:151898506:C:T	rs4869744	0.464689	CCDC170
chr6	2468325	2468326	rs61162049:2468326:T:TGAGA	rs4959677	0.464635	GMDS-AS1
chr6	133562455	133562456	rs498079:133562456:G:C	rs9402490	0.463707	EYA4
chr13	94066951	94066952	rs72640504:94066952:T:C	rs72635657	0.463154	GPC6
chr15	90931719	90931720	rs111592783:90931720:G:A	rs11637971	0.462738	CRTC3
chr15	90931814	90931815	rs7170385:90931815:T:A	rs11637971	0.462738	CRTC3
chr8	71519923	71519924	rs200541461:71519924:CCCGAG:C	rs7003794	0.462613	XKR9
chr8	71575599	71575600	rs6993326:71575600:C:A	rs7003794	0.461686	XKR9
chr9	130341358	130341359	rs4240421:130341359:A:G	rs72767980	0.461624	FAM129B
chr9	130341509	130341510	rs1573175:130341510:C:T	rs72767980	0.461624	FAM129B
chr7	25792971	25792972	rs62452806:25792972:A:G	rs85	0.46149	MIR148A
chr8	49532544	49532545	rs2291225:49532545:C:G	rs6471752	0.461261	LOC101929268
chr17	29815384	29815385	rs57391434:29815385:G:T	rs4239232	0.460774	RAB11FIP4
chr15	90968976	90968977	rs2657947:90968977:T:C	rs11637971	0.459942	CRTC3
chr17	29816150	29816151	rs35420776:29816151:T:C	rs4239232	0.459315	RAB11FIP4
chr22	19651813	19651814	rs7289165:19651814:G:A	rs202240051	0.459127	42983
chr22	19651837	19651838	rs4991578:19651838:C:A	rs202240051	0.459127	42983
chr11	118661397	118661398	rs57494551:118661398:C:T	rs10790255	0.458659	PHLDB1
chr2	218142423	218142424	rs16857158:218142424:A:C	rs56185026	0.458646	DIRC3-AS1
chr2	238395707	238395708	rs1574530:238395708:A:T	rs58057291	0.45725	MLPH
chr11	68148452	68148453	rs643892:68148453:A:T	rs11228219	0.456562	LRP5
chr12	115106296	115106297	rs142845200:115106297:TAAA:T	rs11067228	0.456486	TBX3
chr20	33169494	33169495	rs34656989:33169495:AAGAG:A	rs13044413	0.456286	ITCH
chr7	25793401	25793402	rs10267205:25793402:G:A	rs85	0.454425	MIR148A
chr2	160059725	160059726	rs116721197:160059726:T:C	rs34588551	0.454297	TANC1
chr17	29815403	29815404	rs8075239:29815404:T:G	rs4239232	0.453531	RAB11FIP4
chr9	98278643	98278644	rs28591501:98278644:C:A	rs62558340	0.45297	PTCH1
chr22	29663750	29663751	rs11539373:29663751:G:A	rs13056435	0.450738	AP1B1
chr3	25550742	25550743	rs1881705:25550743:C:T	rs1560633	0.450415	RARB
chr2	218113379	218113380	rs56000151:218113380:T:G	rs56185026	0.448549	DIRC3-AS1
chr14	104095151	104095152	rs34975136:104095152:GC:G	rs35816040	0.448529	MARK3
chr4	88765515	88765516	rs13127257:88765516:A:C	rs72655796	0.447768	MEPE
chr13	99629960	99629961	rs34071102:99629961:C:CTTGA	rs2008411	0.447271	DOCK9
chr13	99630742	99630743	rs9517519:99630743:A:G	rs2008411	0.447271	DOCK9
chr1	119503842	119503843	rs984222:119503843:C:G	rs6680737	0.446535	TBX15
chr7	27182328	27182329	rs62454414:27182329:T:G	rs62454420	0.446141	HOXA-AS3
chr16	67555338	67555339	rs34697097:67555339:A:C	rs17680862	0.445908	PLEKHG4
chr11	65431359	65431360	rs7101916:65431360:C:T	rs66864335	0.445752	PCNX3
chr11	118662992	118662993	rs199725450:118662993:TTAC:T	rs10790255	0.445161	PHLDB1
chr16	420677	420678	rs3743884:420678:C:T	rs2301522	0.44429	AXIN1
chr20	10654863	10654864	rs7264849:10654864:C:T	rs17457340	0.443975	JAG1
chr6	21837213	21837214	rs78450783:21837214:G:A	rs74971894	0.443883	CASC15
chr16	377366	377367	rs10794639:377367:A:G	rs2301522	0.443674	AXIN1
chr9	98278331	98278332	rs28496034:98278332:C:G	rs62558340	0.442964	PTCH1
chr16	67232359	67232360	rs9932087:67232360:T:C	rs17680862	0.442669	PLEKHG4
chr16	67241281	67241282	rs12051247:67241282:C:T	rs17680862	0.442669	PLEKHG4
chr3	25522913	25522914	rs1835901:25522914:T:A	rs1560633	0.441337	RARB
chr1	221508518	221508519	rs12033804:221508519:T:C	rs7527300	0.440449	C1orf140
chr18	77202785	77202786	rs9709477:77202786:C:A	rs78015143	0.440033	NFATC1
chr4	57724680	57724681	rs13112571:57724681:G:A	rs11133474	0.439612	IGFBP7
chr14	104163281	104163282	rs6593:104163282:G:A	rs35816040	0.439597	MARK3
chr9	130331256	130331257	rs151147273:130331257:CCCGCTCCCG:C	rs72767980	0.438579	FAM129B
chr4	1185715	1185716	rs76650972:1185716:C:A	rs112069922	0.438079	FGFRL1
chr4	1186902	1186903	rs28545482:1186903:C:T	rs112069922	0.438079	FGFRL1
chr7	96645653	96645654	rs2693314:96645654:G:A	rs1724298	0.437963	DLX5
chr16	86687573	86687574	rs72802601:86687574:T:C	rs71390846	0.437954	LOC101928614
chr11	118662998	118662999	11:118662999:CGGA:C	rs10790255	0.436462	PHLDB1
chr8	9048103	9048104	rs2929301:9048104:G:A	rs2929308	0.434401	LOC101929128
chr11	65359909	65359910	rs4787:65359910:C:T	rs66864335	0.433933	PCNX3
chr8	71528011	71528012	8:71528012:CGTTTT:TGTTTT	rs7003794	0.430523	XKR9
chr6	21832545	21832546	rs16885318:21832546:A:G	rs74971894	0.430383	CASC15
chr3	49840524	49840525	3:49840525:C:CGA	rs2624847	0.430331	SEMA3F-AS1
chr6	130342132	130342133	rs9388765:130342133:G:T	rs1415701	0.430201	L3MBTL3
chr7	92157801	92157802	rs12386703:92157802:G:C	rs12154498	0.429715	FAM133B
chr12	115106687	115106688	rs12422933:115106688:C:A	rs11067228	0.429532	TBX3
chr15	90858973	90858974	rs62019272:90858974:C:A	rs11637971	0.428734	CRTC3
chr16	420722	420723	rs1984409:420723:T:G	rs2301522	0.427109	AXIN1
chr17	7760703	7760704	rs8522:7760704:A:G	rs74439044	0.425953	NAA38
chr1	221509681	221509682	rs144451381:221509682:CT:C	rs7527300	0.423965	C1orf140
chr3	49894029	49894030	rs2276864:49894030:T:C	rs2624847	0.422594	SEMA3F-AS1
chr6	168408453	168408454	rs75553601:168408454:GT:G	rs4708620	0.422242	KIF25-AS1
chr20	33104591	33104592	rs2424993:33104592:G:C	rs13044413	0.421745	ITCH
chr6	74513575	74513576	rs9442970:74513576:C:T	rs10943130	0.421213	CD109
chr19	2199350	2199351	rs2074554:2199351:T:C	rs4806832	0.420166	DOT1L
chr5	54715974	54715975	rs138278654:54715975:A:AGCCTAAGCTGGGGTTTAGCG	rs28744551	0.420164	PLPP1
chr4	86704796	86704797	rs10516757:86704797:A:G	rs72976751	0.41966	ARHGAP24
chr8	8887541	8887542	rs140242735:8887542:TAAC:T	rs2929308	0.418917	LOC101929128
chr5	148792760	148792761	rs353286:148792761:A:C	rs368510	0.418236	CARMN
chr4	88609680	88609681	rs1872270:88609681:C:T	rs35417399	0.417978	DMP1
chr16	67564058	67564059	rs34213076:67564059:C:T	rs17680862	0.417506	PLEKHG4
chr15	90859094	90859095	rs16944168:90859095:A:G	rs11637971	0.415994	CRTC3
chr1	89447977	89447978	rs10754258:89447978:T:A	rs56969212	0.415517	PKN2
chr2	183732363	183732364	rs12469777:183732364:C:T	rs10206992	0.415221	FRZB
chr7	120970767	120970768	7:120970768:GAAAAAAA:G	rs2536195	0.415167	WNT16
chr4	88637783	88637784	rs6830876:88637784:A:C	rs35417399	0.414552	DMP1
chr4	88639003	88639004	rs2869707:88639004:C:T	rs35417399	0.414552	DMP1
chr3	156561360	156561361	rs344088:156561361:C:T	rs344083	0.413966	LEKR1
chr9	130330547	130330548	rs2249008:130330548:G:A	rs72767980	0.412992	FAM129B
chr9	130330606	130330607	rs2249006:130330607:G:C	rs72767980	0.412992	FAM129B
chr9	130331883	130331884	rs10046910:130331884:A:T	rs72767980	0.412992	FAM129B
chr5	39421278	39421279	rs3849769:39421279:G:A	rs2542710	0.412108	DAB2
chr2	42238496	42238497	rs11124857:42238497:C:A	rs7576689	0.411755	C2orf91
chr6	152593101	152593102	rs6904757:152593102:A:G	rs633891	0.409022	SYNE1
chr11	27276483	27276484	rs10444267:27276484:C:T	rs11029901	0.407527	BBOX1-AS1
chr1	27358289	27358290	rs72651570:27358290:T:C	rs4589135	0.406189	ARID1A
chr17	29827404	29827405	rs9912887:29827405:G:A	rs4239232	0.406009	RAB11FIP4
chr9	130341094	130341095	rs4240419:130341095:C:T	rs72767980	0.40587	FAM129B
chr4	756712	756713	rs150203285:756713:C:T	rs112069922	0.402557	FGFRL1
