# Supplementary material for: Genome-scale Capture C promoter interactions implicate effector genes at GWAS loci for bone mineral density
Source: Nat Commun. 2019 Mar 19;10:1260. doi: 10.1038/s41467-019-09302-x (PMC6425012; doi:10.1038/s41467-019-09302-x)
Supplement: Supplementary file 5 — Supplementary Data 2 [file 41467_2019_9302_MOESM5_ESM.xlsx]

## Sheet: BMP2_rep1
Read	Total Reads	Truncated	%Truncated	Not Truncated	%Not Truncated	Avg Len Truncated	Too Short To map	%Too short to map	Unique Alignments	%Unique Alignments	Multiple Alignments	%Multiple Alignments	Failed To Align	%Failed To Align	Paired	%Paired
R1	1246216594	245505964	19.7	1000710630	80.3	0.2	130766646	10.49	838366422	67.27	265106096	21.27	11977430	0.96	558852662	44.84
R2	1243681410	245097066	19.71	998584344	80.29	0.2	125009428	10.05	850473640	68.38	249070186	20.03	21663340	1.74	558852662	44.94
Paired	Valid Pairs	%Valid Pairs	Cis_<10kbp	%Cis_<10kbp	Cis_>10kbp	%Cis_>10kbp	Trans	%Trans	Invalid Pairs	%Invalid Pairs	Same Circularised	%Same Circularised	Same Dangling Ends	%Same Dangling Ends	Same Internal	%Same Internal	Re-ligation	%Re-ligation	Contiguous Sequence	%Contiguous Sequence	Wrong Size	%Wrong Size	Unique Di-tags	%Unique Di-tags	Cis_<10kbp_of_uniques	%Cis_<10kbp_of_uniques	Cis_>10kbp_of_uniques	%Cis_>10kbp_of_uniques	Trans_of_uniques	%Trans_of_uniques	Total Captured	%Total Captured	Captured Cis	%Captured Cis	Captured Trans	%Captured Trans	Uncaptured	%Uncaptured
556942238	276883566	49.71	45787202	16.54	163285340	58.97	67811024	24.49	280058672	50.29	4682976	0.84	30268754	5.43	142369128	25.56	102737814	18.45	0	0	0	0	90435010	32.66	14890015	16.46	53152688	58.77	22392307	24.76	69033209	76.33	52903673	76.64	16129536	23.36	21401801	23.67	76.33
%Truncated: out of Total Reads
%Not Truncated: out of Total Reads
%Too short to map: out of Total Reads
%Unique Alignments: out of Total Reads
%Multiple Alignments: out of Total Reads
%failed_to_align: out of Total Reads
%Paired: out of Total Reads
%Valid Pairs: out of Paired
%Cis_<10kbp: out of Valid Pairs
%Cis_>10kbp: out of Valid Pairs
%Trans: out of Valid Pairs
%Invalid Pairs: out of Paired
%Same Circularised: out of Paired
%Same Dangling Ends: out of Paired
%Same Internal: out of Paired
%Re-ligation: out of Paired
%Contiguous Sequence: out of Paired
%Wrong Size: out of Paired
%Unique Di-tags: out of Valid Pairs					De-duplication on Valid Di-tags	All Di-tags	Unique Di-tags
%Cis_<10kbp_of_uniques: out of Unique Di-tags					Cis close (<10kbp)	45787202	14890015
%Cis_>10kbp_of_uniques: out of Unique Di-tags					Cis far (>10kbp)	163285340	53152688
%Trans_of_uniques: out of Unique Di-tags					Trans	67811024	22392307
					Valid Pairs	276883566	90435010
%Both Captured: out of Unique Di-tags
%Forward Captured: out of Unique Di-tags
%Reverse Captured: out of Unique Di-tags
%Uncaptured: out of Unique Di-tags
%Captured Cis: out of Total Captured
%Captured Trans: out of Total Captured
%Total Captured: out of Unique Di-tags

## Sheet: BMP2_rep2
Read	Total Reads	Truncated	%Truncated	Not Truncated	%Not Truncated	Avg Len Truncated	Too Short To map	%Too short to map	Unique Alignments	%Unique Alignments	Multiple Alignments	%Multiple Alignments	Failed To Align	%Failed To Align	Paired	%Paired
R1	1486025383	296869798	19.98	1189155585	80.02	10.21	156878047	10.56	1003723521	67.54	313921987	21.12	11501828	0.77	672518689	45.26
R2	1486025383	287071310	19.32	1198954073	80.68	10.28	148487403	9.99	1022927389	68.84	293786961	19.77	20823630	1.4	672518689	45.26
Paired	Valid Pairs	%Valid Pairs	Cis_<10kbp	%Cis_<10kbp	Cis_>10kbp	%Cis_>10kbp	Trans	%Trans	Invalid Pairs	%Invalid Pairs	Same Circularised	%Same Circularised	Same Dangling Ends	%Same Dangling Ends	Same Internal	%Same Internal	Re-ligation	%Re-ligation	Contiguous Sequence	%Contiguous Sequence	Wrong Size	%Wrong Size	Unique Di-tags	%Unique Di-tags	Cis_<10kbp_of_uniques	%Cis_<10kbp_of_uniques	Cis_>10kbp_of_uniques	%Cis_>10kbp_of_uniques	Trans_of_uniques	%Trans_of_uniques	Total Captured	%Total Captured	Captured Cis	%Captured Cis	Captured Trans	%Captured Trans	Uncaptured	%Uncaptured
672518689	294110191	43.73	49768210	16.92	157101079	53.42	87240902	29.66	378408498	56.27	3107775	0.46	37730367	5.61	181426956	26.98	156143400	23.22	0	0	0	0	97834834	33.26	16471841	16.84	52128333	53.28	29234660	29.88	75632648	77.31	54181562	71.64	21451086	28.36	22202186	22.69	77.31
%Truncated: out of Total Reads
%Not Truncated: out of Total Reads
%Too short to map: out of Total Reads
%Unique Alignments: out of Total Reads
%Multiple Alignments: out of Total Reads
%failed_to_align: out of Total Reads
%Paired: out of Total Reads
%Valid Pairs: out of Paired
%Cis_<10kbp: out of Valid Pairs
%Cis_>10kbp: out of Valid Pairs
%Trans: out of Valid Pairs
%Invalid Pairs: out of Paired
%Same Circularised: out of Paired
%Same Dangling Ends: out of Paired
%Same Internal: out of Paired
%Re-ligation: out of Paired
%Contiguous Sequence: out of Paired
%Wrong Size: out of Paired
%Unique Di-tags: out of Valid Pairs					De-duplication on Valid Di-tags	All Di-tags	Unique Di-tags
%Cis_<10kbp_of_uniques: out of Unique Di-tags					Cis close (<10kbp)	49768210	16471841
%Cis_>10kbp_of_uniques: out of Unique Di-tags					Cis far (>10kbp)	157101079	52128333
%Trans_of_uniques: out of Unique Di-tags					Trans	87240902	29234660
					Valid Pairs	294110191	97834834
%Both Captured: out of Unique Di-tags
%Forward Captured: out of Unique Di-tags
%Reverse Captured: out of Unique Di-tags
%Uncaptured: out of Unique Di-tags
%Captured Cis: out of Total Captured
%Captured Trans: out of Total Captured
%Total Captured: out of Unique Di-tags

## Sheet: BMP2_rep3
Read	Total Reads	Truncated	%Truncated	Not Truncated	%Not Truncated	Avg Len Truncated	Too Short To map	%Too short to map	Unique Alignments	%Unique Alignments	Multiple Alignments	%Multiple Alignments	Failed To Align	%Failed To Align	Paired	%Paired
R1	2071983569	375055221	18.1	1696928348	81.9	15.68	175499362	8.47	1424221831	68.74	451853599	21.81	20408777	0.98	982432459	47.42
R2	2071983569	361507047	17.45	1710476522	82.55	15.78	166264462	8.02	1447772382	69.87	423337212	20.43	34609513	1.67	982432459	47.42
Paired	Valid Pairs	%Valid Pairs	Cis_<10kbp	%Cis_<10kbp	Cis_>10kbp	%Cis_>10kbp	Trans	%Trans	Invalid Pairs	%Invalid Pairs	Same Circularised	%Same Circularised	Same Dangling Ends	%Same Dangling Ends	Same Internal	%Same Internal	Re-ligation	%Re-ligation	Contiguous Sequence	%Contiguous Sequence	Wrong Size	%Wrong Size	Unique Di-tags	%Unique Di-tags	Cis_<10kbp_of_uniques	%Cis_<10kbp_of_uniques	Cis_>10kbp_of_uniques	%Cis_>10kbp_of_uniques	Trans_of_uniques	%Trans_of_uniques	Total Captured	%Total Captured	Captured Cis	%Captured Cis	Captured Trans	%Captured Trans	Uncaptured	%Uncaptured
982432459	482485460	49.11	80382177	16.66	275116705	57.02	126986578	26.32	499946999	50.89	18029329	1.84	47971454	4.88	247842467	25.23	186103749	18.94	0	0	0	0	107587635	22.3	17831478	16.57	61189588	56.87	28566569	26.55	83172293	77.31	62000650	74.54	21171643	25.46	24415342	22.69	77.31
%Truncated: out of Total Reads
%Not Truncated: out of Total Reads
%Too short to map: out of Total Reads
%Unique Alignments: out of Total Reads
%Multiple Alignments: out of Total Reads
%failed_to_align: out of Total Reads
%Paired: out of Total Reads
%Valid Pairs: out of Paired
%Cis_<10kbp: out of Valid Pairs
%Cis_>10kbp: out of Valid Pairs
%Trans: out of Valid Pairs
%Invalid Pairs: out of Paired
%Same Circularised: out of Paired
%Same Dangling Ends: out of Paired
%Same Internal: out of Paired
%Re-ligation: out of Paired
%Contiguous Sequence: out of Paired
%Wrong Size: out of Paired
%Unique Di-tags: out of Valid Pairs					De-duplication on Valid Di-tags	All Di-tags	Unique Di-tags
%Cis_<10kbp_of_uniques: out of Unique Di-tags					Cis close (<10kbp)	80382177	17831478
%Cis_>10kbp_of_uniques: out of Unique Di-tags					Cis far (>10kbp)	275116705	61189588
%Trans_of_uniques: out of Unique Di-tags					Trans	126986578	28566569
					Valid Pairs	482485460	107587635
%Both Captured: out of Unique Di-tags
%Forward Captured: out of Unique Di-tags
%Reverse Captured: out of Unique Di-tags
%Uncaptured: out of Unique Di-tags
%Captured Cis: out of Total Captured
%Captured Trans: out of Total Captured
%Total Captured: out of Unique Di-tags

## Sheet: HEPG2_rep1
Read	Total Reads	Truncated	%Truncated	Not Truncated	%Not Truncated	Avg Len Truncated	Too Short To map	%Too short to map	Unique Alignments	%Unique Alignments	Multiple Alignments	%Multiple Alignments	Failed To Align	%Failed To Align	Paired	%Paired
R1	1502220001	496468449	33.05	1005751552	66.95	49.76	107456936	7.15	1126491453	74.99	256228980	17.06	12042632	0.8	857177701	57.06
R2	1502220001	482689940	32.13	1019530061	67.87	49.97	102037750	6.79	1120830378	74.61	248099600	16.52	31252273	2.08	857177701	57.06
Paired	Valid Pairs	%Valid Pairs	Cis_<10kbp	%Cis_<10kbp	Cis_>10kbp	%Cis_>10kbp	Trans	%Trans	Invalid Pairs	%Invalid Pairs	Same Circularised	%Same Circularised	Same Dangling Ends	%Same Dangling Ends	Same Internal	%Same Internal	Re-ligation	%Re-ligation	Contiguous Sequence	%Contiguous Sequence	Wrong Size	%Wrong Size	Unique Di-tags	%Unique Di-tags	Cis_<10kbp_of_uniques	%Cis_<10kbp_of_uniques	Cis_>10kbp_of_uniques	%Cis_>10kbp_of_uniques	Trans_of_uniques	%Trans_of_uniques	Total Captured	%Total Captured	Captured Cis	%Captured Cis	Captured Trans	%Captured Trans	Uncaptured	%Uncaptured
857177701	240398267	28.05	50530213	21.02	119052800	49.52	70815254	29.46	616779434	71.95	12192998	1.42	40862332	4.77	351709052	41.03	212015052	24.73	0	0	0	0	104584479	43.5	22162098	21.19	51262386	49.02	31159995	29.79	72781821	69.59	52180468	71.69	20601353	28.31	31802658	30.41
%Truncated: out of Total Reads
%Not Truncated: out of Total Reads
%Too short to map: out of Total Reads
%Unique Alignments: out of Total Reads
%Multiple Alignments: out of Total Reads
%failed_to_align: out of Total Reads
%Paired: out of Total Reads
%Valid Pairs: out of Paired
%Cis_<10kbp: out of Valid Pairs
%Cis_>10kbp: out of Valid Pairs
%Trans: out of Valid Pairs
%Invalid Pairs: out of Paired
%Same Circularised: out of Paired
%Same Dangling Ends: out of Paired
%Same Internal: out of Paired
%Re-ligation: out of Paired
%Contiguous Sequence: out of Paired
%Wrong Size: out of Paired
%Unique Di-tags: out of Valid Pairs					De-duplication on Valid Di-tags	All Di-tags	Unique Di-tags
%Cis_<10kbp_of_uniques: out of Unique Di-tags					Cis close (<10kbp)	50530213	22162098
%Cis_>10kbp_of_uniques: out of Unique Di-tags					Cis far (>10kbp)	119052800	51262386
%Trans_of_uniques: out of Unique Di-tags					Trans	70815254	31159995
					Valid Pairs	240398267	104584479
%Both Captured: out of Unique Di-tags
%Forward Captured: out of Unique Di-tags
%Reverse Captured: out of Unique Di-tags
%Uncaptured: out of Unique Di-tags
%Captured Cis: out of Total Captured
%Captured Trans: out of Total Captured
%Total Captured: out of Unique Di-tags

## Sheet: HEPG2_rep2
Read	Total Reads	Truncated	%Truncated	Not Truncated	%Not Truncated	Avg Len Truncated	Too Short To map	%Too short to map	Unique Alignments	%Unique Alignments	Multiple Alignments	%Multiple Alignments	Failed To Align	%Failed To Align	Paired	%Paired
R1	1407389535	490357162	34.84	917032373	65.16	46.39	109121033	7.75	1067018947	75.82	222588368	15.82	8661187	0.62	794873521	56.48
R2	1407389535	474152007	33.69	933237528	66.31	46.45	105496962	7.5	1072999835	76.24	210050900	14.92	18841838	1.34	794873521	56.48
Paired	Valid Pairs	%Valid Pairs	Cis_<10kbp	%Cis_<10kbp	Cis_>10kbp	%Cis_>10kbp	Trans	%Trans	Invalid Pairs	%Invalid Pairs	Same Circularised	%Same Circularised	Same Dangling Ends	%Same Dangling Ends	Same Internal	%Same Internal	Re-ligation	%Re-ligation	Contiguous Sequence	%Contiguous Sequence	Wrong Size	%Wrong Size	Unique Di-tags	%Unique Di-tags	Cis_<10kbp_of_uniques	%Cis_<10kbp_of_uniques	Cis_>10kbp_of_uniques	%Cis_>10kbp_of_uniques	Trans_of_uniques	%Trans_of_uniques	Total Captured	%Total Captured	Captured Cis	%Captured Cis	Captured Trans	%Captured Trans	Uncaptured	%Uncaptured
794873521	317839083	39.99	58887331	18.53	186581215	58.7	72370537	22.77	477034438	60.01	7105703	0.89	42707409	5.37	227291765	28.59	199929561	25.15	0	0	0	0	94233672	29.65	17800292	18.89	54732950	58.08	21700430	23.03	73564386	78.07	57631523	78.34	15932863	21.66	20669286	21.93
%Truncated: out of Total Reads
%Not Truncated: out of Total Reads
%Too short to map: out of Total Reads
%Unique Alignments: out of Total Reads
%Multiple Alignments: out of Total Reads
%failed_to_align: out of Total Reads
%Paired: out of Total Reads
%Valid Pairs: out of Paired
%Cis_<10kbp: out of Valid Pairs
%Cis_>10kbp: out of Valid Pairs
%Trans: out of Valid Pairs
%Invalid Pairs: out of Paired
%Same Circularised: out of Paired
%Same Dangling Ends: out of Paired
%Same Internal: out of Paired
%Re-ligation: out of Paired
%Contiguous Sequence: out of Paired
%Wrong Size: out of Paired
%Unique Di-tags: out of Valid Pairs					De-duplication on Valid Di-tags	All Di-tags	Unique Di-tags
%Cis_<10kbp_of_uniques: out of Unique Di-tags					Cis close (<10kbp)	58887331	17800292
%Cis_>10kbp_of_uniques: out of Unique Di-tags					Cis far (>10kbp)	186581215	54732950
%Trans_of_uniques: out of Unique Di-tags					Trans	72370537	21700430
					Valid Pairs	317839083	94233672
%Both Captured: out of Unique Di-tags
%Forward Captured: out of Unique Di-tags
%Reverse Captured: out of Unique Di-tags
%Uncaptured: out of Unique Di-tags
%Captured Cis: out of Total Captured
%Captured Trans: out of Total Captured
%Total Captured: out of Unique Di-tags

## Sheet: HEPG2_rep3
Read	Total Reads	Truncated	%Truncated	Not Truncated	%Not Truncated	Avg Len Truncated	Too Short To map	%Too short to map	Unique Alignments	%Unique Alignments	Multiple Alignments	%Multiple Alignments	Failed To Align	%Failed To Align	Paired	%Paired
R1	1416248460	484762016	34.23	931486444	65.77	46.82	107104753	7.56	1081802361	76.39	218444441	15.42	8896905	0.63	820215835	57.91
R2	1416248460	472141801	33.34	944106659	66.66	46.88	103811106	7.33	1086205396	76.7	208275312	14.71	17956646	1.27	820215835	57.91
Paired	Valid Pairs	%Valid Pairs	Cis_<10kbp	%Cis_<10kbp	Cis_>10kbp	%Cis_>10kbp	Trans	%Trans	Invalid Pairs	%Invalid Pairs	Same Circularised	%Same Circularised	Same Dangling Ends	%Same Dangling Ends	Same Internal	%Same Internal	Re-ligation	%Re-ligation	Contiguous Sequence	%Contiguous Sequence	Wrong Size	%Wrong Size	Unique Di-tags	%Unique Di-tags	Cis_<10kbp_of_uniques	%Cis_<10kbp_of_uniques	Cis_>10kbp_of_uniques	%Cis_>10kbp_of_uniques	Trans_of_uniques	%Trans_of_uniques	Total Captured	%Total Captured	Captured Cis	%Captured Cis	Captured Trans	%Captured Trans	Uncaptured	%Uncaptured
820215835	290470223	35.41	61848372	21.29	155527658	53.54	73094193	25.16	529745612	64.59	6987397	0.85	41059450	5.01	249956938	30.47	231741827	28.25	0	0	0	0	118710579	40.87	25349656	21.35	62563487	52.7	30797436	25.94	91148359	76.78	69431944	76.17	21716415	23.83	27562220	23.22
%Truncated: out of Total Reads
%Not Truncated: out of Total Reads
%Too short to map: out of Total Reads
%Unique Alignments: out of Total Reads
%Multiple Alignments: out of Total Reads
%failed_to_align: out of Total Reads
%Paired: out of Total Reads
%Valid Pairs: out of Paired
%Cis_<10kbp: out of Valid Pairs
%Cis_>10kbp: out of Valid Pairs
%Trans: out of Valid Pairs
%Invalid Pairs: out of Paired
%Same Circularised: out of Paired
%Same Dangling Ends: out of Paired
%Same Internal: out of Paired
%Re-ligation: out of Paired
%Contiguous Sequence: out of Paired
%Wrong Size: out of Paired
%Unique Di-tags: out of Valid Pairs					De-duplication on Valid Di-tags	All Di-tags	Unique Di-tags
%Cis_<10kbp_of_uniques: out of Unique Di-tags					Cis close (<10kbp)	61848372	25349656
%Cis_>10kbp_of_uniques: out of Unique Di-tags					Cis far (>10kbp)	155527658	62563487
%Trans_of_uniques: out of Unique Di-tags					Trans	73094193	30797436
					Valid Pairs	290470223	118710579
%Both Captured: out of Unique Di-tags
%Forward Captured: out of Unique Di-tags
%Reverse Captured: out of Unique Di-tags
%Uncaptured: out of Unique Di-tags
%Captured Cis: out of Total Captured
%Captured Trans: out of Total Captured
%Total Captured: out of Unique Di-tags
