# Supplementary material for: Genome-scale Capture C promoter interactions implicate effector genes at GWAS loci for bone mineral density
Source: Nat Commun. 2019 Mar 19;10:1260. doi: 10.1038/s41467-019-09302-x (PMC6425012; doi:10.1038/s41467-019-09302-x)
Supplement: Supplementary file 6 — Supplementary Data 3 [file 41467_2019_9302_MOESM6_ESM.xlsx]

## Sheet: all
ENSEMBLE_GENE_ID	GENE	BMP2_7078	BMP2_8004	BMP2_8013	pct_BMP2_7078	pct_BMP2_8004	pct_BMP2_8014
ENSG00000271818.1	7SK	0.162308	0.108205	0.135257	0.538931	0.498656	0.52137
ENSG00000260682.2	7SK	0.150669	0.144391	0.279365	0.531257	0.525431	0.585369
ENSG00000271814.1	7SK	0	0	0.0446694	0.191043	0.190259	0.409926
ENSG00000254144.2	7SK	0.38913	0.209532	0.329264	0.608307	0.558089	0.5973
ENSG00000249352.3	7SK	0	0.00601141	0.0180342	0.191043	0.232971	0.317051
ENSG00000232512.2	7SK	0	0.0109018	0.0109018	0.191043	0.268681	0.272827
ENSG00000121410.7	A1BG	0.0260925	0.0304412	0.0391387	0.357159	0.370155	0.396846
ENSG00000268895.1	A1BG-AS1	0.64869	0.873236	0.670521	0.646398	0.667404	0.651832
ENSG00000175899.10	A2M	4.5381	2.06984	3.35241	0.824754	0.741177	0.794169
ENSG00000245105.1	A2M-AS1	0.131435	0.103555	0.179229	0.518457	0.49423	0.54781
ENSG00000166535.15	A2ML1	0.0369747	0.0190837	0.0381675	0.396314	0.320356	0.39441
ENSG00000184389.8	A3GALT2	0	0.00825643	0.0165129	0.191043	0.249468	0.308677
ENSG00000128274.11	A4GALT	2.81176	3.96014	2.98046	0.772266	0.811674	0.781425
ENSG00000118017.3	A4GNT	0	0	0	0.191043	0.190259	0.192976
ENSG00000094914.8	AAAS	9.40729	8.46846	7.87274	0.9013	0.893065	0.886931
ENSG00000081760.12	AACS	2.40272	2.63389	3.32959	0.75577	0.765685	0.793384
ENSG00000114771.9	AADAC	0	0.0104443	0.00522214	0.191043	0.265348	0.22919
ENSG00000204518.2	AADACL4	0.0055305	0	0	0.230142	0.190259	0.192976
ENSG00000109576.9	AADAT	2.43988	2.50417	1.91392	0.757338	0.761119	0.7358
ENSG00000158122.7	AAED1	4.82412	5.55282	4.97664	0.831812	0.849261	0.839178
ENSG00000103591.8	AAGAB	10.5922	10.474	9.68771	0.912251	0.912951	0.907881
ENSG00000115977.14	AAK1	0.444689	0.442938	0.496628	0.618222	0.616738	0.628389
ENSG00000087884.10	AAMDC	7.76461	7.80944	7.44632	0.882086	0.885447	0.882254
ENSG00000127837.5	AAMP	21.0958	18.4682	17.5377	0.957428	0.952106	0.950426
ENSG00000129673.5	AANAT	0.00795482	0.0198871	0.00397741	0.248852	0.324445	0.217707
ENSG00000131043.7	AAR2	11.8285	11.0139	11.4127	0.921717	0.917376	0.921661
ENSG00000205002.3	AARD	0.00361133	0.00722266	0.0288907	0.213982	0.241906	0.363965
ENSG00000090861.11	AARS	28.9899	26.6583	34.0714	0.969415	0.967623	0.975241
ENSG00000124608.4	AARS2	4.3958	3.96007	4.97947	0.82058	0.811618	0.83929
ENSG00000266967.2	AARSD1	2.23172	2.12354	2.24113	0.747787	0.743418	0.751316
ENSG00000157426.9	AASDH	2.01488	2.12557	2.02239	0.737732	0.743586	0.74171
ENSG00000149313.6	AASDHPPT	4.52643	4.1531	4.24749	0.824417	0.816519	0.822009
ENSG00000008311.10	AASS	2.87632	2.76058	2.19139	0.775067	0.770726	0.749608
ENSG00000108270.6	AATF	6.05155	5.7134	5.65057	0.856599	0.852482	0.853658
ENSG00000181409.7	AATK	0.0335828	0.0363813	0.0293849	0.386175	0.389284	0.365869
ENSG00000254180.1	AB015752.3	0	0.0301402	0	0.191043	0.369034	0.192976
ENSG00000225200.2	AB019441.29	17.4072	15.9068	15.1427	0.947401	0.943984	0.941631
ENSG00000183044.7	ABAT	1.81916	1.21754	1.45354	0.727706	0.69334	0.711069
ENSG00000226210.3	ABC7-42389800N19.1	1.35188	2.34422	1.77375	0.701322	0.753613	0.72863
ENSG00000165029.11	ABCA1	10.8862	7.5302	6.67066	0.914267	0.881526	0.871191
ENSG00000154263.13	ABCA10	0.0445631	0.0580357	0.0538903	0.413315	0.436198	0.429476
ENSG00000251595.3	ABCA11P	0.36528	0.337182	0.302839	0.60363	0.596068	0.591558
ENSG00000144452.10	ABCA12	0.0212768	0.0157263	0.0314526	0.336237	0.300723	0.374944
ENSG00000179869.10	ABCA13	0.00187525	0.0107827	0.00468812	0.197737	0.267953	0.224681
ENSG00000238098.4	ABCA17P	0.00927498	0.00794998	0.01325	0.258486	0.247031	0.288511
ENSG00000107331.12	ABCA2	2.22683	2.33204	2.57728	0.747591	0.753137	0.766497
ENSG00000167972.9	ABCA3	0.047995	0.0468788	0.0669697	0.419869	0.414771	0.45275
ENSG00000198691.7	ABCA4	0.0462204	0.0472252	0.0391868	0.416312	0.415752	0.397014
ENSG00000154265.11	ABCA5	0.579776	0.419609	0.855103	0.638332	0.612228	0.669617
ENSG00000154262.8	ABCA6	0.182816	0.247448	0.147114	0.549266	0.571561	0.528932
ENSG00000064687.8	ABCA7	0.236377	0.171816	0.187435	0.570132	0.541256	0.552179
ENSG00000141338.9	ABCA8	2.03256	2.66069	2.1105	0.738601	0.766637	0.746275
ENSG00000154258.12	ABCA9	0.0476558	0.0705306	0.0333591	0.419085	0.456447	0.38091
ENSG00000085563.10	ABCB1	0.0031378	0.0031378	0.0047067	0.208688	0.208744	0.224821
ENSG00000135776.4	ABCB10	3.18868	3.52433	2.76297	0.786214	0.797866	0.774031
ENSG00000259689.1	ABCB10P1	0.0119595	0.0239191	0.0239191	0.279577	0.342819	0.344807
ENSG00000261524.1	ABCB10P3	0	0	0	0.191043	0.190259	0.192976
ENSG00000260053.2	ABCB10P4	0.0159534	0	0.00797668	0.305568	0.190259	0.249552
ENSG00000073734.8	ABCB11	0.0321297	0.152193	0.00676415	0.38175	0.530529	0.240645
ENSG00000005471.11	ABCB4	0.0116233	0.00581167	0.00813634	0.27658	0.231375	0.250616
ENSG00000004846.12	ABCB5	0.00470483	0	0	0.223812	0.190259	0.192976
ENSG00000115657.8	ABCB6	1.06602	0.955565	1.0041	0.682641	0.673762	0.681212
ENSG00000131269.11	ABCB7	4.63799	4.76468	3.62141	0.827022	0.832456	0.803467
ENSG00000197150.8	ABCB8	3.16467	2.95108	3.10404	0.785206	0.777168	0.785906
ENSG00000150967.13	ABCB9	1.359	1.6022	1.21401	0.701798	0.716978	0.696337
ENSG00000103222.14	ABCC1	6.88793	9.79144	6.6591	0.870463	0.907069	0.870771
ENSG00000124574.10	ABCC10	3.47753	3.50124	3.59823	0.795821	0.796886	0.802711
ENSG00000121270.11	ABCC11	0.0228402	0.020436	0.0252444	0.343995	0.327134	0.350101
ENSG00000140798.11	ABCC12	0.00350477	0	0.00584129	0.212777	0.190259	0.233419
ENSG00000023839.6	ABCC2	0.124396	0.0922489	0.171918	0.51336	0.483867	0.544141
ENSG00000108846.11	ABCC3	0.105099	0.0498314	0.0661399	0.497871	0.421073	0.451798
ENSG00000125257.9	ABCC4	3.01502	3.04955	3.44234	0.779969	0.780921	0.797334
ENSG00000114770.12	ABCC5	4.29093	3.32022	4.99365	0.818144	0.791032	0.839654
ENSG00000091262.10	ABCC6	0.104863	0.0541599	0.0218944	0.497619	0.429112	0.336125
ENSG00000256340.4	ABCC6P1	0.0101551	0.00253877	0.00507755	0.2656	0.20289	0.227762
ENSG00000255277.2	ABCC6P2	0.096072	0.048036	0.032024	0.489693	0.417292	0.376989
ENSG00000069431.6	ABCC9	1.07919	1.0258	0.0640648	0.683649	0.679476	0.448745
ENSG00000101986.8	ABCD1	7.66313	6.62601	6.73096	0.88091	0.868222	0.871891
ENSG00000215151.4	ABCD1P2	0.00544068	0	0	0.229498	0.190259	0.192976
ENSG00000225293.1	ABCD1P4	0	0.0144214	0	0.191043	0.29162	0.192976
ENSG00000173208.3	ABCD2	0.309993	0.159186	0.181528	0.591054	0.534842	0.549042
ENSG00000117528.7	ABCD3	6.53659	6.56726	6.74104	0.865141	0.867102	0.872087
ENSG00000119688.16	ABCD4	2.14063	2.14162	2.07408	0.743502	0.744258	0.744622
ENSG00000164163.6	ABCE1	8.36433	8.52144	8.20027	0.889144	0.893597	0.891273
ENSG00000204574.8	ABCF1	12.9435	12.6931	11.5473	0.927599	0.928411	0.922558
ENSG00000033050.3	ABCF2	14.4366	13.1402	14.0508	0.935385	0.93068	0.936758
ENSG00000242159.1	ABCF2P1	1.37633	1.12906	1.10106	0.703143	0.687542	0.68855
ENSG00000161204.7	ABCF3	8.6386	8.68209	8.84101	0.892113	0.895614	0.899255
ENSG00000160179.14	ABCG1	0.00568944	0.00142236	0.00568944	0.231375	0.194068	0.232663
ENSG00000118777.6	ABCG2	0.247948	0.0970232	0.136551	0.573801	0.488853	0.522462
ENSG00000172350.5	ABCG4	0.229298	0.26126	0.275157	0.567331	0.576602	0.584108
ENSG00000143994.9	ABHD1	0.0314649	0.0419532	0.00524415	0.379481	0.40396	0.229414
ENSG00000144827.4	ABHD10	11.4122	11.0864	13.7304	0.918413	0.918076	0.934965
ENSG00000106077.14	ABHD11	3.13944	3.02148	2.85024	0.784366	0.779605	0.777196
ENSG00000100997.14	ABHD12	8.94932	10.1026	6.98824	0.895978	0.909562	0.875588
ENSG00000139826.5	ABHD13	2.93234	2.8018	2.67288	0.777196	0.772575	0.770082
ENSG00000248487.4	ABHD14A	2.69351	2.78405	2.34268	0.767729	0.771762	0.756022
ENSG00000114786.11	ABHD14A-ACY1	0.303151	0.331445	0.323361	0.58901	0.594779	0.595648
ENSG00000114779.15	ABHD14B	8.09052	9.24788	7.60828	0.885951	0.90158	0.884019
ENSG00000168792.4	ABHD15	2.71113	2.87845	3.0579	0.768317	0.775207	0.784562
ENSG00000204427.7	ABHD16A	1.74085	1.57515	1.48077	0.723448	0.715578	0.713001
ENSG00000183260.5	ABHD16B	0.00490458	0.00490458	0.00980916	0.225409	0.224373	0.264452
ENSG00000129968.11	ABHD17A	9.14187	9.3391	9.43842	0.898247	0.902476	0.905809
ENSG00000250536.1	ABHD17AP3	0.635861	0.589895	0.620539	0.644942	0.638164	0.64553
ENSG00000229107.2	ABHD17AP4	0.0958254	0.124573	0.0479127	0.489413	0.512212	0.417264
ENSG00000182502.2	ABHD17AP5	0.154854	0.232281	0.125819	0.53403	0.566239	0.514144
ENSG00000107362.9	ABHD17B	6.1377	6.81476	5.05146	0.857943	0.871023	0.840858
ENSG00000136379.7	ABHD17C	0.876577	0.703663	0.929412	0.66774	0.65158	0.675611
ENSG00000140526.12	ABHD2	6.3605	5.60859	7.74644	0.86206	0.850493	0.885335
ENSG00000158201.5	ABHD3	0.794043	0.644412	0.798033	0.660682	0.64511	0.663875
ENSG00000100439.6	ABHD4	3.64685	3.81173	3.73348	0.801031	0.806996	0.806968
ENSG00000011198.3	ABHD5	4.66832	4.80013	4.77816	0.827806	0.83324	0.835341
ENSG00000163686.9	ABHD6	1.2669	1.4829	1.56057	0.69586	0.70978	0.717735
ENSG00000127220.5	ABHD8	2.60922	1.86429	2.96395	0.764228	0.73045	0.780921
ENSG00000136754.12	ABI1	8.37535	8.10803	8.23964	0.889396	0.889116	0.892001
ENSG00000138443.11	ABI2	1.49077	1.63482	1.34972	0.710229	0.718855	0.704963
ENSG00000108798.4	ABI3	0.0248264	0.0141865	0.0496529	0.351921	0.290024	0.420457
ENSG00000154175.12	ABI3BP	0.462583	0.834713	0.628415	0.621219	0.663875	0.64665
ENSG00000097007.13	ABL1	15.4599	13.2795	14.1123	0.940427	0.931436	0.937122
ENSG00000143322.15	ABL2	5.86353	5.89572	4.18542	0.85321	0.855786	0.820104
ENSG00000099204.14	ABLIM1	0.437689	0.441218	0.381213	0.61685	0.616374	0.608895
ENSG00000163995.14	ABLIM2	0.00720117	0.00576093	0.0129621	0.243418	0.231039	0.286831
ENSG00000173210.15	ABLIM3	1.5789	1.94587	1.7479	0.714878	0.734456	0.727201
ENSG00000159842.10	ABR	4.35861	4.3668	4.66362	0.8196	0.822121	0.832316
ENSG00000174429.3	ABRA	0	0.00316172	0	0.191043	0.209024	0.192976
ENSG00000146386.7	ABRACL	12.1367	8.5581	9.08073	0.923734	0.893933	0.902
ENSG00000146109.3	ABT1	11.1788	9.60283	9.90026	0.916592	0.905361	0.90987
ENSG00000250496.2	ABT1P1	0	0	0	0.191043	0.190259	0.192976
ENSG00000114626.13	ABTB1	0.577494	0.539277	0.604387	0.638136	0.631246	0.643513
ENSG00000166016.4	ABTB2	0.404611	0.264486	0.394102	0.611696	0.577442	0.611724
ENSG00000225007.1	AC000067.1	0.0607006	0.303503	0.182102	0.443648	0.588281	0.549322
ENSG00000185065.6	AC000068.5	0.112153	0.0539995	0.0706147	0.503921	0.428691	0.45824
ENSG00000273300.1	AC000068.9	0.0407987	0.0203994	0.0407987	0.405305	0.326994	0.401104
ENSG00000232926.1	AC000078.5	0.0255441	0.0383161	0.012772	0.355058	0.394522	0.285682
ENSG00000230194.1	AC000081.2	0.0586568	0.0879852	0.0586568	0.439391	0.478686	0.439503
ENSG00000235776.2	AC000089.3	19.6721	19.8896	14.8655	0.954263	0.955915	0.940651
ENSG00000270393.1	AC000095.9	0	0.00996628	0.00996628	0.191043	0.261819	0.265629
ENSG00000236105.1	AC000110.1	0.477289	0.522035	0.402713	0.623628	0.628893	0.613209
ENSG00000243107.1	AC000120.7	0.290534	0.301497	0.46595	0.585537	0.587441	0.623852
ENSG00000272330.1	AC002044.4	0	0.0551299	0	0.191043	0.430932	0.192976
ENSG00000184319.11	AC002055.4	3.7773	3.73631	3.09685	0.804448	0.804616	0.785682
ENSG00000213683.3	AC002056.3	1.66942	1.22652	1.2833	0.719751	0.693928	0.70107
ENSG00000225498.1	AC002064.5	0.0118834	0	0	0.278736	0.190259	0.192976
ENSG00000237813.3	AC002066.1	0.0215429	0.014362	0.0646288	0.337497	0.291452	0.449613
ENSG00000228928.1	AC002069.5	0.0175498	0.0175498	0.00584992	0.315623	0.311478	0.233531
ENSG00000237729.2	AC002075.4	0	0.0345656	0	0.191043	0.384523	0.192976
ENSG00000234695.1	AC002076.10	0	0.033057	0	0.191043	0.379761	0.192976
ENSG00000267626.1	AC002115.9	0	0.0306709	0	0.191043	0.371275	0.192976
ENSG00000267698.1	AC002116.7	0.0270934	0.0541868	0.0135467	0.360884	0.429168	0.29036
ENSG00000224505.2	AC002117.1	0.0625757	0.0750908	0.0750908	0.447009	0.462917	0.464094
ENSG00000262497.1	AC002128.4	0.0244335	0	0	0.349989	0.190259	0.192976
ENSG00000260494.1	AC002310.10	0.156621	0.156621	0.168669	0.535262	0.533218	0.542208
ENSG00000235560.3	AC002310.12	0.233616	0.252686	0.195474	0.568844	0.573521	0.555568
ENSG00000239791.1	AC002310.7	0.00454147	0.00908293	0.00908293	0.222608	0.255294	0.258346
ENSG00000267190.1	AC002314.4	0	0.0205437	0	0.191043	0.32761	0.192976
ENSG00000232392.1	AC002366.3	0.0219593	0	0.0146395	0.339794	0.190259	0.297026
ENSG00000267439.1	AC002398.11	0	0.00853974	0.0170795	0.191043	0.251737	0.31145
ENSG00000267328.1	AC002398.12	0.105582	0.105582	0.105582	0.49832	0.496303	0.49874
ENSG00000188223.9	AC002398.9	0.033599	0.00839974	0.00839974	0.386259	0.2507	0.252857
ENSG00000236197.2	AC002429.5	0.00678126	0.00339063	0.00339063	0.239721	0.211097	0.211769
ENSG00000231170.1	AC002451.3	0.0167028	0	0	0.310105	0.190259	0.192976
ENSG00000237819.1	AC002454.1	0.274245	0.430956	0.313422	0.581812	0.614553	0.593855
ENSG00000223969.1	AC002456.2	0.367652	0.141405	0.240388	0.604274	0.523191	0.573717
ENSG00000241764.3	AC002467.7	0.690469	0.619652	0.486869	0.650991	0.641777	0.627017
ENSG00000269103.1	AC002472.1	0	0	0	0.191043	0.190259	0.192976
ENSG00000226872.1	AC002472.11	0	0	0	0.191043	0.190259	0.192976
ENSG00000187905.6	AC002472.13	0	0	0	0.191043	0.190259	0.192976
ENSG00000232949.1	AC002480.4	0.0781915	0.0938298	0.0938298	0.468435	0.48538	0.486808
ENSG00000225541.1	AC002480.5	0.0271779	0.0203835	0.0271779	0.3615	0.326826	0.357495
ENSG00000231525.1	AC002486.2	0	0	0	0.191043	0.190259	0.192976
ENSG00000261457.2	AC002519.6	0.173255	0.161306	0.173255	0.544589	0.536214	0.544617
ENSG00000259810.2	AC002519.8	0.0218387	0.0187189	0.0311982	0.338954	0.31848	0.373936
ENSG00000261312.1	AC002550.5	0.0189497	0.00631656	0.0252662	0.323633	0.235184	0.350297
ENSG00000261736.1	AC002551.1	0.0588549	0.0588549	0.0294275	0.439951	0.438242	0.366402
ENSG00000267005.1	AC002984.2	0.0194432	0	0	0.326518	0.190259	0.192976
ENSG00000268193.1	AC002985.3	0.0127161	0.0254322	0.0381483	0.284674	0.349597	0.394382
ENSG00000269533.1	AC003002.6	0.107982	0.208765	0.136777	0.500448	0.557669	0.522546
ENSG00000268266.1	AC003005.2	0.0262365	0.0655914	0.118064	0.357887	0.450118	0.508486
ENSG00000268107.1	AC003005.4	0	0.0144453	0	0.191043	0.291704	0.192976
ENSG00000269026.2	AC003006.7	0.0313705	0.0418273	0.0418273	0.379201	0.403652	0.403764
ENSG00000262235.2	AC003009.2	0.0934105	0.140116	0.0700579	0.486864	0.522434	0.457596
ENSG00000227517.2	AC003051.1	0	0	0	0.191043	0.190259	0.192976
ENSG00000237773.1	AC003075.4	0.14635	0.15177	0.211394	0.528316	0.530333	0.562262
ENSG00000234358.1	AC003080.4	0.158993	0.113566	0.158993	0.536719	0.503053	0.536186
ENSG00000226965.1	AC003088.1	0.0527911	0	0.0351941	0.428579	0.190259	0.386203
ENSG00000223561.2	AC003090.1	0	0	0.00880445	0.191043	0.190259	0.256022
ENSG00000236453.1	AC003092.1	0.00818659	0	0.0327464	0.25056	0.190259	0.379033
ENSG00000228768.1	AC003101.1	0.170795	0.284658	0.151818	0.543441	0.583464	0.532125
ENSG00000267750.1	AC003102.3	0.0128973	0.0225703	0.058038	0.285906	0.337077	0.438102
ENSG00000236194.2	AC003104.1	0.139741	0.192144	0.215434	0.524143	0.550443	0.56397
ENSG00000234494.3	AC003665.1	0.557529	0.529997	0.554088	0.635699	0.630013	0.637212
ENSG00000268392.1	AC003682.16	0.150832	0.150832	0.263955	0.531509	0.529661	0.580971
ENSG00000269097.1	AC003682.17	0	0.0114612	0.0114612	0.191043	0.272575	0.276748
ENSG00000268564.1	AC003956.1	0	0.0244678	0.0978711	0.191043	0.345704	0.491374
ENSG00000234859.1	AC003958.2	0	0	0	0.191043	0.190259	0.192976
ENSG00000229533.1	AC003986.5	0.0114162	0.0171242	0.0114162	0.274647	0.309125	0.27616
ENSG00000236536.1	AC003986.7	0.226575	0.239162	0.213987	0.566351	0.568928	0.563438
ENSG00000228113.3	AC003991.3	0.00616675	0.00925012	0.00616675	0.235072	0.256442	0.23622
ENSG00000227968.1	AC004014.4	0.366209	0.322612	0.374928	0.604078	0.592707	0.607887
ENSG00000234999.1	AC004016.2	0.0378719	0.0189359	0.113616	0.399087	0.31974	0.505294
ENSG00000268948.1	AC004017.1	0.400484	0.467232	0.166868	0.610968	0.621275	0.541004
ENSG00000236754.1	AC004019.13	0.0473914	0.0236957	0.0331739	0.418469	0.341866	0.380462
ENSG00000223442.1	AC004041.2	0	0	0	0.191043	0.190259	0.192976
ENSG00000246774.1	AC004051.2	0.0089293	0.0089293	0.0178586	0.255798	0.254201	0.315959
ENSG00000196656.6	AC004057.1	4.9664	2.30527	4.27017	0.834808	0.751989	0.822849
ENSG00000216425.4	AC004066.2	0	0.021722	0.021722	0.191043	0.333464	0.335509
ENSG00000273447.1	AC004067.5	0.0622181	0.0497745	0.0746617	0.446309	0.420933	0.463365
ENSG00000251259.1	AC004069.2	0.0158662	0.0158662	0.0158662	0.304924	0.301619	0.304504
ENSG00000230311.2	AC004074.3	7.72935	6.90835	6.40775	0.881638	0.872507	0.866682
ENSG00000268533.1	AC004076.7	0	0.0167189	0	0.191043	0.307108	0.192976
ENSG00000268163.1	AC004076.9	0.0847328	0.0508397	0.0847328	0.476305	0.423314	0.476361
ENSG00000226851.1	AC004112.4	0	0	0	0.191043	0.190259	0.192976
ENSG00000232922.1	AC004112.5	0	0	0	0.191043	0.190259	0.192976
ENSG00000234406.1	AC004129.7	0	0	0.0303503	0.191043	0.190259	0.370631
ENSG00000213798.3	AC004129.9	0.0109429	0	0.0109429	0.271258	0.190259	0.273163
ENSG00000267666.1	AC004156.3	0.120337	0.115708	0.0925668	0.510307	0.504677	0.485324
ENSG00000261008.2	AC004158.2	0.152471	0.135257	0.371341	0.532545	0.520082	0.606907
ENSG00000230435.1	AC004160.4	0.0309433	0.0154716	0	0.377717	0.299378	0.192976
ENSG00000267778.1	AC004221.2	0.0103205	0.0206411	0.0412821	0.266777	0.32803	0.402392
ENSG00000234477.1	AC004231.2	0	0	0.0106878	0.191043	0.190259	0.27137
ENSG00000269635.1	AC004257.1	0	0.031446	0	0.191043	0.374776	0.192976
ENSG00000270143.1	AC004257.3	0.142213	0.159989	0.124436	0.525655	0.53529	0.513388
ENSG00000005189.15	AC004381.6	0.811514	0.728879	0.593274	0.662111	0.653848	0.642141
ENSG00000260510.1	AC004381.7	0.0248163	0.0248163	0	0.351893	0.346964	0.192976
ENSG00000226107.1	AC004383.3	0.0301402	0.0301402	0	0.37472	0.369034	0.192976
ENSG00000213269.2	AC004386.4	0.869909	0.618093	0.950032	0.66704	0.641441	0.677095
ENSG00000273309.1	AC004410.3	0.245682	0.0670041	0.178678	0.573157	0.451854	0.547278
ENSG00000269131.1	AC004447.2	0.00360535	0	0.0144214	0.213926	0.190259	0.295821
ENSG00000261204.1	AC004449.6	0	0	0.0201167	0.191043	0.190259	0.328255
ENSG00000146677.6	AC004453.8	162.463	158.273	141.516	0.996275	0.995939	0.995659
ENSG00000260924.2	AC004463.6	1.03682	1.12122	1.04888	0.680568	0.686646	0.684741
ENSG00000268069.1	AC004466.1	0.0483024	0.0322016	0.080504	0.420765	0.377409	0.47146
ENSG00000272682.1	AC004471.10	0.0115066	0.01726	0.00575332	0.275655	0.309657	0.233027
ENSG00000223461.1	AC004471.9	0	0	0	0.191043	0.190259	0.192976
ENSG00000267122.1	AC004490.1	0	0	0	0.191043	0.190259	0.192976
ENSG00000230333.2	AC004538.3	0.0640896	0.0753995	0.0584346	0.449613	0.463197	0.438662
ENSG00000214870.4	AC004540.5	0	0	0	0.191043	0.190259	0.192976
ENSG00000229893.1	AC004549.6	0.0101403	0.0101403	0.0101403	0.265516	0.263164	0.266917
ENSG00000225877.1	AC004603.4	0	0	0	0.191043	0.190259	0.192976
ENSG00000267755.1	AC004623.2	0	0	0	0.191043	0.190259	0.192976
ENSG00000213717.3	AC004692.5	0	0	0.0205437	0.191043	0.190259	0.330299
ENSG00000203562.2	AC004771.1	0.0651011	0.0781214	0.0520809	0.451154	0.466838	0.425807
ENSG00000272203.1	AC004775.5	0	0	0	0.191043	0.190259	0.192976
ENSG00000267453.2	AC004791.2	0	0	0	0.191043	0.190259	0.192976
ENSG00000229944.2	AC004797.1	12.0073	12.6627	11.3519	0.922838	0.928103	0.921185
ENSG00000267901.1	AC004817.1	0	0.0403265	0.0201633	0.191043	0.399339	0.328451
ENSG00000230914.2	AC004840.8	0.0143265	0	0.0429796	0.294673	0.190259	0.406257
ENSG00000234183.1	AC004854.4	0.0240622	0	0	0.348756	0.190259	0.192976
ENSG00000230160.1	AC004854.5	0.0748756	0.0499171	0.0499171	0.464402	0.421353	0.421381
ENSG00000232667.5	AC004862.6	0.0161366	0	0	0.3068	0.190259	0.192976
ENSG00000214754.3	AC004870.5	0.118511	0.197518	0.00987589	0.508823	0.552683	0.2649
ENSG00000238109.1	AC004893.10	0.0187592	0.0312654	0.0375184	0.322541	0.373964	0.392589
ENSG00000242687.2	AC004893.11	0.220152	0.238844	0.23469	0.564026	0.568676	0.571281
ENSG00000231704.1	AC004895.4	0	0.0212452	0	0.191043	0.331335	0.192976
ENSG00000225705.2	AC004899.3	0.0965578	0.116886	0.0965578	0.490057	0.505546	0.490001
ENSG00000231397.1	AC004941.5	0.0382041	0	0.0382041	0.399843	0.190259	0.394746
ENSG00000239556.2	AC004951.5	0.132312	0.143338	0.0992339	0.519102	0.524703	0.492438
ENSG00000228434.1	AC004951.6	0.0700203	0.149377	0.121369	0.457792	0.528708	0.511315
ENSG00000214243.3	AC004980.10	0	0	0	0.191043	0.190259	0.192976
ENSG00000205485.9	AC004980.7	1.07831	1.06711	2.36669	0.683565	0.682949	0.75703
ENSG00000230305.2	AC004980.9	0.21478	0.190916	0.119322	0.561954	0.549882	0.509551
ENSG00000241057.1	AC004985.12	0.141453	0.119118	0.230792	0.525039	0.507646	0.570244
ENSG00000233225.2	AC004987.9	2.03179	1.91109	2.69061	0.738517	0.732495	0.770922
ENSG00000203446.2	AC004988.1	0.00491843	0.00983685	0.00983685	0.225549	0.260783	0.264592
ENSG00000213888.2	AC005003.1	1.34829	1.33859	1.03789	0.701154	0.700902	0.683789
ENSG00000233073.1	AC005009.2	0.00942698	0	0.00942698	0.259859	0.190259	0.261539
ENSG00000255690.1	AC005013.1	0.00344972	0.00172486	0	0.212217	0.196197	0.192976
ENSG00000228421.2	AC005013.5	0	0	0	0.191043	0.190259	0.192976
ENSG00000224280.1	AC005014.5	0.0204885	0.0321962	0.0234154	0.332344	0.377297	0.342791
ENSG00000213875.3	AC005019.2	0	0	0.0606301	0.191043	0.190259	0.442808
ENSG00000224330.1	AC005019.3	0.0242633	0	0	0.349485	0.190259	0.192976
ENSG00000224017.1	AC005022.1	0.0142796	0.00713978	0.00713978	0.294253	0.241402	0.24367
ENSG00000226247.1	AC005034.3	1.2041	0.97353	1.25534	0.691715	0.675443	0.699221
ENSG00000183308.6	AC005037.3	0.0805702	0.0537135	0.0447612	0.471432	0.428299	0.410206
ENSG00000226905.1	AC005040.3	0	0	0	0.191043	0.190259	0.192976
ENSG00000258821.1	AC005041.17	0.0422841	0.0211421	0.0634262	0.408694	0.330467	0.447765
ENSG00000227331.1	AC005042.2	0.359309	0.228651	0.217763	0.602061	0.565007	0.565119
ENSG00000204380.2	AC005042.4	0.00187042	0.00374083	0	0.197681	0.21443	0.192976
ENSG00000243004.1	AC005062.2	0.00679449	0	0.00339724	0.239861	0.190259	0.211965
ENSG00000224046.1	AC005076.5	0.304084	0.264847	0.205992	0.589318	0.577554	0.559657
ENSG00000227038.2	AC005077.12	0.0304328	0.0642469	0.0169071	0.375812	0.448073	0.310665
ENSG00000230882.1	AC005077.14	0.00747685	0.0149537	0.00747685	0.245379	0.294925	0.245687
ENSG00000224273.1	AC005077.7	0	0.0138043	0	0.191043	0.288007	0.192976
ENSG00000213549.3	AC005077.8	0.0696843	0.0232281	0.11614	0.457344	0.34013	0.507198
ENSG00000226816.2	AC005082.12	0.00856914	0.00428457	0.00856914	0.253417	0.219527	0.254117
ENSG00000219039.2	AC005102.1	0	0	0.0363697	0.191043	0.190259	0.389424
ENSG00000234899.5	AC005152.2	0.030925	0.0298941	0.0360791	0.377661	0.36755	0.388584
ENSG00000196295.7	AC005154.6	0.857402	0.88389	0.867182	0.665948	0.668272	0.670541
ENSG00000244480.1	AC005154.7	0.106302	0.193845	0.181339	0.499188	0.551031	0.548986
ENSG00000226874.1	AC005154.8	0.0229829	0.0229829	0	0.344751	0.33901	0.192976
ENSG00000227658.1	AC005160.3	0.0457246	0	0	0.4155	0.190259	0.192976
ENSG00000229497.1	AC005189.6	0.056197	0	0	0.435329	0.190259	0.192976
ENSG00000269694.1	AC005197.2	0	0	0	0.191043	0.190259	0.192976
ENSG00000236352.1	AC005220.3	0.00985354	0.0197071	0	0.263304	0.323521	0.192976
ENSG00000231595.1	AC005224.2	0.10201	0.124679	0.153015	0.495015	0.512408	0.532741
ENSG00000213209.2	AC005229.7	0.106486	0.14908	0.127783	0.499356	0.528512	0.515769
ENSG00000236653.1	AC005235.1	0.00587359	0	0	0.232691	0.190259	0.192976
ENSG00000225521.1	AC005237.4	0.0155823	0	0.0155823	0.302963	0.190259	0.302571
ENSG00000268030.1	AC005253.2	0.00435309	0.00435309	0	0.221628	0.220115	0.192976
ENSG00000268983.1	AC005253.4	0	0.0604898	0	0.191043	0.441435	0.192976
ENSG00000256210.2	AC005255.3	12.8522	13.428	13.7437	0.927095	0.932361	0.935105
ENSG00000267073.1	AC005256.1	0	0	0.0190186	0.191043	0.190259	0.322681
ENSG00000267139.1	AC005262.3	0	0	0	0.191043	0.190259	0.192976
ENSG00000266944.1	AC005262.4	0.168436	0.0481245	0.0240622	0.542096	0.417488	0.345676
ENSG00000267551.3	AC005264.2	0	0.00375616	0.00375616	0.191043	0.214486	0.215578
ENSG00000170468.5	AC005280.1	0.0566539	0.0672765	0.0920625	0.436142	0.452246	0.48482
ENSG00000225606.1	AC005281.2	0.019123	0.00956151	0.019123	0.324754	0.258598	0.323325
ENSG00000233852.1	AC005304.1	0.0215075	0.0215075	0	0.337357	0.332428	0.192976
ENSG00000267283.1	AC005306.3	0.307431	0.326063	0.586913	0.590354	0.593631	0.641469
ENSG00000260725.1	AC005307.1	0	0.00554811	0	0.191043	0.229274	0.192976
ENSG00000267243.1	AC005307.3	0.00217818	0	0	0.200062	0.190259	0.192976
ENSG00000231812.1	AC005326.2	0	0	0.0420799	0.191043	0.190259	0.404436
ENSG00000248015.2	AC005329.7	0.0292709	0.0634203	0.0414671	0.370575	0.446757	0.402644
ENSG00000267056.2	AC005336.4	0.0280307	0.0350383	0.0280307	0.365253	0.385447	0.360772
ENSG00000267218.2	AC005336.5	0.157699	0.046382	0.148422	0.535962	0.413427	0.529829
ENSG00000268565.1	AC005339.2	0.155545	0.355532	0.0666622	0.534618	0.599933	0.452414
ENSG00000248493.1	AC005351.1	0.0886568	0.0554105	0.0886568	0.480702	0.43152	0.481515
ENSG00000250994.1	AC005355.1	0	0	0	0.191043	0.190259	0.192976
ENSG00000251169.2	AC005355.2	0	0	0.0157372	0.191043	0.190259	0.303691
ENSG00000262686.1	AC005356.1	0.102477	0.102477	0.281811	0.495519	0.493418	0.585985
ENSG00000222012.1	AC005481.5	0.00252041	0	0	0.20289	0.190259	0.192976
ENSG00000259114.1	AC005484.5	0.0101581	0.0304742	0.0406322	0.265629	0.370491	0.400655
ENSG00000267421.2	AC005498.3	0.0551798	0.0709455	0.0394142	0.433005	0.457008	0.397687
ENSG00000267224.1	AC005498.4	0	0	0.0374647	0.191043	0.190259	0.392505
ENSG00000230190.1	AC005518.2	0.0156103	0.0312205	0	0.303299	0.373936	0.192976
ENSG00000258559.2	AC005519.4	0.439668	0.433296	0.560736	0.617298	0.614917	0.63822
ENSG00000269604.1	AC005523.2	0.021947	0.00731568	0.0170699	0.339738	0.242718	0.311366
ENSG00000268536.1	AC005523.3	0	0.0416772	0.0208386	0.191043	0.403288	0.331756
ENSG00000230825.1	AC005532.5	0.0704166	0.105625	0.0844999	0.458324	0.496359	0.476025
ENSG00000234450.1	AC005534.6	0.221284	0.422451	0.482801	0.564447	0.612901	0.62626
ENSG00000224903.1	AC005534.8	0	0.046957	0.0234785	0.191043	0.414996	0.342959
ENSG00000228937.1	AC005539.2	0	0.00588947	0	0.191043	0.231823	0.192976
ENSG00000235852.1	AC005540.3	1.03313	0.890958	1.59235	0.680176	0.668973	0.719219
ENSG00000266897.1	AC005546.2	0.0445551	0.0445551	0.111388	0.413287	0.409534	0.503473
ENSG00000237070.1	AC005550.3	0.0046543	0	0	0.223336	0.190259	0.192976
ENSG00000266939.1	AC005559.2	0	0.034429	0	0.191043	0.384131	0.192976
ENSG00000214719.7	AC005562.1	0.202034	0.20492	0.230895	0.557501	0.556044	0.570272
ENSG00000231185.2	AC005592.2	0.125055	0.177962	0.173152	0.51406	0.544393	0.544589
ENSG00000261757.1	AC005592.3	0.0053113	0.0159339	0	0.228714	0.302067	0.192976
ENSG00000205790.1	AC005594.3	0	0	0	0.191043	0.190259	0.192976
ENSG00000261790.1	AC005606.14	0	0	0	0.191043	0.190259	0.192976
ENSG00000260107.1	AC005606.15	0.0172828	0	0	0.314138	0.190259	0.192976
ENSG00000269296.1	AC005614.3	0.00953795	0.00953795	0.00476897	0.260839	0.258402	0.225297
ENSG00000269749.1	AC005614.5	0.0188949	0.0188949	0.0188949	0.323381	0.319516	0.321953
ENSG00000255729.1	AC005618.1	2.24386	2.0257	2.05687	0.748516	0.738685	0.743782
ENSG00000272070.1	AC005618.6	0.841169	0.935248	1.0902	0.664603	0.672054	0.687598
ENSG00000267201.1	AC005624.2	0.258264	0.399135	0.258264	0.576882	0.608531	0.579347
ENSG00000228649.4	AC005682.5	0.860387	0.711064	0.679066	0.666172	0.65214	0.652588
ENSG00000226329.2	AC005682.6	0	0.00593765	0	0.191043	0.232327	0.192976
ENSG00000226279.2	AC005682.7	0.017491	0.017491	0.0349821	0.315203	0.31117	0.385699
ENSG00000235664.1	AC005682.8	0.025809	0.025809	0.154854	0.356039	0.351277	0.533722
ENSG00000265638.1	AC005702.3	0	0.33078	0.11026	0.191043	0.594555	0.502605
ENSG00000266701.1	AC005702.4	0.106226	0.106226	0	0.499104	0.496975	0.192976
ENSG00000226040.2	AC005740.3	0.0166868	0	0.0333737	0.310049	0.190259	0.38105
ENSG00000250347.1	AC005740.4	0.0623666	0.0207889	0.0623666	0.446589	0.328815	0.44558
ENSG00000271871.1	AC005740.6	0.0910191	0.0637134	0.0728153	0.483979	0.447261	0.461153
ENSG00000272154.1	AC005754.7	0	0	0.0149923	0.191043	0.190259	0.298734
ENSG00000272108.1	AC005754.8	0.0125271	0.0167028	0	0.283666	0.306968	0.192976
ENSG00000266933.1	AC005775.2	0.0629677	0.104946	0.0419785	0.447597	0.495631	0.404128
ENSG00000270802.2	AC005776.1	0.150182	0.420508	0.480581	0.531061	0.612508	0.625924
ENSG00000267545.1	AC005779.2	0.047512	0.142536	0.110861	0.418721	0.524115	0.503081
ENSG00000268189.2	AC005785.2	0.154975	0.0957201	0.141301	0.534142	0.487396	0.525319
ENSG00000267231.1	AC005786.5	0.0944231	0.0236058	0.0236058	0.488097	0.341642	0.343659
ENSG00000267436.1	AC005786.7	0.0925012	0.0308337	0.123335	0.485828	0.371751	0.51266
ENSG00000267473.1	AC005789.11	0.174108	0.281646	0.266283	0.545009	0.582092	0.5817
ENSG00000267090.1	AC005789.9	0	0.0293284	0.0879852	0.191043	0.365057	0.48045
ENSG00000268034.1	AC005795.1	15.8702	12.7918	11.6607	0.942247	0.928803	0.923342
ENSG00000235554.1	AC005822.1	5.18083	4.9618	4.49848	0.83915	0.836237	0.828339
ENSG00000196138.3	AC005831.1	0.0294606	0.0245505	0.0491011	0.371891	0.345872	0.419253
ENSG00000205325.1	AC005863.1	0.00290545	0	0.00581089	0.206587	0.190259	0.233251
ENSG00000227694.1	AC005884.1	0.35138	0.443849	0.277405	0.600101	0.616906	0.584892
ENSG00000269019.1	AC005932.1	0.182038	0.0728153	0.0728153	0.548818	0.459444	0.461153
ENSG00000266926.1	AC005943.4	0.212054	0.114183	0.326237	0.56103	0.503613	0.596432
ENSG00000267161.1	AC005943.5	0.138998	0.120465	0.166797	0.523779	0.508683	0.540864
ENSG00000267469.1	AC005944.2	0.0463326	0.0154442	0.0463326	0.41648	0.299182	0.413259
ENSG00000267138.1	AC005954.3	0	0	0.0516945	0.191043	0.190259	0.425162
ENSG00000267205.1	AC005954.4	0	0	0	0.191043	0.190259	0.192976
ENSG00000177418.1	AC006001.1	0.0168809	0.135047	0.253213	0.31159	0.519886	0.577946
ENSG00000242073.2	AC006014.7	0.0333099	0.0166549	0	0.385363	0.306744	0.192976
ENSG00000248711.1	AC006023.8	0.0588549	0.129481	0.111824	0.439951	0.516189	0.504117
ENSG00000218305.2	AC006024.4	0.495434	0.480267	0.495434	0.626428	0.622927	0.628249
ENSG00000232553.3	AC006026.10	0.679879	0.572176	0.686611	0.649927	0.635699	0.653624
ENSG00000224785.1	AC006026.9	0.772981	0.821292	0.801968	0.658722	0.662559	0.664155
ENSG00000231357.1	AC006028.11	0.238348	0.10834	0.173344	0.570916	0.49874	0.544757
ENSG00000231916.1	AC006033.22	0.081789	0.102236	0.102236	0.473028	0.493082	0.495463
ENSG00000233108.1	AC006042.7	0	0.0153354	0	0.191043	0.298202	0.192976
ENSG00000233264.2	AC006042.8	0.118591	0.14231	0.166028	0.508879	0.523947	0.540304
ENSG00000178430.4	AC006111.1	0.0264116	0.00528231	0.0264116	0.358475	0.227229	0.354862
ENSG00000269793.1	AC006115.3	0	0	0.00290061	0.191043	0.190259	0.207232
ENSG00000267192.1	AC006116.12	0	0.0192711	0	0.191043	0.321197	0.192976
ENSG00000266932.1	AC006116.13	0.00881633	0.0352653	0.0352653	0.255013	0.386175	0.386623
ENSG00000267145.1	AC006116.14	0	0.0482578	0.0241289	0.191043	0.417796	0.346012
ENSG00000267429.1	AC006116.15	0.00789713	0.0394856	0.0394856	0.248488	0.397518	0.397771
ENSG00000267549.1	AC006116.17	0.106435	0.0824016	0.0480676	0.499272	0.47216	0.417488
ENSG00000267298.1	AC006116.19	0.124659	0.155823	0.046747	0.513584	0.532545	0.414211
ENSG00000267606.1	AC006116.21	0.016751	0.0251265	0.016751	0.310497	0.348448	0.309825
ENSG00000266907.1	AC006116.22	0.232709	0.284868	0.156477	0.568536	0.58352	0.534646
ENSG00000267776.1	AC006116.24	0.0149923	0.0599692	0.0749615	0.298818	0.440287	0.46373
ENSG00000267459.1	AC006116.27	0.0460875	0.0691312	0.0806531	0.416144	0.454431	0.471628
ENSG00000266958.1	AC006126.3	0.0322612	0.0483918	0.0161306	0.382254	0.41816	0.306268
ENSG00000267045.1	AC006126.4	0.0189359	0.0568078	0.0189359	0.323577	0.434293	0.322177
ENSG00000270164.1	AC006129.4	0	0.00505838	0	0.191043	0.225521	0.192976
ENSG00000267757.1	AC006132.1	0.387918	0.754678	0.789943	0.608083	0.656005	0.663063
ENSG00000251154.1	AC006153.3	0	0	0.0229225	0.191043	0.190259	0.340634
ENSG00000231210.2	AC006159.3	0.00925668	0	0	0.258374	0.190259	0.192976
ENSG00000243220.1	AC006159.4	0.0251749	0.0125875	0.0125875	0.35335	0.279829	0.28431
ENSG00000249488.1	AC006160.4	0	0	0.0136958	0.191043	0.190259	0.2912
ENSG00000249502.1	AC006160.5	0.278737	0.243895	0.185825	0.582708	0.570328	0.551563
ENSG00000238090.1	AC006195.2	0.132121	0.207618	0.0754976	0.519017	0.557136	0.46457
ENSG00000268460.1	AC006262.6	0.00147361	0	0	0.19488	0.190259	0.192976
ENSG00000269483.1	AC006272.1	0.102961	0.0411845	0.18533	0.496107	0.401944	0.551255
ENSG00000272473.1	AC006273.4	0.0607006	0.040467	0.040467	0.443648	0.399759	0.400151
ENSG00000267530.2	AC006273.5	0.0800968	0.160194	0.0700847	0.470788	0.535346	0.457624
ENSG00000266927.2	AC006273.7	0.538796	0.673495	0.381647	0.63245	0.648555	0.609063
ENSG00000253392.2	AC006277.2	0.0673495	0.145924	0.101024	0.454123	0.526356	0.49423
ENSG00000236213.1	AC006369.2	0.0158951	0	0	0.305092	0.190259	0.192976
ENSG00000234210.1	AC006372.4	0.0107564	0.00645384	0.00430256	0.270026	0.235996	0.220872
ENSG00000236861.2	AC006378.2	0.0410874	0.0136958	0.0273916	0.405977	0.287223	0.358391
ENSG00000248851.1	AC006427.2	0	0.0244678	0	0.191043	0.345704	0.192976
ENSG00000242209.1	AC006445.6	0.0215075	0.043015	0	0.337357	0.406005	0.192976
ENSG00000246095.2	AC006445.8	0	0.0137825	0	0.191043	0.287951	0.192976
ENSG00000269094.1	AC006449.1	0.0237993	0.0713978	0	0.347692	0.457764	0.192976
ENSG00000228509.1	AC006460.2	0.0154854	0.0154854	0.0541989	0.302291	0.299434	0.430008
ENSG00000214998.2	AC006465.4	0.0227231	0.0227231	0.0151488	0.343575	0.337693	0.299742
ENSG00000228675.1	AC006482.1	0	0	0	0.191043	0.190259	0.192976
ENSG00000228974.4	AC006483.5	0	0	0	0.191043	0.190259	0.192976
ENSG00000204957.1	AC006486.1	0.178251	0.182212	0.134679	0.547026	0.546213	0.520894
ENSG00000268643.1	AC006486.9	0	0.027478	0.041217	0.191043	0.356991	0.402084
ENSG00000251338.1	AC006499.1	0	0	0.00779815	0.191043	0.190259	0.248432
ENSG00000251296.1	AC006499.7	0	0	0.0143501	0.191043	0.190259	0.295457
ENSG00000250040.2	AC006499.8	0	0	0.00513593	0.191043	0.190259	0.228322
ENSG00000224058.2	AC006509.7	0.054956	0.068695	0.0824341	0.432641	0.454011	0.473756
ENSG00000261342.1	AC006538.1	0.368205	0.280276	0.439648	0.604442	0.581728	0.619678
ENSG00000240673.1	AC006539.2	0.0173863	0	0	0.314531	0.190259	0.192976
ENSG00000234409.4	AC006547.14	1.29407	1.39784	0.26858	0.697457	0.704739	0.58226
ENSG00000268292.1	AC006547.15	0	0.0149409	0	0.191043	0.294897	0.192976
ENSG00000243762.1	AC006547.8	0.0331199	0.0662398	0.14904	0.384915	0.45107	0.530473
ENSG00000269194.1	AC006942.4	0.284767	0.100506	0.150759	0.584248	0.49185	0.531397
ENSG00000273203.1	AC006946.16	0.0335607	0.0915292	0.0488156	0.386035	0.483027	0.418777
ENSG00000273442.1	AC006946.17	0	0.0460875	0.0230437	0.191043	0.412755	0.341278
ENSG00000229330.2	AC006947.1	0.017997	0.0899848	0	0.318172	0.480955	0.192976
ENSG00000269446.1	AC006967.1	0	0	0	0.191043	0.190259	0.192976
ENSG00000235859.4	AC006978.6	0.273197	0.374851	0.292257	0.581447	0.60349	0.588786
ENSG00000231294.1	AC006994.2	0.0516435	0.034429	0	0.426535	0.384131	0.192976
ENSG00000244239.1	AC007009.1	0	0	0.0203043	0.191043	0.190259	0.329067
ENSG00000229917.2	AC007014.1	0.506153	0.423756	0.482611	0.627689	0.613237	0.626204
ENSG00000249930.1	AC007016.3	0	0.0356989	0	0.191043	0.387436	0.192976
ENSG00000230751.1	AC007036.4	0.139528	0.119595	0.0996628	0.524003	0.508038	0.492858
ENSG00000229127.1	AC007038.7	0.130717	0.158445	0.162406	0.518065	0.534534	0.538119
ENSG00000258881.2	AC007040.11	0.0156559	0.0195698	0.0352257	0.303495	0.322709	0.386287
ENSG00000228384.3	AC007040.6	0.0179599	0.0119732	0.00598662	0.318032	0.276216	0.234876
ENSG00000239322.1	AC007040.7	0	0.00764753	0.114713	0.191043	0.245323	0.506274
ENSG00000235411.1	AC007041.2	1.38765	1.25944	0.957781	0.704151	0.695552	0.677711
ENSG00000237689.1	AC007064.24	0.0174211	0.0174211	0.0696843	0.314783	0.310609	0.457008
ENSG00000233723.3	AC007092.1	0.00314687	0.00157343	0	0.2088	0.195244	0.192976
ENSG00000231172.2	AC007099.1	0	0	0	0.191043	0.190259	0.192976
ENSG00000250497.1	AC007126.1	0	0	0	0.191043	0.190259	0.192976
ENSG00000229970.3	AC007128.1	0.00470077	0.00470077	0	0.223784	0.222944	0.192976
ENSG00000234731.2	AC007163.11	0.0295272	0	0	0.372283	0.190259	0.192976
ENSG00000230408.3	AC007163.6	0	0.0297966	0	0.191043	0.367214	0.192976
ENSG00000234842.1	AC007163.8	0	0	0	0.191043	0.190259	0.192976
ENSG00000269145.2	AC007192.6	0.0376265	0.0376265	0	0.398415	0.392701	0.192976
ENSG00000268810.1	AC007193.9	0	0.0194432	0	0.191043	0.322065	0.192976
ENSG00000267268.1	AC007204.2	0.102745	0.0799131	0.0456646	0.495939	0.469163	0.411887
ENSG00000269696.1	AC007228.11	0.136302	0.183155	0.0937074	0.521958	0.546689	0.48664
ENSG00000268036.1	AC007228.8	0.0613418	0	0	0.444516	0.190259	0.192976
ENSG00000268568.1	AC007228.9	0.216451	0.124624	0.262365	0.562654	0.512296	0.580467
ENSG00000267544.1	AC007229.3	5.51808	5.28552	4.82039	0.846544	0.843967	0.836209
ENSG00000231043.2	AC007238.1	7.74992	7.28463	6.83934	0.881946	0.877773	0.873684
ENSG00000231312.2	AC007246.3	0.351471	0.503947	0.342426	0.600129	0.626176	0.600409
ENSG00000205716.4	AC007248.6	0.0218309	0	0	0.338926	0.190259	0.192976
ENSG00000223813.2	AC007255.8	0.0302449	0.0241959	0.0725878	0.375084	0.344387	0.460789
ENSG00000213090.2	AC007256.5	0.652109	0.633207	0.620606	0.646706	0.643821	0.645558
ENSG00000224672.4	AC007272.3	0.0784733	0.047084	0.0313893	0.468827	0.415304	0.374748
ENSG00000227855.3	AC007276.5	0.0306493	0.0245194	0.028606	0.376737	0.345788	0.363041
ENSG00000213981.4	AC007277.3	0	0.00292398	0	0.191043	0.206531	0.192976
ENSG00000235579.1	AC007283.4	0.132648	0	0.0884318	0.519438	0.190259	0.480983
ENSG00000227014.1	AC007285.6	0.0457006	0.0731209	0.0548407	0.415388	0.459836	0.431604
ENSG00000269318.1	AC007292.3	0.259585	0.254778	0.254778	0.577302	0.574193	0.578423
ENSG00000269807.1	AC007292.4	0	0	0.0487985	0.191043	0.190259	0.418721
ENSG00000267980.1	AC007292.6	0.105087	0.0817342	0.116763	0.497843	0.471488	0.507394
ENSG00000269425.1	AC007292.7	0	0.249764	0.0936616	0.191043	0.572653	0.486612
ENSG00000272600.1	AC007308.7	0	0.0233526	0	0.191043	0.340578	0.192976
ENSG00000172974.10	AC007318.5	32.0423	31.1574	29.9753	0.972188	0.972552	0.97188
ENSG00000224063.1	AC007319.1	0.0532573	0.0769272	0.0473398	0.42928	0.465158	0.416032
ENSG00000180672.4	AC007362.1	4.86792	2.68798	5.84243	0.832904	0.767813	0.857159
ENSG00000225216.2	AC007362.3	0.0094372	0	0	0.260027	0.190259	0.192976
ENSG00000162947.4	AC007364.1	0	0	0	0.191043	0.190259	0.192976
ENSG00000226756.1	AC007365.3	0.152816	0.222278	0.069462	0.532797	0.562794	0.456391
ENSG00000227791.3	AC007365.4	0	0.0380373	0	0.191043	0.393793	0.192976
ENSG00000269883.1	AC007375.1	0	0	0	0.191043	0.190259	0.192976
ENSG00000268688.1	AC007382.1	0.170795	0.0426987	0.0853974	0.543441	0.405417	0.477257
ENSG00000227946.1	AC007383.3	0.884532	0.749746	0.732898	0.668525	0.655725	0.657825
ENSG00000231955.1	AC007383.4	0.0061733	0	0	0.235156	0.190259	0.192976
ENSG00000159186.4	AC007383.6	0.0273916	0	0	0.362228	0.190259	0.192976
ENSG00000237638.1	AC007386.2	0	0	0	0.191043	0.190259	0.192976
ENSG00000227394.1	AC007386.3	0	0	0	0.191043	0.190259	0.192976
ENSG00000237979.1	AC007389.1	0	0	0	0.191043	0.190259	0.192976
ENSG00000233159.1	AC007390.4	0.0244678	0	0	0.350129	0.190259	0.192976
ENSG00000218739.5	AC007390.5	2.60871	3.41524	2.92761	0.764116	0.794393	0.779885
ENSG00000232028.1	AC007391.2	0.0345656	0	0.0172828	0.389312	0.190259	0.312654
ENSG00000232046.2	AC007392.3	0.0162611	0.00542037	0.00542037	0.307445	0.228294	0.230702
ENSG00000223604.1	AC007394.3	0.016404	0.016404	0.016404	0.308369	0.305484	0.307977
ENSG00000231386.1	AC007395.4	0.167263	0.0771982	0.0771982	0.54162	0.465662	0.466894
ENSG00000256845.1	AC007401.1	0.164092	0.218789	0.227905	0.539799	0.561366	0.568984
ENSG00000217075.1	AC007401.2	0.0405141	0	0	0.404857	0.190259	0.192976
ENSG00000230525.1	AC007403.2	0	0	0	0.191043	0.190259	0.192976
ENSG00000222033.1	AC007405.2	0	0	0.00411456	0.191043	0.190259	0.218715
ENSG00000234350.1	AC007405.4	0.00859875	0.00429937	0	0.253529	0.219639	0.192976
ENSG00000235934.1	AC007405.8	0.0104694	0	0	0.268037	0.190259	0.192976
ENSG00000267893.1	AC007461.1	0.0122857	0.0245713	0	0.282041	0.345984	0.192976
ENSG00000228878.3	AC007551.3	0	0	0	0.191043	0.190259	0.192976
ENSG00000227021.1	AC007557.3	0	0.0161008	0	0.191043	0.303355	0.192976
ENSG00000235993.1	AC007559.1	0	0	0	0.191043	0.190259	0.192976
ENSG00000238165.1	AC007560.1	3.16078	3.23429	2.7565	0.785094	0.788231	0.773723
ENSG00000229352.1	AC007563.3	0	0.0126423	0.0126423	0.191043	0.280333	0.284674
ENSG00000236886.2	AC007563.5	0.105991	0.00963554	0.0289066	0.498656	0.259047	0.364021
ENSG00000244055.1	AC007566.10	0.546738	0.422479	0.410054	0.633711	0.612929	0.614497
ENSG00000224136.1	AC007568.1	0.129456	0.184937	0.110962	0.517141	0.547362	0.503193
ENSG00000203648.3	AC007618.3	0.0475985	0.0475985	0.0237993	0.418973	0.416536	0.344443
ENSG00000242539.2	AC007620.3	0.13463	0.148092	0.215407	0.520698	0.527868	0.563942
ENSG00000213739.3	AC007679.1	0	0.0173517	0	0.191043	0.310273	0.192976
ENSG00000231918.1	AC007682.1	0.00221136	0	0	0.20037	0.190259	0.192976
ENSG00000203632.3	AC007690.1	0.0472116	0.061375	0.0519327	0.41816	0.443172	0.425527
ENSG00000233251.3	AC007743.1	0.363623	1.80639	0.40585	0.60321	0.727958	0.613601
ENSG00000236841.3	AC007750.5	0.0090499	0.00452495	0.0113124	0.256694	0.22132	0.275487
ENSG00000267213.3	AC007773.2	0.098576	0.0537687	0.0268844	0.492186	0.428439	0.356403
ENSG00000269093.1	AC007773.3	0	0	0.0157799	0.191043	0.190259	0.303972
ENSG00000267610.1	AC007787.2	0.00551649	0	0	0.23003	0.190259	0.192976
ENSG00000226205.1	AC007790.4	0	0	0	0.191043	0.190259	0.192976
ENSG00000267662.1	AC007796.1	0.031109	0.0622181	0.0155545	0.378361	0.44502	0.302459
ENSG00000225916.1	AC007879.4	0.0316172	0.0474258	0	0.379929	0.416256	0.192976
ENSG00000223725.2	AC007879.5	0.0203517	0	0.0135678	0.331756	0.190259	0.290444
ENSG00000229647.1	AC007879.7	0.477488	0.788578	0.600477	0.62374	0.659226	0.642953
ENSG00000234572.1	AC007880.1	0.00881187	0.00881187	0.00440593	0.254929	0.253557	0.221852
ENSG00000233870.1	AC007881.4	0	0.0465804	0	0.191043	0.413987	0.192976
ENSG00000224891.1	AC007899.3	0.056197	0.056197	0.0337182	0.435329	0.433089	0.38189
ENSG00000228157.2	AC007952.5	0	0	0.00281257	0.191043	0.190259	0.206363
ENSG00000226747.2	AC007966.1	0	0.00591748	0.00591748	0.191043	0.232019	0.234007
ENSG00000234061.1	AC007969.4	0.0456049	0	0	0.415276	0.190259	0.192976
ENSG00000233762.2	AC007969.5	67.3087	57.3563	51.5433	0.988041	0.986052	0.984568
ENSG00000230918.1	AC008063.2	0	0	0	0.191043	0.190259	0.192976
ENSG00000233397.1	AC008063.3	0	0	0	0.191043	0.190259	0.192976
ENSG00000224553.1	AC008065.1	0.0250303	0.0750908	0.0750908	0.352846	0.462917	0.464094
ENSG00000223754.1	AC008073.9	0	0	0	0.191043	0.190259	0.192976
ENSG00000223935.1	AC008074.3	0.0120478	0.0120478	0.0240955	0.280305	0.276692	0.345788
ENSG00000260907.1	AC008088.4	0.0622181	0.0103697	0.0725878	0.446309	0.264648	0.460789
ENSG00000234764.2	AC008132.12	0.397528	0.303992	0.35076	0.610016	0.58859	0.602678
ENSG00000213237.4	AC008155.1	0.0264758	0.0529516	0	0.358783	0.427095	0.192976
ENSG00000213238.5	AC008155.2	0	0	0.0219409	0.191043	0.190259	0.336461
ENSG00000231570.1	AC008173.1	0	0.0659889	0	0.191043	0.450706	0.192976
ENSG00000231646.1	AC008174.3	0.0197967	0	0.029695	0.328843	0.190259	0.36755
ENSG00000214815.2	AC008265.2	0.11809	0.106843	0.146206	0.50843	0.497339	0.528344
ENSG00000229321.1	AC008269.2	0.148322	0.0269676	0.0809028	0.529661	0.355114	0.471992
ENSG00000234022.1	AC008278.2	0	0.0212971	0	0.191043	0.331587	0.192976
ENSG00000251583.1	AC008427.2	1.01069	0.917598	0.957494	0.67886	0.670961	0.677683
ENSG00000232220.2	AC008440.5	0.0205923	0	0	0.333044	0.190259	0.192976
ENSG00000268397.1	AC008443.1	0.30925	0.417018	0.370162	0.590802	0.611556	0.606683
ENSG00000250362.1	AC008592.5	0.0102477	0.0102477	0.0102477	0.266217	0.263976	0.267841
ENSG00000253798.1	AC008694.3	0.0407034	0	0	0.405081	0.190259	0.192976
ENSG00000249738.2	AC008697.1	0.056903	0.0437715	0.0700344	0.436394	0.407797	0.45754
ENSG00000267838.1	AC008746.12	0.236332	0.236332	0.303856	0.570104	0.56778	0.591866
ENSG00000227407.1	AC008746.3	0.0329321	0.0823302	0.0823302	0.384327	0.472132	0.473672
ENSG00000238150.1	AC008753.3	0.0613418	0	0	0.444516	0.190259	0.192976
ENSG00000228323.2	AC008753.6	0.0595253	0.0595253	0.079367	0.441463	0.439503	0.469891
ENSG00000228737.2	AC008781.7	0.0140266	0	0.0140266	0.292992	0.190259	0.293328
ENSG00000248901.1	AC008834.1	0	0.0133802	0	0.191043	0.285094	0.192976
ENSG00000227836.1	AC008850.3	0.0481245	0.0240622	0.0240622	0.420317	0.343827	0.345676
ENSG00000225230.1	AC008937.3	0	0	0.00953012	0.191043	0.190259	0.262436
ENSG00000269688.1	AC008982.2	0.265026	0.353368	0.247358	0.578787	0.599345	0.575902
ENSG00000267683.1	AC008991.1	0	0.0178861	0	0.191043	0.313494	0.192976
ENSG00000267636.1	AC008992.1	0.0195303	0	0	0.32691	0.190259	0.192976
ENSG00000267751.1	AC009005.2	0.13322	0.184458	0.143468	0.519802	0.547278	0.52686
ENSG00000271824.1	AC009014.3	0.151533	0.0365769	0.0313516	0.531817	0.389788	0.37458
ENSG00000260345.1	AC009052.12	0	0	0	0.191043	0.190259	0.192976
ENSG00000203401.4	AC009061.1	0.00746404	0	0.00746404	0.245267	0.190259	0.245631
ENSG00000167970.6	AC009065.1	0.0324415	0	0.0486622	0.382646	0.190259	0.418497
ENSG00000196927.4	AC009093.1	0.00917864	0.013768	0.0229466	0.257814	0.287755	0.340662
ENSG00000239763.2	AC009120.3	0.847113	0.902359	0.976021	0.665024	0.669897	0.67914
ENSG00000261404.1	AC009120.4	0.00984797	0.014772	0.014772	0.26322	0.293749	0.297782
ENSG00000260884.1	AC009120.5	0.0169796	0	0	0.312262	0.190259	0.192976
ENSG00000259972.1	AC009120.6	0.211826	0.532774	0.455746	0.560946	0.63035	0.622283
ENSG00000260471.1	AC009120.8	0	0	0	0.191043	0.190259	0.192976
ENSG00000261690.1	AC009133.12	0.0774269	0.0541989	0.0696843	0.467483	0.429224	0.457008
ENSG00000238045.5	AC009133.14	0.143844	0.121468	0.124664	0.52686	0.509663	0.5135
ENSG00000259952.1	AC009133.15	0.509574	0.652892	0.605119	0.628081	0.64623	0.643737
ENSG00000261962.1	AC009133.20	0.0147887	0	0	0.297614	0.190259	0.192976
ENSG00000224675.1	AC009227.2	0	0	0	0.191043	0.190259	0.192976
ENSG00000227770.1	AC009229.4	0.011614	0	0.011614	0.276552	0.190259	0.2777
ENSG00000227292.1	AC009229.5	0.0840244	0.126037	0.224065	0.475605	0.513556	0.567639
ENSG00000229160.1	AC009229.6	0	0.0248163	0	0.191043	0.346964	0.192976
ENSG00000205054.2	AC009236.1	0	0	0.010548	0.191043	0.190259	0.270278
ENSG00000231054.1	AC009236.2	0.0157514	0	0.0157514	0.304224	0.190259	0.303832
ENSG00000236750.1	AC009237.16	0	0.0251024	0	0.191043	0.348364	0.192976
ENSG00000229689.2	AC009237.8	0.0577436	0.0892401	0.0839907	0.437906	0.48017	0.475605
ENSG00000230383.1	AC009245.3	4.51695	4.54726	3.90054	0.823885	0.826966	0.812262
ENSG00000234639.1	AC009263.2	0.0140606	0	0.0140606	0.293132	0.190259	0.293553
ENSG00000226045.1	AC009274.6	0.0706259	0.188336	0.141252	0.45866	0.548846	0.525291
ENSG00000235724.4	AC009299.2	0	0.00481511	0	0.191043	0.22384	0.192976
ENSG00000227403.1	AC009299.3	0.00366451	0.00366451	0	0.214346	0.213814	0.192976
ENSG00000232320.5	AC009299.5	38.0343	32.1254	36.4722	0.976865	0.973224	0.977229
ENSG00000233868.1	AC009302.2	2.52382	2.50149	1.96545	0.760895	0.761007	0.738433
ENSG00000224967.1	AC009303.3	0	0	0.0989833	0.191043	0.190259	0.49227
ENSG00000238207.1	AC009312.1	0	0	0.0147137	0.191043	0.190259	0.297474
ENSG00000232337.1	AC009313.2	0.0089753	0.0089753	0	0.25619	0.254481	0.192976
ENSG00000226363.3	AC009336.24	0.00777032	0	0	0.247535	0.190259	0.192976
ENSG00000233287.1	AC009362.2	5.40654	5.87854	5.38508	0.844499	0.855562	0.848336
ENSG00000216895.4	AC009403.2	0.445101	0.667652	0.672828	0.618306	0.647883	0.652112
ENSG00000236255.1	AC009404.2	0.259728	0.225383	0.231823	0.577358	0.563942	0.570552
ENSG00000232023.2	AC009410.1	0	0	0.0128854	0.191043	0.190259	0.286495
ENSG00000236533.1	AC009413.2	5.7197	4.60632	5.47956	0.850633	0.828339	0.850269
ENSG00000234141.1	AC009473.1	0.0881123	0.0377624	0.0251749	0.480058	0.393037	0.349905
ENSG00000230355.1	AC009474.2	0	0	0	0.191043	0.190259	0.192976
ENSG00000225448.1	AC009477.7	0	0	0	0.191043	0.190259	0.192976
ENSG00000225258.1	AC009478.1	0	0	0.0619967	0.191043	0.190259	0.444992
ENSG00000233143.1	AC009492.1	0	0	0	0.191043	0.190259	0.192976
ENSG00000235192.1	AC009495.2	0	0.0111817	0	0.191043	0.270698	0.192976
ENSG00000232411.1	AC009495.3	0.0516435	0.0516435	0.0516435	0.426535	0.42477	0.42505
ENSG00000229195.1	AC009495.4	0.0234154	0.0936616	0.0468308	0.346376	0.485296	0.414547
ENSG00000203386.2	AC009499.1	0	0	0	0.191043	0.190259	0.192976
ENSG00000231609.1	AC009501.4	0	0	0	0.191043	0.190259	0.192976
ENSG00000231802.1	AC009502.1	0	0.0113715	0.0341144	0.191043	0.271678	0.382898
ENSG00000227308.2	AC009502.4	0.00590344	0.0118069	0.0118069	0.232999	0.275011	0.279212
ENSG00000235522.2	AC009505.2	0	0.00540691	0.0162207	0.191043	0.228098	0.306688
ENSG00000224152.1	AC009506.1	0.868721	0.623847	0.647168	0.666928	0.642449	0.648807
ENSG00000224469.1	AC009517.2	0.0916898	0.106971	0.0916898	0.48482	0.497479	0.4844
ENSG00000236386.1	AC009518.3	0	0	0	0.191043	0.190259	0.192976
ENSG00000224865.3	AC009518.4	0.0272034	0	0.016322	0.361612	0.190259	0.307333
ENSG00000226066.1	AC009541.1	0	0	0	0.191043	0.190259	0.192976
ENSG00000232053.2	AC009784.3	0	0.00677862	0	0.191043	0.238321	0.192976
ENSG00000234356.1	AC009945.4	0	0	0.0584599	0.191043	0.190259	0.438998
ENSG00000223960.2	AC009948.5	1.1495	1.4347	1.29754	0.68841	0.707148	0.70191
ENSG00000238082.1	AC009948.7	1.61261	1.49044	1.30719	0.716782	0.710229	0.702414
ENSG00000176824.2	AC009951.1	0.522749	0.39353	0.425835	0.630294	0.607131	0.617466
ENSG00000233888.2	AC009960.2	0	0.0128664	0.0128664	0.191043	0.282181	0.286354
ENSG00000233134.1	AC009960.7	0	0	0	0.191043	0.190259	0.192976
ENSG00000230783.1	AC009961.2	0.0455453	0.0341589	0.0683179	0.414996	0.383318	0.454935
ENSG00000226266.2	AC009961.3	0.127908	0.127908	0.179071	0.515881	0.515012	0.54753
ENSG00000237745.1	AC009963.5	0.308337	0.128474	0.179863	0.590606	0.51546	0.548258
ENSG00000229308.1	AC010084.1	0	0	0.0155823	0.191043	0.190259	0.302571
ENSG00000232606.1	AC010090.1	0.0240622	0	0	0.348756	0.190259	0.192976
ENSG00000233491.2	AC010091.1	0	0	0	0.191043	0.190259	0.192976
ENSG00000235644.1	AC010095.7	0	0.0408945	0	0.191043	0.401019	0.192976
ENSG00000234597.1	AC010096.1	0	0.0101937	0.0101937	0.191043	0.263612	0.267393
ENSG00000236107.3	AC010127.3	0	0.00226896	0	0.191043	0.200594	0.192976
ENSG00000224490.1	AC010127.5	0.00340521	0	0	0.211685	0.190259	0.192976
ENSG00000234983.1	AC010132.11	0.225488	0.225488	0.225488	0.565847	0.564026	0.568116
ENSG00000223923.1	AC010136.2	0.0766772	0.0920127	0.0153354	0.466642	0.483615	0.301087
ENSG00000235726.1	AC010148.1	0.00878964	0.00585976	0.00585976	0.254845	0.231599	0.233559
ENSG00000218682.1	AC010150.1	0.0860724	0.103287	0.068858	0.477818	0.494062	0.455579
ENSG00000249249.1	AC010226.4	0.321818	0.228848	0.14303	0.593883	0.565091	0.526524
ENSG00000229738.1	AC010240.3	0	0.0189772	0	0.191043	0.319992	0.192976
ENSG00000269808.1	AC010327.2	0	0	0.00284565	0.191043	0.190259	0.206728
ENSG00000214248.2	AC010336.1	0.205862	0.220566	0.205862	0.559013	0.562038	0.559517
ENSG00000226926.2	AC010423.1	0.00428246	0	0	0.220508	0.190259	0.192976
ENSG00000269636.1	AC010441.1	0.035301	0.035301	0.0176505	0.391469	0.386259	0.314587
ENSG00000214784.4	AC010468.1	9.51015	8.82781	7.84694	0.902504	0.897154	0.886567
ENSG00000235081.1	AC010492.2	0.0966763	0.0483381	0.212688	0.490197	0.417992	0.562878
ENSG00000240296.1	AC010492.5	0.322115	0.241586	0.335537	0.593911	0.569572	0.598784
ENSG00000267219.1	AC010504.2	0.268016	0.163788	0.148898	0.579879	0.537503	0.530277
ENSG00000269304.1	AC010522.1	0.465657	0.301308	0.493049	0.621891	0.587357	0.627801
ENSG00000268686.1	AC010524.2	0.00800846	0.0106779	0.0186864	0.249188	0.267057	0.320636
ENSG00000267183.1	AC010525.6	0.0811036	0.0648829	0.129766	0.471936	0.449025	0.517505
ENSG00000267018.1	AC010525.7	0.101558	0.0624971	0.101558	0.494594	0.445384	0.494819
ENSG00000226180.2	AC010536.1	0.166868	0.130157	0.180218	0.54148	0.516637	0.548426
ENSG00000261611.3	AC010547.9	0	0.00473785	0.00473785	0.191043	0.223336	0.224989
ENSG00000267216.1	AC010642.1	0.521354	0.490444	0.426563	0.629957	0.624244	0.617578
ENSG00000269794.1	AC010642.2	0	0	0.0287239	0.191043	0.190259	0.363405
ENSG00000267448.1	AC010649.1	0.0378719	0	0	0.399087	0.190259	0.192976
ENSG00000232383.1	AC010677.5	0.697688	0.401699	0.232563	0.651692	0.609231	0.57072
ENSG00000242540.2	AC010729.1	0.0290593	0.0363242	0.0581186	0.369538	0.3892	0.438186
ENSG00000236106.1	AC010729.2	0	0	0.00498885	0.191043	0.190259	0.227229
ENSG00000232713.2	AC010733.5	0.021722	0.0868881	0.0868881	0.338505	0.477341	0.478658
ENSG00000237024.1	AC010733.7	0	0	0	0.191043	0.190259	0.192976
ENSG00000225979.1	AC010746.3	0	0	0	0.191043	0.190259	0.192976
ENSG00000265840.1	AC010761.10	0.0303503	0	0	0.37556	0.190259	0.192976
ENSG00000267729.1	AC010761.14	0	0.0442159	0	0.191043	0.408862	0.192976
ENSG00000265073.1	AC010761.6	0.0346573	0.103972	0.0577621	0.38948	0.49437	0.437542
ENSG00000264577.1	AC010761.8	0.0290674	0.0387565	0.0290674	0.369566	0.395558	0.364693
ENSG00000265474.1	AC010761.9	0.0334377	0.0167189	0	0.385783	0.307108	0.192976
ENSG00000225402.1	AC010878.3	1.21465	1.28952	1.63062	0.692555	0.697485	0.721348
ENSG00000234936.1	AC010883.5	0.0218858	0.0437715	0.0218858	0.339206	0.407797	0.336097
ENSG00000224414.1	AC010886.2	0.00303609	0	0.00303609	0.207988	0.190259	0.208632
ENSG00000226953.3	AC010890.1	0.193567	0.17206	0.129045	0.554028	0.541368	0.517113
ENSG00000226853.2	AC010894.3	0.198217	0.187205	0.154169	0.5561	0.54823	0.533386
ENSG00000179997.7	AC010894.4	0.19144	0.0957201	0.14358	0.553103	0.487396	0.526944
ENSG00000232479.2	AC010900.2	0.168027	0.168027	0.134422	0.541956	0.539687	0.520838
ENSG00000213774.3	AC010904.1	0.359482	0.33183	0.414787	0.602117	0.594863	0.615337
ENSG00000228033.1	AC010967.2	0	0.0534388	0	0.191043	0.427907	0.192976
ENSG00000230065.1	AC010974.3	0	0	0	0.191043	0.190259	0.192976
ENSG00000231731.3	AC010976.2	0	0.00408179	0	0.191043	0.217231	0.192976
ENSG00000237732.5	AC010980.2	0.00339327	0	0	0.211629	0.190259	0.192976
ENSG00000234199.2	AC010982.1	0.0206411	0.0309616	0.0309616	0.333464	0.372451	0.372955
ENSG00000237013.1	AC010987.6	0	0	0	0.191043	0.190259	0.192976
ENSG00000225253.1	AC011225.1	0.0236058	0	0.0708173	0.347132	0.190259	0.458744
ENSG00000224361.1	AC011239.1	0.0298306	0	0	0.373544	0.190259	0.192976
ENSG00000229695.1	AC011242.5	0	0	0	0.191043	0.190259	0.192976
ENSG00000223658.5	AC011242.6	0.684931	0.439249	0.34991	0.650347	0.615785	0.602313
ENSG00000235586.1	AC011247.3	0	0	0	0.191043	0.190259	0.192976
ENSG00000229618.1	AC011288.2	0.00880741	0.0176148	0	0.254901	0.311898	0.192976
ENSG00000236015.1	AC011290.5	0.179926	0.179926	0.264597	0.547922	0.545233	0.581167
ENSG00000233539.2	AC011294.3	0	0	0.00624187	0.191043	0.190259	0.2365
ENSG00000219159.3	AC011298.2	0	0	0.00256343	0.191043	0.190259	0.204235
ENSG00000226702.1	AC011306.2	0	0.00967837	0	0.191043	0.259411	0.192976
ENSG00000233487.6	AC011322.1	0.0146519	0.00732593	0.0146519	0.296633	0.242886	0.297082
ENSG00000249839.1	AC011330.5	0.0107704	0.045774	0.0296185	0.27011	0.411915	0.367074
ENSG00000197830.2	AC011385.1	0	0	0.0127814	0.191043	0.190259	0.285766
ENSG00000204850.3	AC011484.1	0.363121	0.218748	0.170623	0.603098	0.561282	0.543469
ENSG00000220693.2	AC011498.1	0.0849348	0.184025	0.146277	0.476585	0.547026	0.528428
ENSG00000267528.1	AC011524.1	0	0	0.0162207	0.191043	0.190259	0.306688
ENSG00000267240.1	AC011524.3	0	0	0	0.191043	0.190259	0.192976
ENSG00000268434.1	AC011530.4	0.121684	0.0304209	0.0507016	0.511343	0.370099	0.423006
ENSG00000268423.1	AC011551.3	0.0515416	0.0206166	0.0103083	0.426367	0.327806	0.268205
ENSG00000267020.1	AC011558.5	0	0.0257708	0.128854	0.191043	0.351053	0.516861
ENSG00000231638.1	AC011738.4	0.0627302	0.0537687	0.152345	0.447373	0.428439	0.532405
ENSG00000231655.1	AC011742.3	0	0.0247458	0.0742375	0.191043	0.346684	0.462777
ENSG00000231435.1	AC011747.3	0.00840785	0.0420392	0.0504471	0.252381	0.404212	0.422446
ENSG00000236008.1	AC011747.4	0.00778073	0.0359859	0.0379311	0.247619	0.388304	0.393625
ENSG00000231083.1	AC011747.6	0.0770843	0.215836	0.215836	0.467091	0.560245	0.564138
ENSG00000235092.1	AC011747.7	0.283304	0.164908	0.164908	0.583604	0.538063	0.539687
ENSG00000230696.1	AC011753.5	0	0	0.0285591	0.191043	0.190259	0.362985
ENSG00000269686.1	AC011755.1	0.00425111	0.00425111	0	0.220171	0.219079	0.192976
ENSG00000234073.1	AC011816.1	0.111673	0.0159534	0.0319067	0.503445	0.302235	0.376596
ENSG00000229233.1	AC011891.5	0.12098	0	0.282286	0.510755	0.190259	0.586237
ENSG00000226806.1	AC011893.3	0.126307	0.0795269	0.0654927	0.514928	0.468743	0.45093
ENSG00000228007.1	AC011933.2	0	0	0.0271356	0.191043	0.190259	0.357439
ENSG00000227241.1	AC011998.4	0	0	0	0.191043	0.190259	0.192976
ENSG00000214070.3	AC011999.1	0.0170128	0.0170128	0.0255191	0.312458	0.308565	0.351473
ENSG00000233416.1	AC012065.5	0.0232281	0.0232281	0.0232281	0.345564	0.34013	0.342175
ENSG00000260396.1	AC012065.7	0.0969857	0.0121232	0.0242464	0.490421	0.277028	0.34646
ENSG00000213197.3	AC012066.1	1.10451	1.0794	1.0041	0.685301	0.683677	0.681212
ENSG00000179061.1	AC012074.1	0	0	0	0.191043	0.190259	0.192976
ENSG00000234327.3	AC012146.7	1.44497	2.03517	1.7706	0.707372	0.739189	0.728434
ENSG00000228873.1	AC012307.2	0.132648	0	0.0442159	0.519438	0.190259	0.408806
ENSG00000204685.5	AC012307.3	2.29485	2.17668	2.03945	0.751036	0.745967	0.742662
ENSG00000226686.3	AC012309.5	0	0.00398287	0	0.191043	0.216586	0.192976
ENSG00000269855.1	AC012313.1	0.00915934	0.027478	0.027478	0.25759	0.356991	0.358643
ENSG00000223660.1	AC012314.20	0.0212452	0	0.0424904	0.336153	0.190259	0.405193
ENSG00000237017.1	AC012314.8	0.00209488	0.0167591	0.0335182	0.199361	0.307305	0.38147
ENSG00000224543.3	AC012318.3	1.44554	1.38958	1.18441	0.7074	0.704151	0.694572
ENSG00000227799.1	AC012358.4	0.273343	0.25512	0.224749	0.581587	0.574389	0.567808
ENSG00000203327.2	AC012358.7	0.190186	0.361354	0.171168	0.552459	0.601333	0.543693
ENSG00000240401.4	AC012358.8	0.0287856	0.0316642	0.0316642	0.368334	0.375504	0.375672
ENSG00000235319.1	AC012360.4	0.14216	0.0258473	0.0904655	0.525599	0.351389	0.483363
ENSG00000238273.3	AC012360.6	0	0.00333865	0.0066773	0.191043	0.210425	0.240225
ENSG00000235840.1	AC012363.13	0	0	0	0.191043	0.190259	0.192976
ENSG00000224789.1	AC012363.4	0.0302975	0	0.0454463	0.37542	0.190259	0.411438
ENSG00000228079.1	AC012368.1	0.154716	0.0154716	0	0.533974	0.299378	0.192976
ENSG00000232693.2	AC012370.2	0	0	0.0328699	0.191043	0.190259	0.379537
ENSG00000234255.4	AC012370.3	0	0	0.00396294	0.191043	0.190259	0.217455
ENSG00000243389.1	AC012442.5	0.0614861	0.0409907	0.184458	0.444712	0.401328	0.550723
ENSG00000228251.1	AC012442.6	0.0823302	0.0329321	0.016466	0.473588	0.379397	0.308313
ENSG00000230790.2	AC012456.4	0.0155268	0	0.0155268	0.302655	0.190259	0.302207
ENSG00000230452.1	AC012457.2	0.0186921	0	0	0.322289	0.190259	0.192976
ENSG00000225166.1	AC012462.2	0.0316747	0.0211164	0.0211164	0.380181	0.330243	0.332652
ENSG00000228618.1	AC012462.3	0	0	0.0222776	0.191043	0.190259	0.337861
ENSG00000214184.3	AC012487.2	0.316152	0.163527	0.414268	0.592483	0.537391	0.615225
ENSG00000238029.1	AC012493.1	0.0573061	0.0687674	0.0802286	0.437206	0.454151	0.47104
ENSG00000229494.1	AC012494.1	0.00789713	0	0	0.248488	0.190259	0.192976
ENSG00000233714.1	AC012506.2	0	0	0	0.191043	0.190259	0.192976
ENSG00000223634.1	AC012506.3	0	0	0.0163425	0.191043	0.190259	0.307501
ENSG00000235497.1	AC012506.4	0	0.0115986	0	0.191043	0.273527	0.192976
ENSG00000226539.1	AC012512.1	0.036395	0.0606583	0.0606583	0.394774	0.441575	0.442864
ENSG00000260597.1	AC012531.25	1.35533	1.31633	1.99562	0.70163	0.699529	0.739917
ENSG00000253406.1	AC012613.2	0	0	0.00192158	0.191043	0.190259	0.199081
ENSG00000237525.2	AC012668.2	0.00429513	0.00859027	0.00429513	0.220732	0.252101	0.220676
ENSG00000227981.2	AC012668.3	0	0.0382041	0	0.191043	0.394298	0.192976
ENSG00000224291.1	AC012671.2	0.042909	0.042909	0.042909	0.409982	0.405781	0.406089
ENSG00000237953.1	AC013267.1	0.0326237	0	0	0.383262	0.190259	0.192976
ENSG00000235721.1	AC013268.3	0	0	0	0.191043	0.190259	0.192976
ENSG00000186148.7	AC013271.3	0	0.00196404	0	0.191043	0.197625	0.192976
ENSG00000231013.1	AC013275.2	0	0	0.00416971	0.191043	0.190259	0.219247
ENSG00000272888.1	AC013394.2	5.09799	4.44651	4.34251	0.837441	0.824305	0.824361
ENSG00000228596.1	AC013436.6	0	0	0	0.191043	0.190259	0.192976
ENSG00000233996.1	AC013439.4	0	0.0140606	0	0.191043	0.289267	0.192976
ENSG00000196085.5	AC013442.1	0	0.0382041	0	0.191043	0.394298	0.192976
ENSG00000268412.1	AC013449.1	14.8591	12.4467	10.2904	0.937794	0.926899	0.913343
ENSG00000236283.1	AC013463.2	0.0137174	0	0	0.29092	0.190259	0.192976
ENSG00000236048.2	AC013470.6	2.08644	1.70709	1.61955	0.741093	0.722524	0.720816
ENSG00000205500.4	AC013472.3	0.0101957	0.00679714	0.0373843	0.265797	0.238545	0.392393
ENSG00000235128.1	AC013474.4	0.0327054	0.0109018	0.0218036	0.38343	0.268681	0.335705
ENSG00000226972.2	AC013717.3	0.0716916	0.12546	0.0179229	0.460369	0.512968	0.316351
ENSG00000223873.1	AC013733.5	0.910905	1.72692	1.40431	0.670681	0.723644	0.708128
ENSG00000266728.1	AC015688.3	0	0.0119322	0	0.191043	0.275795	0.192976
ENSG00000239920.1	AC015691.13	0	0.0162814	0	0.191043	0.304784	0.192976
ENSG00000267578.1	AC015849.12	0	0	0	0.191043	0.190259	0.192976
ENSG00000267347.1	AC015849.13	0.10345	0.186211	0.10345	0.496611	0.54781	0.496555
ENSG00000267326.1	AC015849.14	1.1026	1.06585	1.04747	0.685161	0.682809	0.684601
ENSG00000266999.1	AC015849.16	0.00606055	0.00151514	0.00303028	0.234147	0.19488	0.208436
ENSG00000267025.1	AC015849.19	0.0178494	0	0	0.317443	0.190259	0.192976
ENSG00000237805.1	AC015849.2	0.0131579	0	0	0.287223	0.190259	0.192976
ENSG00000227279.1	AC015933.2	0.0197967	0.0197967	0	0.328843	0.323997	0.192976
ENSG00000224911.1	AC015936.3	0	0	0	0.191043	0.190259	0.192976
ENSG00000228363.2	AC015971.2	0.00913692	0	0.0182738	0.25745	0.190259	0.318368
ENSG00000225024.1	AC015977.5	0	0	0	0.191043	0.190259	0.192976
ENSG00000224746.1	AC015987.1	0.119174	0.151676	0.140842	0.509299	0.530305	0.525039
ENSG00000236338.1	AC015987.2	0.0572719	0.0208261	0.0728915	0.437038	0.328899	0.461265
ENSG00000205148.1	AC016251.1	0	0	0	0.191043	0.190259	0.192976
ENSG00000108958.4	AC016292.3	3.09565	1.94279	2.64732	0.782741	0.734119	0.768933
ENSG00000235165.2	AC016405.1	0.208576	0.178779	0.188712	0.559797	0.544729	0.552991
ENSG00000268012.1	AC016559.1	0.0879852	0.0439926	0.0439926	0.479918	0.40833	0.408302
ENSG00000205147.3	AC016586.1	0.154625	0.214757	0.227642	0.533862	0.559741	0.5689
ENSG00000267858.1	AC016629.8	0.683812	0.557615	0.669138	0.650235	0.633711	0.651692
ENSG00000235635.1	AC016644.1	0	0	0	0.191043	0.190259	0.192976
ENSG00000189223.9	AC016683.6	2.41919	0.345757	0.437885	0.75661	0.597832	0.619398
ENSG00000233741.1	AC016691.2	0.0210909	0.0210909	0.0421818	0.335593	0.330187	0.404661
ENSG00000228380.1	AC016697.2	0	0	0.0283269	0.191043	0.190259	0.36206
ENSG00000228111.1	AC016697.6	0	0	0.0173172	0.191043	0.190259	0.31285
ENSG00000233060.1	AC016700.2	0.0194432	0.0194432	0	0.326518	0.322065	0.192976
ENSG00000226505.1	AC016700.3	0.00909241	0	0.00909241	0.257114	0.190259	0.258402
ENSG00000230076.1	AC016708.2	1.28741	1.50654	0.931315	0.697121	0.711013	0.675751
ENSG00000235225.1	AC016712.2	10.2775	8.48009	7.71965	0.909982	0.893261	0.885167
ENSG00000223427.1	AC016716.1	0.996544	0.947332	1.13188	0.678019	0.673146	0.690567
ENSG00000222005.4	AC016722.1	0.0153693	0.0192116	0.0345808	0.301591	0.321028	0.384467
ENSG00000239332.1	AC016722.2	0.00615585	0.0184676	0.00615585	0.234988	0.316771	0.236136
ENSG00000226548.1	AC016722.3	0.0133597	0	0	0.288455	0.190259	0.192976
ENSG00000228925.1	AC016722.4	0	0.00949377	0.00949377	0.191043	0.258038	0.262043
ENSG00000235335.2	AC016723.4	0	0.00944743	0.00944743	0.191043	0.257702	0.261679
ENSG00000232090.2	AC016724.6	0	0	0.0206901	0.191043	0.190259	0.331055
ENSG00000224043.3	AC016725.4	0.828882	0.472608	0.40717	0.663679	0.621863	0.613825
ENSG00000213194.3	AC016732.2	1.01811	1.09353	0.967837	0.679224	0.684545	0.678495
ENSG00000203415.2	AC016734.1	0.048362	0.048362	0.0376149	0.420877	0.418048	0.392785
ENSG00000228305.1	AC016734.2	9.61208	5.91309	9.61208	0.903792	0.855927	0.907209
ENSG00000233978.1	AC016735.3	0.030617	0.0765425	0.0459255	0.376512	0.464738	0.412447
ENSG00000230140.1	AC016738.3	0.00927639	0	0	0.258514	0.190259	0.192976
ENSG00000223947.1	AC016738.4	0.0699842	0.0549876	0.0724836	0.457708	0.430512	0.460509
ENSG00000218175.2	AC016739.2	173.175	184.89	196.025	0.996527	0.996751	0.997031
ENSG00000234997.1	AC016745.3	0	0	0	0.191043	0.190259	0.192976
ENSG00000212978.5	AC016747.3	0.185211	0.162761	0.168374	0.550387	0.536943	0.541928
ENSG00000186235.6	AC016757.3	0.122895	0.0569512	0.0479589	0.512268	0.434461	0.417348
ENSG00000226072.1	AC016772.4	0	0	0	0.191043	0.190259	0.192976
ENSG00000218422.2	AC016773.1	0.18048	0.164648	0.174147	0.548174	0.537923	0.545261
ENSG00000232716.2	AC016831.6	0	0.0151663	0	0.191043	0.296577	0.192976
ENSG00000233559.1	AC016831.7	0.0107804	0.0107804	0.0161705	0.27025	0.267925	0.306352
ENSG00000234624.2	AC016894.1	0.112033	0.0560163	0.0280081	0.503697	0.432865	0.36066
ENSG00000233862.1	AC016907.3	0.024781	0.0103254	0.0185858	0.351669	0.264396	0.319796
ENSG00000228721.1	AC016909.2	0	0	0	0.191043	0.190259	0.192976
ENSG00000232377.1	AC016910.1	0.00832747	0	0.0333099	0.251596	0.190259	0.380854
ENSG00000228100.1	AC016912.3	0	0	0	0.191043	0.190259	0.192976
ENSG00000231367.1	AC016995.3	0	0	0	0.191043	0.190259	0.192976
ENSG00000229915.1	AC016999.2	0.115627	0.0963554	0.0578133	0.506582	0.488097	0.437654
ENSG00000240350.1	AC017002.1	0.0115066	0.0345199	0	0.275655	0.384271	0.192976
ENSG00000224959.1	AC017002.2	0.464694	0.54379	0.830516	0.621695	0.631918	0.667208
ENSG00000213828.1	AC017028.1	0.0329944	0	0.0329944	0.384691	0.190259	0.379901
ENSG00000224442.1	AC017035.2	0	0.0156243	0.0312485	0.191043	0.300134	0.374244
ENSG00000163364.5	AC017048.3	0.0537386	0.014656	0.00977065	0.43012	0.292908	0.263948
ENSG00000224577.1	AC017048.4	0.398765	0.585687	0.361381	0.610324	0.637548	0.605142
ENSG00000226598.1	AC017060.1	0	0	0	0.191043	0.190259	0.192976
ENSG00000227359.1	AC017074.2	0.0931608	0.481331	0.217375	0.486612	0.623123	0.564839
ENSG00000185631.7	AC017079.3	0.0209892	0	0	0.33506	0.190259	0.192976
ENSG00000232238.1	AC017080.1	0.0509388	0	0	0.425218	0.190259	0.192976
ENSG00000180105.11	AC017081.2	0.0423355	0.0529194	0.0423355	0.40875	0.426983	0.404857
ENSG00000236259.1	AC017083.2	0	0	0.0180342	0.191043	0.190259	0.317051
ENSG00000228486.5	AC017099.3	0.0296012	0.0327171	0.0249273	0.372535	0.378753	0.349093
ENSG00000227227.1	AC017101.10	0.0152549	0	0	0.300919	0.190259	0.192976
ENSG00000239775.1	AC017116.11	0	0.036909	0.012303	0.191043	0.390825	0.282405
ENSG00000226320.1	AC018359.1	0	0	0.00768802	0.191043	0.190259	0.247507
ENSG00000235683.1	AC018442.1	0.105659	0.09298	0.0887536	0.498376	0.484512	0.481599
ENSG00000229839.2	AC018462.2	0	0	0.0094886	0.191043	0.190259	0.261987
ENSG00000230154.1	AC018463.4	0.645928	0.503444	0.332463	0.646006	0.626148	0.598056
ENSG00000226961.2	AC018463.5	0	0	0	0.191043	0.190259	0.192976
ENSG00000234520.1	AC018464.3	0.0435091	0.0261055	0.0870183	0.411158	0.352201	0.478826
ENSG00000232114.1	AC018693.5	0	0	0	0.191043	0.190259	0.192976
ENSG00000226615.1	AC018696.1	0	0	0.0795482	0.191043	0.190259	0.470087
ENSG00000230104.1	AC018712.2	0	0	0	0.191043	0.190259	0.192976
ENSG00000231557.1	AC018717.1	0.0626657	0	0	0.447205	0.190259	0.192976
ENSG00000170092.10	AC018720.10	0	0	0	0.191043	0.190259	0.192976
ENSG00000233639.1	AC018730.1	0	0	0	0.191043	0.190259	0.192976
ENSG00000226553.1	AC018735.1	0.365355	0.411749	0.342158	0.603686	0.610828	0.600269
ENSG00000236859.2	AC018737.1	0.0535327	0.0344139	0.0191188	0.429616	0.383991	0.323297
ENSG00000224655.1	AC018737.3	0	0.00600312	0	0.191043	0.232915	0.192976
ENSG00000230993.1	AC018737.6	0.017456	0	0	0.315035	0.190259	0.192976
ENSG00000229621.1	AC018742.1	0	0	0	0.191043	0.190259	0.192976
ENSG00000167765.3	AC018755.1	0.174416	0.128247	0.205195	0.545317	0.515264	0.559153
ENSG00000269388.1	AC018755.16	0.0946797	0.130185	0.136102	0.488433	0.516665	0.522266
ENSG00000267808.1	AC018755.17	0.00736932	0.0294773	0.0221079	0.244482	0.366037	0.337273
ENSG00000267896.1	AC018766.4	0.715281	0.572225	0.349693	0.653344	0.635755	0.602257
ENSG00000269352.1	AC018766.5	0.757808	0.877013	0.996219	0.657489	0.667656	0.680596
ENSG00000268047.1	AC018766.6	0.017997	0	0	0.318172	0.190259	0.192976
ENSG00000227632.2	AC018804.6	0	0.0140947	0	0.191043	0.289575	0.192976
ENSG00000213225.6	AC018804.7	1.28537	1.15779	1.32364	0.696981	0.689727	0.703395
ENSG00000235978.2	AC018816.3	0.0557028	0.0626657	0.0557028	0.434097	0.445664	0.433509
ENSG00000180178.6	AC018865.8	0	0	0.0010787	0.191043	0.190259	0.194712
ENSG00000229774.1	AC018866.1	0	0.0147137	0	0.191043	0.293384	0.192976
ENSG00000268846.1	AC018867.2	0.0631198	0	0	0.447961	0.190259	0.192976
ENSG00000237104.1	AC018890.4	0	0	0	0.191043	0.190259	0.192976
ENSG00000236449.1	AC018890.6	0.00706068	0.00470712	0.00235356	0.241878	0.223	0.202582
ENSG00000233428.1	AC019050.1	0.0177043	0.053113	0.0177043	0.316659	0.427403	0.315147
ENSG00000231822.1	AC019097.7	1.87247	1.86062	2.02653	0.73003	0.730338	0.741934
ENSG00000224826.1	AC019109.1	0	0	0	0.191043	0.190259	0.192976
ENSG00000236318.1	AC019117.1	0	0	0	0.191043	0.190259	0.192976
ENSG00000236039.1	AC019117.2	0	0	0	0.191043	0.190259	0.192976
ENSG00000236760.1	AC019118.3	0.00914972	0.0182994	0.0365989	0.257562	0.315875	0.39018
ENSG00000219391.1	AC019129.1	0.0667474	0.166868	0.100121	0.453367	0.539211	0.493446
ENSG00000224637.1	AC019129.2	0	0	0	0.191043	0.190259	0.192976
ENSG00000269210.1	AC019171.1	0.689584	0.423429	0.145176	0.650767	0.613209	0.527672
ENSG00000225900.1	AC019171.4	0.0586568	0.0879852	0.117314	0.439391	0.478686	0.507814
ENSG00000213110.2	AC019178.2	0.0791866	0.0989833	0.0395933	0.469751	0.490673	0.398163
ENSG00000233255.1	AC019181.2	0	0	0	0.191043	0.190259	0.192976
ENSG00000224331.2	AC019181.3	0.0280985	0.449576	0.983447	0.365589	0.618138	0.679616
ENSG00000234584.1	AC019186.1	0.159826	0.0799131	0.127861	0.537195	0.469163	0.515881
ENSG00000243637.1	AC019221.4	0.0279632	0	0.069908	0.364833	0.190259	0.4574
ENSG00000256530.1	AC019294.1	0	0.00692411	0	0.191043	0.239749	0.192976
ENSG00000231699.1	AC020550.7	0	0.106878	0	0.191043	0.497423	0.192976
ENSG00000229056.2	AC020571.3	0.135509	0.249337	0.102987	0.521314	0.572317	0.496191
ENSG00000237133.1	AC020594.5	0.30925	0.231937	0.128854	0.590802	0.566015	0.516861
ENSG00000179066.6	AC020907.1	0	0	0	0.191043	0.190259	0.192976
ENSG00000203403.2	AC020907.2	0.00900779	0.00450389	0.00450389	0.256386	0.221152	0.222692
ENSG00000256383.1	AC020910.2	0.369041	0.45105	0.34561	0.604526	0.618446	0.601053
ENSG00000268953.1	AC020952.1	0.0219963	0	0.0219963	0.340158	0.190259	0.336825
ENSG00000225062.1	AC021016.6	0.056197	0.0112394	0.0449576	0.435329	0.271034	0.41057
ENSG00000230580.1	AC021016.7	0.892042	0.804587	1.52172	0.669281	0.66043	0.71541
ENSG00000231610.1	AC021021.1	0.00944743	0	0	0.260083	0.190259	0.192976
ENSG00000230747.1	AC021188.4	0.023542	0	0.011771	0.346852	0.190259	0.278792
ENSG00000196355.2	AC021860.1	0.257273	0.335374	0.266461	0.576574	0.595592	0.581728
ENSG00000232627.1	AC021876.4	0	0.0242633	0	0.191043	0.344695	0.192976
ENSG00000206567.5	AC022007.5	0.43673	0.522701	0.550211	0.61671	0.628921	0.636707
ENSG00000268093.1	AC022154.7	0.00654927	0.0130985	0.0130985	0.237901	0.283722	0.287587
ENSG00000254777.1	AC022182.1	0.0127814	0	0	0.285094	0.190259	0.192976
ENSG00000255397.1	AC022182.2	0.410002	0.345688	0.265295	0.612732	0.597804	0.581363
ENSG00000233849.1	AC022201.5	0	0.0303503	0.0910509	0.191043	0.369819	0.483895
ENSG00000213399.2	AC022210.2	2.18259	2.50006	1.79568	0.745715	0.760895	0.729666
ENSG00000224005.2	AC022400.1	0	0.0345656	0.0345656	0.191043	0.384523	0.384439
ENSG00000267964.1	AC022400.2	0.215801	0.215801	0.0980916	0.562318	0.560217	0.491542
ENSG00000226221.1	AC022431.1	154.324	137.28	123.876	0.995883	0.995267	0.994903
ENSG00000213132.2	AC022498.1	0.414787	0.499281	0.518484	0.613377	0.625532	0.631582
ENSG00000197604.4	AC022532.1	0.0402799	0.0855948	0.0956648	0.404212	0.475913	0.488685
ENSG00000205312.4	AC022596.2	0	0	0	0.191043	0.190259	0.192976
ENSG00000264771.1	AC022819.1	0	0	0.0659889	0.191043	0.190259	0.451686
ENSG00000259921.1	AC022819.3	0.0200498	0.0155943	0.0289608	0.330019	0.300022	0.364189
ENSG00000235885.3	AC023115.2	0.00588947	0.00588947	0.00588947	0.232831	0.231823	0.233783
ENSG00000236605.1	AC023115.4	0	0.0151751	0	0.191043	0.296773	0.192976
ENSG00000228950.1	AC023137.2	0.0282809	0	0.0282809	0.366289	0.190259	0.361948
ENSG00000222031.1	AC023469.1	0	0	0	0.191043	0.190259	0.192976
ENSG00000228064.1	AC023469.2	0	0.013258	0	0.191043	0.28459	0.192976
ENSG00000231401.1	AC023481.1	0.0185726	0.0185726	0.0278588	0.321701	0.317387	0.36024
ENSG00000206176.5	AC023490.1	0	0.0339592	0.0509388	0.191043	0.382478	0.423622
ENSG00000225885.2	AC023590.1	0.0107737	0.0484816	0	0.270166	0.418272	0.192976
ENSG00000212997.1	AC023632.1	0.00468308	0	0	0.223588	0.190259	0.192976
ENSG00000229459.1	AC023669.1	0	0.0498695	0	0.191043	0.421157	0.192976
ENSG00000224547.1	AC023669.2	0	0.0463326	0	0.191043	0.413315	0.192976
ENSG00000229890.1	AC023672.1	0	0	0.0227429	0.191043	0.190259	0.339738
ENSG00000269282.1	AC024257.1	0.00478601	0	0.02393	0.224345	0.190259	0.345059
ENSG00000236833.1	AC024560.2	0.011843	0.011843	0	0.278204	0.275179	0.192976
ENSG00000214135.4	AC024560.3	0.0049746	0.0049746	0.00994921	0.226109	0.224989	0.265516
ENSG00000267740.1	AC024592.12	0.223788	0.206574	0.189359	0.565315	0.556744	0.553215
ENSG00000231464.1	AC024937.4	0.00701331	0.00701331	0.0420799	0.241374	0.240281	0.404436
ENSG00000177340.4	AC024940.1	0.0106878	0.00534388	0.0160317	0.269718	0.227902	0.305568
ENSG00000224713.3	AC025165.8	0	0	0	0.191043	0.190259	0.192976
ENSG00000215068.3	AC025171.1	0.980053	1.06172	0.844981	0.676535	0.682361	0.668525
ENSG00000179859.7	AC025335.1	0.575191	0.444309	0.458086	0.637856	0.617046	0.622647
ENSG00000253744.1	AC025442.3	0.0181092	0	0.0181092	0.318732	0.190259	0.317499
ENSG00000236913.1	AC025750.5	0.696843	1.20012	0.812983	0.651664	0.692191	0.665388
ENSG00000232526.1	AC025750.6	0	0	0	0.191043	0.190259	0.192976
ENSG00000225798.1	AC025918.2	0	0.0227429	0	0.191043	0.337805	0.192976
ENSG00000260693.1	AC026150.8	0.0248517	0.0621293	0.0248517	0.352033	0.44474	0.348728
ENSG00000268509.1	AC026202.1	0.0460875	0.0115219	0.0576093	0.416144	0.272995	0.437234
ENSG00000233912.1	AC026202.3	0.0907347	0.0907347	0.155545	0.483699	0.482159	0.534114
ENSG00000174977.7	AC026271.5	14.7911	14.6877	15.0754	0.93743	0.938466	0.941407
ENSG00000268865.1	AC026310.1	0.11012	0.0770843	0.0330361	0.502241	0.46555	0.380013
ENSG00000260740.2	AC026471.6	0	0.0150701	0.0452104	0.191043	0.295709	0.411074
ENSG00000268885.1	AC026740.1	0.234154	0.0585385	0.163908	0.569068	0.437038	0.539043
ENSG00000268913.1	AC026806.2	2.61513	3.02804	3.81454	0.764536	0.779969	0.809489
ENSG00000233858.4	AC026904.1	0.0122718	0.112901	0.0515416	0.281901	0.502521	0.424882
ENSG00000224647.2	AC026954.6	0	0.0134734	0.0134734	0.191043	0.285682	0.289715
ENSG00000268838.1	AC027228.1	0.0206411	0.00688036	0.0137607	0.333464	0.239469	0.291704
ENSG00000268798.1	AC027307.3	0.395933	0.380096	0.435527	0.609764	0.604358	0.618978
ENSG00000260005.2	AC027601.1	0	0.00386619	0	0.191043	0.215718	0.192976
ENSG00000232531.2	AC027612.1	5.84002	5.3286	5.84002	0.852958	0.844891	0.857075
ENSG00000223703.1	AC027612.4	0	0	0.00363697	0.191043	0.190259	0.214598
ENSG00000143429.5	AC027612.6	0.283731	0.363175	0.584485	0.583884	0.601613	0.641105
ENSG00000215067.5	AC027763.2	0.630884	0.690452	0.809589	0.644382	0.650039	0.664911
ENSG00000180385.4	AC034193.5	0.140719	0.147755	0.0914676	0.524675	0.527644	0.484231
ENSG00000233006.2	AC034220.3	0.064048	0.109797	0.112847	0.449557	0.499972	0.504901
ENSG00000253404.1	AC034243.1	0.0148391	0.0445172	0	0.297922	0.40945	0.192976
ENSG00000248235.2	AC037459.4	0.283565	0.516233	0.283565	0.583856	0.628137	0.586517
ENSG00000269871.1	AC040977.1	0.216929	0.0667474	0.183555	0.562822	0.451574	0.550246
ENSG00000229334.1	AC046143.3	0.905107	0.636263	0.707955	0.670205	0.644298	0.655641
ENSG00000232873.1	AC046143.6	0	0.017997	0	0.191043	0.313998	0.192976
ENSG00000249086.1	AC051649.12	0.105582	0.290351	0.0791866	0.49832	0.585004	0.469583
ENSG00000232987.1	AC051649.6	0.0120644	0	0	0.280501	0.190259	0.192976
ENSG00000229525.1	AC053503.4	0	0.0381563	0.0163527	0.191043	0.394017	0.307585
ENSG00000226359.1	AC055811.5	5.36338	0.0893897	0.0893897	0.843547	0.480226	0.482215
ENSG00000263768.1	AC060226.1	0	0	0.0821748	0.191043	0.190259	0.473532
ENSG00000268965.1	AC061992.1	0.0613418	0.081789	0.122684	0.444516	0.471572	0.512352
ENSG00000267737.1	AC061992.2	0.0608596	0.121719	0.0304298	0.443872	0.509943	0.370771
ENSG00000222020.2	AC062017.1	0.568387	0.696274	0.326823	0.637184	0.650655	0.596628
ENSG00000145063.10	AC062028.1	0.00895531	0	0	0.25605	0.190259	0.192976
ENSG00000234028.3	AC062029.1	0.124058	0.105755	0.0833836	0.513136	0.496555	0.474737
ENSG00000233842.1	AC062031.1	0	0	0	0.191043	0.190259	0.192976
ENSG00000224015.1	AC063976.3	0	0	0	0.191043	0.190259	0.192976
ENSG00000224099.1	AC064834.1	0	0	0.00880741	0.191043	0.190259	0.256078
ENSG00000223466.1	AC064834.2	0.0102477	0.0409907	0.0102477	0.266217	0.401328	0.267841
ENSG00000226261.1	AC064836.3	0.0247458	0	0.0247458	0.351557	0.190259	0.34842
ENSG00000235651.1	AC064850.4	0.623071	0.517149	0.716532	0.643401	0.628305	0.656565
ENSG00000241409.1	AC064852.4	0.0204713	0	0	0.332316	0.190259	0.192976
ENSG00000225649.1	AC064875.2	0.0336668	0.0550912	0.024485	0.386567	0.430708	0.347524
ENSG00000238259.1	AC067940.1	0.319386	0.203246	0.261316	0.593295	0.5554	0.580243
ENSG00000229023.1	AC067945.3	1.04301	1.0712	0.972535	0.681072	0.683201	0.67886
ENSG00000236451.2	AC067956.1	0	0.00844862	0.00422431	0.191043	0.251008	0.219807
ENSG00000267144.1	AC067968.3	0	0.0153896	0.0153896	0.191043	0.298734	0.301479
ENSG00000228389.1	AC068039.4	0.0828785	0.124318	0.157469	0.474121	0.512071	0.535206
ENSG00000237964.3	AC068042.1	0.00758757	0.0151751	0.0227627	0.246387	0.296773	0.339822
ENSG00000228528.1	AC068057.1	0	0.0122857	0.0122857	0.191043	0.278288	0.282293
ENSG00000234177.1	AC068057.2	0.0557325	0.0510882	0.104499	0.434181	0.423818	0.497479
ENSG00000251485.1	AC068134.10	0.121594	0.254241	0.254241	0.511203	0.574109	0.578171
ENSG00000226915.1	AC068137.13	0.164068	0.104407	0.134238	0.539771	0.494903	0.520782
ENSG00000235070.3	AC068138.1	0.00768124	0.00768124	0.00768124	0.246947	0.245491	0.247479
ENSG00000236682.1	AC068282.3	0.00323812	0.0129525	0.148953	0.210004	0.282713	0.530333
ENSG00000235127.1	AC068286.1	0.0186521	0.0186521	0	0.322037	0.318032	0.192976
ENSG00000223973.2	AC068491.3	0.0140379	0.0350948	0.0421138	0.293048	0.385699	0.404464
ENSG00000268650.3	AC068499.10	0	0	0	0.191043	0.190259	0.192976
ENSG00000242970.2	AC068522.4	0.378719	0.0252479	0.302975	0.606431	0.34884	0.59167
ENSG00000249319.1	AC068533.7	0.0198418	0.0297626	0.0496044	0.329151	0.367158	0.420289
ENSG00000204637.3	AC068538.2	0.822233	0.745149	0.745149	0.662979	0.655081	0.659058
ENSG00000229512.1	AC068580.5	0.483918	0.898706	0.725878	0.624776	0.669617	0.657265
ENSG00000235027.1	AC068580.6	0.00432284	0.0129685	0.0518741	0.22118	0.282853	0.425499
ENSG00000225535.2	AC068610.3	0.0142796	0.00951971	0.0190394	0.294253	0.25829	0.322793
ENSG00000233607.1	AC068610.5	0	0.0154169	0	0.191043	0.298986	0.192976
ENSG00000268171.1	AC068620.1	0.251638	0.154854	0.0967837	0.575006	0.532013	0.490253
ENSG00000223908.5	AC068657.2	1.22403	1.62255	1.02477	0.69334	0.718183	0.682893
ENSG00000214432.5	AC068831.10	0.0330233	0.0254025	0.0228623	0.384775	0.349429	0.340438
ENSG00000259661.1	AC068831.15	0	0	0.0438266	0.191043	0.190259	0.407769
ENSG00000224441.1	AC068831.3	0	0	0.0712033	0.191043	0.190259	0.459164
ENSG00000258384.1	AC068831.6	0.00937624	0	0.0140644	0.259439	0.190259	0.293581
ENSG00000203457.3	AC068896.1	0	0	0	0.191043	0.190259	0.192976
ENSG00000229326.2	AC069154.4	0	0	0	0.191043	0.190259	0.192976
ENSG00000233581.1	AC069155.1	0.12119	0.0454463	0.0151488	0.510951	0.411046	0.299742
ENSG00000237418.1	AC069257.6	0	0.056197	0	0.191043	0.433089	0.192976
ENSG00000189229.10	AC069277.2	0	0	0.00288142	0.191043	0.190259	0.206952
ENSG00000267242.1	AC069278.4	0.791866	1.02139	0.860724	0.660486	0.679224	0.670093
ENSG00000249240.2	AC069368.3	0.0409265	0.0613898	0.0613898	0.405445	0.443228	0.444124
ENSG00000229178.1	AC069513.4	0.175866	0.098278	0.0672428	0.545877	0.490001	0.453114
ENSG00000231359.3	AC072052.7	0	0.0284658	0	0.191043	0.361444	0.192976
ENSG00000229267.2	AC072062.1	0.206607	0.152889	0.0578498	0.559237	0.530893	0.437738
ENSG00000227769.3	AC072062.3	0	0.0103697	0.0103697	0.191043	0.264648	0.268681
ENSG00000232732.5	AC073043.1	0.0102511	0.00439334	0.00732224	0.266245	0.220479	0.244622
ENSG00000235499.1	AC073046.25	0.156343	0.111673	0.178678	0.534954	0.501708	0.547278
ENSG00000228446.2	AC073052.1	0.487985	0.597782	0.439186	0.62542	0.639284	0.619622
ENSG00000231839.1	AC073055.2	0.0161207	0.0161207	0.0107471	0.306604	0.303383	0.271706
ENSG00000228335.1	AC073063.10	6.60106	6.01271	5.6109	0.866458	0.857775	0.852874
ENSG00000237260.1	AC073069.2	0.0592553	0.0592553	0.0592553	0.440931	0.439082	0.441043
ENSG00000179428.2	AC073072.5	0.166037	0.0447021	0.159651	0.54106	0.409898	0.536607
ENSG00000234513.1	AC073072.7	0.0750908	0.0250303	0	0.464654	0.347972	0.192976
ENSG00000235920.1	AC073109.2	0.418604	0.338446	0.391885	0.614133	0.596208	0.611136
ENSG00000237471.1	AC073115.6	0.047084	0.0941679	0.188336	0.417852	0.485688	0.552655
ENSG00000229628.1	AC073115.7	0.278344	0.556688	0.294717	0.582596	0.633486	0.589682
ENSG00000237870.2	AC073130.1	0.00340255	0.030623	0.0068051	0.211657	0.371023	0.241037
ENSG00000243243.1	AC073130.3	0.0189565	0.0473914	0.0379131	0.323717	0.4162	0.393569
ENSG00000233878.1	AC073133.1	0.00645703	0.00322851	0.00645703	0.237284	0.20964	0.238265
ENSG00000235574.1	AC073150.6	0.0160711	0	0.0321422	0.306324	0.190259	0.377353
ENSG00000237126.4	AC073254.1	0.00285966	0.00285966	0.00285966	0.206111	0.205943	0.206784
ENSG00000237614.1	AC073257.2	0	0	0.0164972	0.191043	0.190259	0.308565
ENSG00000228236.2	AC073271.1	2.7376	2.12924	1.85272	0.769466	0.743726	0.732803
ENSG00000234690.2	AC073283.4	0.0147137	0.0441412	0.00980916	0.297082	0.40875	0.264452
ENSG00000225187.1	AC073283.7	0.232956	0.283599	0.283599	0.568592	0.582932	0.586545
ENSG00000214035.3	AC073310.4	0.00843227	0.0252968	0.00843227	0.252493	0.349093	0.253053
ENSG00000225794.1	AC073321.4	0	0	0	0.191043	0.190259	0.192976
ENSG00000225918.1	AC073331.2	0.0184741	0.00923704	0	0.321	0.25633	0.192976
ENSG00000231840.1	AC073342.12	0.0280985	0.0936616	0.056197	0.365589	0.485296	0.434741
ENSG00000198580.6	AC073343.1	0.131615	0.0538426	0.0478601	0.518597	0.428495	0.417096
ENSG00000228010.1	AC073343.13	0.126791	0.0633954	0.069735	0.515348	0.446729	0.457064
ENSG00000236047.1	AC073410.1	0.56197	0.502815	0.695068	0.636399	0.62612	0.654464
ENSG00000227470.1	AC073415.2	0	0.0569316	0	0.191043	0.434405	0.192976
ENSG00000213148.3	AC073465.1	0.2065	0.187727	0.168954	0.559181	0.54851	0.542376
ENSG00000236832.1	AC073465.2	0	0	0	0.191043	0.190259	0.192976
ENSG00000235548.1	AC073551.1	0	0.0104443	0.0208886	0.191043	0.265348	0.33198
ENSG00000228802.1	AC073641.2	0	0	0	0.191043	0.190259	0.192976
ENSG00000235077.1	AC073842.19	0	0	0.0254694	0.191043	0.190259	0.351305
ENSG00000233087.4	AC073869.1	1.04783	1.07634	1.18326	0.681296	0.683453	0.694488
ENSG00000224425.2	AC073869.2	0.0339592	0.118857	0.0933878	0.387436	0.507366	0.486332
ENSG00000217950.3	AC073869.20	0.791178	0.69654	0.817677	0.660402	0.650711	0.666032
ENSG00000240790.1	AC073934.6	0.0879852	0.0351941	0.0527911	0.479918	0.385979	0.427599
ENSG00000225146.1	AC073957.15	0	0	0.0162814	0.191043	0.190259	0.30708
ENSG00000230614.3	AC073958.2	0.0337617	0	0	0.386959	0.190259	0.192976
ENSG00000230730.1	AC074011.2	0.0899539	0.0749615	0.119938	0.482495	0.462581	0.510027
ENSG00000203387.2	AC074019.2	0.055633	0.055633	0.0715281	0.433817	0.431968	0.459556
ENSG00000205334.2	AC074091.13	0.00304564	0.00913692	0.00609128	0.208044	0.25577	0.235744
ENSG00000234072.1	AC074117.10	0.283373	0.21955	0.211892	0.58366	0.561506	0.562458
ENSG00000225975.2	AC074138.3	0.0229627	0.0459255	0.061234	0.344415	0.412335	0.443816
ENSG00000232019.1	AC074183.4	1.48146	1.34779	0.434413	0.709668	0.701462	0.618782
ENSG00000237452.2	AC074212.3	0	0	0.00316862	0.191043	0.190259	0.209864
ENSG00000259605.3	AC074212.5	0.224464	0.204362	0.16751	0.565539	0.555876	0.541452
ENSG00000267395.1	AC074212.6	0.1479	0.171253	0.171253	0.529408	0.541004	0.543805
ENSG00000213963.2	AC074286.1	0.326729	0.419123	0.302626	0.594947	0.612088	0.591446
ENSG00000225889.3	AC074289.1	0.00355097	0	0	0.213253	0.190259	0.192976
ENSG00000229054.1	AC074338.4	0	0.0509388	0	0.191043	0.423482	0.192976
ENSG00000228015.1	AC074338.5	0.0558367	0.0558367	0.0558367	0.434461	0.432473	0.433957
ENSG00000228222.1	AC074363.1	0.18854	0.0942698	0.018854	0.551955	0.485744	0.321645
ENSG00000233716.1	AC074367.1	0.0309708	0.0929123	0.0387135	0.377857	0.4844	0.395726
ENSG00000236081.1	AC074389.9	0.00880741	0.00880741	0.0264222	0.254901	0.253529	0.354946
ENSG00000204929.7	AC074391.1	0.0402827	0.071087	0.0308044	0.40424	0.457232	0.372199
ENSG00000228031.2	AC078842.3	0	0	0	0.191043	0.190259	0.192976
ENSG00000254094.1	AC078852.1	0.0991711	0.0495856	0.0991711	0.492774	0.420513	0.492382
ENSG00000253399.1	AC078852.2	0.0987589	0.0197518	0.0395035	0.49241	0.323773	0.397855
ENSG00000232788.1	AC078883.3	0.00808777	0	0.0161755	0.249776	0.190259	0.30638
ENSG00000226963.1	AC078883.4	0.0156103	0.0468308	0	0.303299	0.414687	0.192976
ENSG00000213985.4	AC078899.1	11.6655	10.9378	12.5108	0.920541	0.916592	0.928607
ENSG00000236780.1	AC078941.1	0.00312429	0	0.00312429	0.208576	0.190259	0.209472
ENSG00000234253.1	AC078994.2	0.0352653	0.0235102	0.0117551	0.391413	0.341418	0.278708
ENSG00000233611.3	AC079135.1	0.00781214	0.0234364	0.0468728	0.247871	0.34097	0.414631
ENSG00000227210.1	AC079145.4	0.144907	0.161008	0.0161008	0.527504	0.53585	0.306072
ENSG00000269657.1	AC079210.1	0.123331	0.0894752	0.0604562	0.512604	0.48045	0.442555
ENSG00000234119.1	AC079248.1	0.00563424	0	0.0281712	0.230955	0.190259	0.361248
ENSG00000230979.3	AC079250.1	6.20072	6.03668	5.44613	0.859035	0.858279	0.849569
ENSG00000222043.2	AC079305.10	0.157104	0.122192	0.0349119	0.535598	0.510363	0.385391
ENSG00000236501.1	AC079305.11	0.00920775	0	0	0.25815	0.190259	0.192976
ENSG00000226273.2	AC079305.5	0	0.0155268	0	0.191043	0.299798	0.192976
ENSG00000229337.1	AC079305.8	0	0.0399566	0	0.191043	0.398667	0.192976
ENSG00000226757.1	AC079341.1	0.0274286	0.0548571	0.0666123	0.362424	0.430176	0.452358
ENSG00000182329.6	AC079354.1	0.0185632	0.0152874	0.0152874	0.321505	0.29767	0.300611
ENSG00000267889.1	AC079354.2	0.362939	0.362939	0.423429	0.603014	0.601585	0.616766
ENSG00000222035.2	AC079354.3	0.0253459	0.014081	0.0197135	0.354078	0.289407	0.326462
ENSG00000231903.1	AC079354.5	0.0280081	0	0.0280081	0.365169	0.190259	0.36066
ENSG00000266976.1	AC079466.1	0	0	0.0019561	0.191043	0.190259	0.199305
ENSG00000196096.3	AC079610.2	0	0.0151312	0.00504374	0.191043	0.296045	0.227566
ENSG00000223523.1	AC079613.1	0	0.0109291	0.0109291	0.191043	0.268877	0.272967
ENSG00000225342.1	AC079630.4	0	0	0	0.191043	0.190259	0.192976
ENSG00000232581.1	AC079742.4	0.0487985	0	0.0243992	0.421717	0.190259	0.3473
ENSG00000180152.3	AC079753.4	0.0109566	0.0547832	0.0766965	0.27137	0.430148	0.466194
ENSG00000227368.1	AC079753.5	0	0	0	0.191043	0.190259	0.192976
ENSG00000229536.1	AC079776.1	0	0.0618865	0.0154716	0.191043	0.444264	0.301899
ENSG00000214100.4	AC079776.2	0.0416108	0.0970919	0	0.406985	0.488881	0.192976
ENSG00000228643.1	AC079779.4	0.0188949	0.0472372	0.0188949	0.323381	0.41578	0.321953
ENSG00000233684.2	AC079779.6	0	0	0	0.191043	0.190259	0.192976
ENSG00000236654.2	AC079780.3	16.2428	32.0649	22.9335	0.943732	0.973168	0.963085
ENSG00000232097.1	AC079781.8	0	0.0244678	0	0.191043	0.345704	0.192976
ENSG00000226473.2	AC079807.1	0	0.0181092	0	0.191043	0.314699	0.192976
ENSG00000233230.1	AC079807.2	0.0203517	0.0101759	0.0101759	0.331756	0.263472	0.267281
ENSG00000236549.1	AC079807.3	0	0	0.019144	0.191043	0.190259	0.323437
ENSG00000230773.2	AC079807.4	0	0.00302344	0	0.191043	0.207652	0.192976
ENSG00000230406.1	AC079834.1	0.124141	0	0.0413802	0.51322	0.190259	0.402504
ENSG00000231747.1	AC079922.2	17.785	15.116	15.116	0.948493	0.940455	0.941491
ENSG00000237753.1	AC079922.3	0.28432	0.348938	0.288628	0.58408	0.598448	0.587833
ENSG00000230621.1	AC080002.1	0	0	0	0.191043	0.190259	0.192976
ENSG00000225406.1	AC080125.1	0.140082	0.152816	0.152816	0.524311	0.530865	0.532657
ENSG00000203644.2	AC083799.1	1.05757	0.942199	1.04796	0.681996	0.672642	0.684685
ENSG00000259820.1	AC083843.1	0.178306	0.215918	0.171341	0.547054	0.560301	0.543833
ENSG00000254028.1	AC083843.2	0.041039	0.0718183	0.0205195	0.405837	0.45824	0.330159
ENSG00000223500.1	AC083862.6	0.182346	0.14728	0.182346	0.549042	0.527308	0.549658
ENSG00000224573.1	AC083863.5	0	0	0	0.191043	0.190259	0.192976
ENSG00000237821.1	AC083873.4	4.76345	4.73967	3.86782	0.830411	0.831728	0.811058
ENSG00000233671.1	AC083899.1	0	0	0	0.191043	0.190259	0.192976
ENSG00000204745.3	AC083899.3	0.0980762	0.444764	0.198433	0.49157	0.61713	0.556436
ENSG00000225111.1	AC083900.1	0.0185726	0.0371451	0	0.321701	0.391329	0.192976
ENSG00000224875.2	AC083949.1	0.367921	0.303535	0.183961	0.604358	0.588365	0.550471
ENSG00000212694.4	AC084018.1	1.63836	1.46485	1.43927	0.718239	0.708772	0.710425
ENSG00000253190.2	AC084082.3	1.61442	1.20348	1.52636	0.716838	0.692527	0.715718
ENSG00000256006.1	AC084117.3	0.0645225	0	0.0645225	0.45037	0.190259	0.449445
ENSG00000232600.2	AC084125.4	0.467157	0.428227	0.476889	0.622143	0.614049	0.62542
ENSG00000267163.1	AC084219.3	0	0.00407224	0	0.191043	0.217175	0.192976
ENSG00000186019.10	AC084219.4	0.37709	0.327144	0.464495	0.606011	0.593855	0.623488
ENSG00000236377.1	AC084809.3	0.0170128	0	0	0.312458	0.190259	0.192976
ENSG00000232344.2	AC087163.2	0	0.0306349	0.0102116	0.191043	0.371079	0.267505
ENSG00000235530.2	AC087294.2	0.126156	0.172032	0.14336	0.514704	0.54134	0.526748
ENSG00000224295.2	AC087380.14	0.0589346	0.0294673	0.0471477	0.440063	0.365925	0.415556
ENSG00000268484.1	AC087477.1	0.0210399	0.0631198	0.0841597	0.335397	0.446365	0.475773
ENSG00000214546.3	AC087491.2	0.0141405	0	0	0.293497	0.190259	0.192976
ENSG00000235546.2	AC087499.5	0.36348	0.318045	0.434878	0.603154	0.59167	0.618922
ENSG00000268310.1	AC087645.1	0.00861576	0.00861576	0.0172315	0.253697	0.252325	0.312206
ENSG00000237888.1	AC087650.1	0	0	0.0186122	0.191043	0.190259	0.320188
ENSG00000184423.5	AC090043.1	0	0	0.0371451	0.191043	0.190259	0.391777
ENSG00000224957.1	AC090044.1	0.00427511	0.0106878	0	0.220451	0.267141	0.192976
ENSG00000248731.2	AC090103.1	0	0.00329321	0	0.191043	0.209948	0.192976
ENSG00000232941.1	AC090186.1	0.105327	0.0526634	0.0842615	0.498039	0.426591	0.475829
ENSG00000235672.1	AC090286.2	0.0296781	0.16323	0.118713	0.372815	0.537139	0.508963
ENSG00000196893.3	AC090286.4	0	0	0	0.191043	0.190259	0.192976
ENSG00000234805.1	AC090505.5	0	0	0.00474947	0.191043	0.190259	0.225073
ENSG00000237222.3	AC090505.6	0.00625008	0.00208336	0.00208336	0.235772	0.198577	0.200202
ENSG00000250404.1	AC090587.2	0.260427	0.297194	0.315577	0.57761	0.586629	0.594163
ENSG00000229368.1	AC090587.4	1.68591	1.09088	1.09088	0.720592	0.684209	0.68771
ENSG00000228661.1	AC090587.5	0.0176327	0.0176327	0.052898	0.316267	0.312122	0.427795
ENSG00000242088.1	AC090602.2	0	0	0.0345656	0.191043	0.190259	0.384439
ENSG00000214708.4	AC090616.2	0.0708173	0.0490274	0.0490274	0.458968	0.419533	0.419113
ENSG00000236838.2	AC090617.1	0	0	0	0.191043	0.190259	0.192976
ENSG00000211577.1	AC090673.1	0	0	0.0725878	0.191043	0.190259	0.460789
ENSG00000230593.2	AC090804.1	0	0.0699641	0	0.191043	0.455635	0.192976
ENSG00000224728.1	AC090945.1	0.154219	0.165643	0.182778	0.533498	0.538483	0.550022
ENSG00000235629.1	AC090952.5	0	0.0390607	0.0195303	0.191043	0.396454	0.325342
ENSG00000230532.1	AC091133.1	0	0.0541027	0.0721369	0.191043	0.429028	0.460201
ENSG00000214433.4	AC091167.3	0.0335451	0.0559084	0.0447267	0.386007	0.432585	0.410066
ENSG00000230113.1	AC091177.1	0.0159826	0	0	0.30582	0.190259	0.192976
ENSG00000225026.1	AC091492.2	1.12084	0.96072	0.832624	0.68645	0.67407	0.667432
ENSG00000224039.1	AC091493.1	0	0.0059743	0	0.191043	0.232607	0.192976
ENSG00000229271.1	AC091493.2	0	0	0	0.191043	0.190259	0.192976
ENSG00000223711.1	AC091633.3	0.00836747	0	0	0.251961	0.190259	0.192976
ENSG00000213455.3	AC091654.7	0	0	0	0.191043	0.190259	0.192976
ENSG00000229043.2	AC091729.9	1.4445	1.51412	1.33138	0.707288	0.711573	0.703871
ENSG00000231560.1	AC091814.3	0	0	0	0.191043	0.190259	0.192976
ENSG00000236807.1	AC092066.6	0	0	0	0.191043	0.190259	0.192976
ENSG00000224061.1	AC092106.1	0.339836	0.143089	0.214633	0.597888	0.524395	0.56369
ENSG00000213295.3	AC092106.2	0.233526	0.0467053	0.303584	0.568788	0.414323	0.59181
ENSG00000229503.1	AC092155.1	0.16435	0.127828	0.200872	0.540052	0.5149	0.557389
ENSG00000226622.1	AC092155.4	0	0	0	0.191043	0.190259	0.192976
ENSG00000233296.1	AC092159.2	0.00758097	0.0151619	0.00758097	0.246303	0.296549	0.246443
ENSG00000233970.1	AC092159.3	0.0152549	0	0	0.300919	0.190259	0.192976
ENSG00000230552.1	AC092162.1	0.0016466	0	0	0.196393	0.190259	0.192976
ENSG00000232034.1	AC092168.2	0.0121486	0.0485943	0	0.280921	0.418441	0.192976
ENSG00000188365.3	AC092171.2	0.161949	0.127245	0.0231355	0.538595	0.51462	0.341754
ENSG00000230733.2	AC092171.4	0.00535868	0.00267934	0.00535868	0.229022	0.204375	0.23031
ENSG00000233527.4	AC092295.7	0.741421	0.890638	0.685465	0.655613	0.668945	0.653456
ENSG00000268618.1	AC092316.1	0	0	0	0.191043	0.190259	0.192976
ENSG00000230872.1	AC092338.5	0	0	0.00675235	0.191043	0.190259	0.240617
ENSG00000227189.2	AC092535.3	0.18105	0.325891	0.333937	0.548314	0.593575	0.598448
ENSG00000236596.1	AC092568.1	0.0474873	0	0.0067839	0.418637	0.190259	0.240897
ENSG00000232556.1	AC092570.4	0	0	0	0.191043	0.190259	0.192976
ENSG00000236204.1	AC092594.1	0.0705544	0.0676147	0.0587954	0.458548	0.45261	0.439811
ENSG00000248254.1	AC092597.3	0	0	0	0.191043	0.190259	0.192976
ENSG00000213935.3	AC092610.12	0.957458	1.12093	0.723932	0.674714	0.68659	0.656957
ENSG00000227542.1	AC092614.2	0.354554	0.383302	0.325806	0.600857	0.605086	0.59632
ENSG00000241772.2	AC092620.2	0.256923	0.140893	0.140893	0.576518	0.522995	0.525151
ENSG00000237772.1	AC092620.3	0.115286	0.0384288	0.0256192	0.506246	0.394802	0.351837
ENSG00000235218.2	AC092638.2	0.0551882	0.0275941	0.0827822	0.433033	0.357467	0.474121
ENSG00000227176.1	AC092641.2	0.135397	0.124114	0.0902646	0.521258	0.511959	0.483111
ENSG00000213126.2	AC092642.1	0.0409907	0.0409907	0	0.405669	0.401328	0.192976
ENSG00000227738.1	AC092646.2	0.00966763	0.0193353	0	0.261707	0.321365	0.192976
ENSG00000233370.1	AC092664.1	0.177924	0.216603	0.278489	0.546914	0.560637	0.585145
ENSG00000230393.1	AC092667.2	0.00673668	0.00336834	0.010105	0.239497	0.210873	0.266637
ENSG00000222000.3	AC092675.3	0.0598662	0.0673495	0.0972826	0.442331	0.452358	0.490897
ENSG00000227795.1	AC092796.1	0.0500605	0.0500605	0	0.42365	0.421661	0.192976
ENSG00000213872.3	AC092798.2	0	0	0.0425943	0.191043	0.190259	0.405361
ENSG00000203691.2	AC092811.1	0	0.00532103	0	0.191043	0.227762	0.192976
ENSG00000233757.2	AC092835.2	0.153387	0.176628	0.181276	0.533022	0.543749	0.548874
ENSG00000237887.1	AC092839.1	0.436475	0.398521	0.550339	0.616654	0.608335	0.636735
ENSG00000225770.1	AC092933.3	4.78825	4.89012	4.78825	0.831111	0.83492	0.835677
ENSG00000213358.3	AC092933.4	0.00921749	0.00921749	0.0276525	0.258262	0.256218	0.359512
ENSG00000236238.2	AC093106.4	0.0247458	0	0	0.351557	0.190259	0.192976
ENSG00000236281.1	AC093106.5	0.755944	0.618499	0.498236	0.657237	0.641525	0.628725
ENSG00000213261.3	AC093106.7	14.1724	15.0008	14.263	0.934153	0.939783	0.937878
ENSG00000223718.2	AC093107.7	0.0141635	0	0.0283269	0.293693	0.190259	0.36206
ENSG00000238018.1	AC093110.3	0	0	0	0.191043	0.190259	0.192976
ENSG00000230480.1	AC093142.2	0	0.0748756	0.0499171	0.191043	0.462301	0.421381
ENSG00000269175.1	AC093157.1	0	0.0276087	0.00920289	0.191043	0.357579	0.259523
ENSG00000228541.1	AC093159.1	0	0	0	0.191043	0.190259	0.192976
ENSG00000246575.2	AC093162.5	0.0123729	0.0123729	0	0.282685	0.278596	0.192976
ENSG00000268791.1	AC093323.1	0.0213493	0	0.0213493	0.336489	0.190259	0.333772
ENSG00000170846.11	AC093323.3	2.48765	2.35949	1.86197	0.759439	0.754453	0.733391
ENSG00000226383.1	AC093375.1	0	0	0.00434224	0.191043	0.190259	0.221292
ENSG00000226276.1	AC093382.1	0	0	0	0.191043	0.190259	0.192976
ENSG00000233654.1	AC093388.3	0.215607	0.107804	0.0646822	0.56229	0.49832	0.449754
ENSG00000232057.1	AC093390.1	0.0102386	0.015358	0.00255966	0.266021	0.298342	0.204179
ENSG00000231890.3	AC093391.2	0.0427375	0.0395717	0.0569833	0.40959	0.397687	0.435974
ENSG00000235257.4	AC093415.2	0.253339	0.205567	0.179509	0.575314	0.556268	0.54795
ENSG00000239203.1	AC093484.4	0.219133	0.237394	0.182611	0.563774	0.568172	0.549882
ENSG00000228242.3	AC093495.4	0.114076	0.081483	0.0325932	0.50535	0.47104	0.378333
ENSG00000255647.1	AC093510.1	0.0789474	0.0921053	0.131579	0.469387	0.483727	0.518709
ENSG00000229996.1	AC093585.6	0	0	0.0407034	0.191043	0.190259	0.400823
ENSG00000230587.1	AC093609.1	0.0731977	0.0274492	0.00914972	0.462357	0.356851	0.259019
ENSG00000234231.2	AC093616.4	0.41158	0.448996	0.164632	0.612873	0.61797	0.539519
ENSG00000241269.1	AC093620.5	0.34364	0.0747044	0.119527	0.598812	0.462049	0.509635
ENSG00000240859.1	AC093627.10	0	0	0	0.191043	0.190259	0.192976
ENSG00000240093.1	AC093627.12	0	0	0	0.191043	0.190259	0.192976
ENSG00000242611.1	AC093627.8	0	0	0	0.191043	0.190259	0.192976
ENSG00000242474.1	AC093627.9	0.0480913	0.0420799	0.0721369	0.420149	0.404352	0.460201
ENSG00000237940.3	AC093642.3	0.00610409	0.00915613	0.00305204	0.234568	0.255882	0.2088
ENSG00000220804.4	AC093642.5	0.0267331	0.0133665	0.0133665	0.359736	0.28501	0.289127
ENSG00000256604.1	AC093668.2	0.0475466	0.0570559	0.0570559	0.418889	0.434657	0.436114
ENSG00000232533.1	AC093673.5	6.30438	6.12963	5.87423	0.861024	0.860016	0.857719
ENSG00000269559.1	AC093677.1	0.21805	0.160669	0.21805	0.563214	0.535514	0.565231
ENSG00000223522.1	AC093690.1	0	0	0.00412821	0.191043	0.190259	0.218911
ENSG00000185078.3	AC093698.1	0	0.0152549	0.0152549	0.191043	0.297446	0.300443
ENSG00000224839.1	AC093698.2	0	0	0.017491	0.191043	0.190259	0.313746
ENSG00000231156.1	AC093702.1	0.284813	0.261079	0.403485	0.584276	0.576546	0.613321
ENSG00000213222.3	AC093724.2	4.24925	3.46895	3.88454	0.816771	0.795765	0.811646
ENSG00000233845.1	AC093732.1	0.0691312	0.0172828	0.0345656	0.456503	0.309769	0.384439
ENSG00000226886.1	AC093787.1	0	0.0420799	0.0420799	0.191043	0.404352	0.404436
ENSG00000225205.1	AC093818.1	0.0533952	0.0355968	0.0605145	0.429448	0.387156	0.442667
ENSG00000152117.13	AC093838.4	1.41041	1.37966	1.67487	0.705439	0.703423	0.723476
ENSG00000224819.1	AC093843.1	0	0	0.0170128	0.191043	0.190259	0.311114
ENSG00000216721.3	AC093850.1	0.0694066	0	0.0694066	0.456756	0.190259	0.456363
ENSG00000230838.1	AC093850.2	25.9568	25.2444	36.267	0.965494	0.965662	0.977061
ENSG00000229827.1	AC093899.3	0	0.0231663	0	0.191043	0.339906	0.192976
ENSG00000236078.1	AC095067.1	0.00315485	0.0157742	0.00315485	0.208856	0.301003	0.209724
ENSG00000224184.1	AC096559.1	0	0.0022473	0.0022473	0.191043	0.200342	0.201686
ENSG00000223893.1	AC096568.3	0	0	0	0.191043	0.190259	0.192976
ENSG00000225057.2	AC096574.4	0.00223921	0.00447842	0	0.200594	0.221068	0.192976
ENSG00000233131.1	AC096649.1	0.243806	0.132985	0.0221642	0.572597	0.518485	0.337441
ENSG00000229750.1	AC096649.2	0.0175262	0.0350524	0.0876311	0.315539	0.385587	0.479638
ENSG00000234488.1	AC096664.1	6.6509	6.32908	5.40654	0.867354	0.863013	0.848952
ENSG00000225588.2	AC096669.1	0	0.00667474	0.00667474	0.191043	0.237676	0.240197
ENSG00000224568.1	AC096669.3	0	0	0	0.191043	0.190259	0.192976
ENSG00000204581.2	AC096670.3	0.0101521	0.00253803	0	0.265572	0.202862	0.192976
ENSG00000269690.1	AC096677.1	4.83518	4.78719	4.97916	0.832064	0.832904	0.839234
ENSG00000244567.1	AC096772.6	0.876575	0.821358	1.10435	0.667712	0.662587	0.68883
ENSG00000176354.2	AC097359.1	0.0109658	0.0365528	0.0109658	0.271454	0.389732	0.273303
ENSG00000231449.1	AC097359.2	0.0376265	0.0376265	0.0564397	0.398415	0.392701	0.435021
ENSG00000228919.3	AC097381.1	0.0739891	0.0739891	0.047084	0.463337	0.461265	0.41536
ENSG00000187904.3	AC097382.5	0.0294773	0.10317	0.0884318	0.372003	0.493978	0.480983
ENSG00000250910.3	AC097467.2	0	0.00181432	0.00181432	0.191043	0.196841	0.198465
ENSG00000224090.1	AC097468.4	0	0.00437276	0	0.191043	0.220283	0.192976
ENSG00000224410.1	AC097499.2	0	0	0.0418776	0.191043	0.190259	0.40396
ENSG00000237877.2	AC097500.2	0.0240291	0.0540654	0.0420508	0.348532	0.428832	0.404268
ENSG00000233045.1	AC097523.1	0.0683715	0	0.0273486	0.455411	0.190259	0.358195
ENSG00000234645.2	AC097523.2	3.76887	3.23371	3.37035	0.804224	0.788203	0.794785
ENSG00000237939.1	AC097523.3	1.97724	1.32261	1.48293	0.735688	0.700034	0.713085
ENSG00000237868.1	AC097533.1	0.363697	0.236403	0.418251	0.603266	0.567808	0.616093
ENSG00000230697.1	AC097635.4	0	0.0219963	0	0.191043	0.334668	0.192976
ENSG00000237433.1	AC097639.8	0.0098871	0.0197742	0.0296613	0.263584	0.323829	0.367466
ENSG00000178972.3	AC097658.1	0.232099	0.170661	0.150182	0.568312	0.54078	0.531201
ENSG00000236432.3	AC097662.2	0.188426	0.17173	0.157419	0.551899	0.541172	0.535178
ENSG00000236530.2	AC097711.1	0.0821232	0.0875981	0.104023	0.473252	0.477958	0.497087
ENSG00000232690.1	AC097713.2	0	0.0280081	0.0560163	0.191043	0.359203	0.434321
ENSG00000237784.1	AC097713.5	0.856372	0.856372	0.66063	0.665836	0.665808	0.650655
ENSG00000232915.1	AC097721.1	0.104276	0.0556139	0.139035	0.497227	0.43194	0.523947
ENSG00000228043.1	AC097721.2	0	0	0.00663407	0.191043	0.190259	0.240001
ENSG00000226833.1	AC097724.3	0.0908609	0.121148	0.121148	0.483839	0.509327	0.511147
ENSG00000227965.1	AC098592.6	0	0.0328699	0	0.191043	0.379285	0.192976
ENSG00000233766.3	AC098617.1	0	0	0.00564885	0.191043	0.190259	0.232383
ENSG00000235042.1	AC098820.2	0.0130789	0.0915521	0.0130789	0.286915	0.483083	0.287419
ENSG00000232485.2	AC098820.3	0.145681	0.133541	0.0849808	0.52798	0.519045	0.476669
ENSG00000241520.1	AC098820.4	0.0178494	0.0178494	0.0267742	0.317443	0.313214	0.356095
ENSG00000226125.1	AC098823.3	0.00333865	0	0	0.210845	0.190259	0.192976
ENSG00000232202.1	AC098824.6	0.0355532	0.0533298	0.0444415	0.392309	0.427683	0.409394
ENSG00000240761.1	AC098831.4	0.946797	1.12038	0.852117	0.673734	0.686534	0.669225
ENSG00000229243.1	AC098973.1	0	0	0	0.191043	0.190259	0.192976
ENSG00000203652.3	AC099048.1	0.0654927	0.130985	0.0982391	0.451938	0.517141	0.491626
ENSG00000230952.1	AC099344.2	0	0	0.00820974	0.191043	0.190259	0.251148
ENSG00000255883.1	AC099522.2	7.25878	6.06681	4.81371	0.875868	0.858671	0.836041
ENSG00000230807.1	AC099535.4	0.751313	0.516527	0.563485	0.656705	0.628249	0.638528
ENSG00000217825.2	AC099552.4	0	0	0.0117077	0.191043	0.190259	0.278344
ENSG00000259970.1	AC099668.5	0.0205923	0.0411845	0.0205923	0.333044	0.401944	0.330607
ENSG00000224738.1	AC099850.1	0.169263	0.162753	0.117182	0.542488	0.536915	0.507618
ENSG00000253775.1	AC100802.3	0	0	0.0084898	0.191043	0.190259	0.253445
ENSG00000259635.1	AC100830.3	0.0108273	0.00541363	0.043309	0.270446	0.22821	0.406957
ENSG00000265967.1	AC100830.4	0.0628919	0.0471689	0.0786149	0.447457	0.415528	0.468519
ENSG00000264937.1	AC100830.5	0	0.0362939	0.0362939	0.191043	0.389144	0.389172
ENSG00000225981.1	AC102953.4	0.017491	0.017491	0	0.315203	0.31117	0.192976
ENSG00000232760.1	AC103564.6	0.174345	0	0.0603501	0.545261	0.190259	0.442415
ENSG00000229203.1	AC103564.7	0.0774958	0	0.0619967	0.467651	0.190259	0.444992
ENSG00000203507.2	AC103801.1	0	0	0.00380705	0.191043	0.190259	0.21611
ENSG00000229387.2	AC103801.2	0.204954	0.239113	0.290351	0.558593	0.568844	0.588477
ENSG00000226410.1	AC104058.1	0.0293284	0.0879852	0.0586568	0.371191	0.478686	0.439503
ENSG00000236153.1	AC104076.3	0.0657399	0.0328699	0.0986098	0.452246	0.379285	0.491934
ENSG00000213115.2	AC104131.1	0.029181	0.029181	0.0364763	0.370127	0.364469	0.389788
ENSG00000225420.1	AC104134.2	0	0	0.00498599	0.191043	0.190259	0.227201
ENSG00000236209.1	AC104135.2	0.068497	0.182659	0.068497	0.455663	0.546409	0.455131
ENSG00000204792.2	AC104135.3	0	0.00417171	0	0.191043	0.218379	0.192976
ENSG00000213383.2	AC104297.1	4.3853	4.64562	4.62559	0.820272	0.829487	0.831055
ENSG00000213849.3	AC104306.1	2.04263	2.01915	1.45567	0.739133	0.738433	0.711125
ENSG00000167355.3	AC104389.28	0.0220042	0.040865	0.0440085	0.340186	0.400711	0.40833
ENSG00000236248.1	AC104389.32	0	0.0370661	0	0.191043	0.391189	0.192976
ENSG00000233133.1	AC104451.2	0	0	0	0.191043	0.190259	0.192976
ENSG00000267314.1	AC104532.2	0.180218	0.135163	0.0750908	0.548034	0.51997	0.464094
ENSG00000267571.1	AC104532.4	0	0	0.044366	0.191043	0.190259	0.409142
ENSG00000268756.1	AC104534.2	0	0	0.0153896	0.191043	0.190259	0.301479
ENSG00000203435.2	AC104600.1	0.0122511	0.0183766	0.0367533	0.281705	0.316211	0.390629
ENSG00000231494.1	AC104634.3	0.018854	0	0.018854	0.323241	0.190259	0.321645
ENSG00000236307.2	AC104651.1	0.101285	0.0607711	0.101285	0.494454	0.441883	0.494538
ENSG00000225496.1	AC104651.2	1.24436	1.10215	1.07845	0.69446	0.685329	0.686926
ENSG00000228857.2	AC104653.1	0.0389443	0.0519257	0	0.4013	0.425471	0.192976
ENSG00000234362.1	AC104654.2	0.0290998	0	0	0.36965	0.190259	0.192976
ENSG00000231851.1	AC104655.2	0	0	0.014303	0.191043	0.190259	0.295065
ENSG00000226508.1	AC104655.3	0.0258985	0	0	0.356515	0.190259	0.192976
ENSG00000234949.2	AC104667.3	0.01052	0	0.00525998	0.268233	0.190259	0.229526
ENSG00000229951.1	AC104695.3	0.0174153	0.0174153	0.0522458	0.314615	0.310469	0.426087
ENSG00000227938.1	AC104695.4	0	0	0	0.191043	0.190259	0.192976
ENSG00000232359.1	AC104777.1	0.0153354	0	0	0.301423	0.190259	0.192976
ENSG00000236049.1	AC104777.2	0.00689124	0.0103369	0.00344562	0.240505	0.26448	0.212469
ENSG00000224048.1	AC104777.4	0.0192996	0	0.00643318	0.325678	0.190259	0.238097
ENSG00000232084.1	AC104782.3	0.00258473	0.00516945	0.00775418	0.203703	0.226249	0.247955
ENSG00000236651.1	AC104801.1	0.119197	0.100859	0.0825208	0.509327	0.492046	0.473868
ENSG00000223991.1	AC104809.2	0	0	0	0.191043	0.190259	0.192976
ENSG00000226321.3	AC104809.3	0.0131778	0.0065889	0.0131778	0.287335	0.237088	0.287979
ENSG00000234663.1	AC104820.2	0	0.00293878	0	0.191043	0.206728	0.192976
ENSG00000268485.1	AC104841.2	0.0852859	0.062543	0.0511715	0.476865	0.445496	0.424042
ENSG00000225416.1	AC104843.3	0.0546115	0.163834	0.136529	0.431912	0.537559	0.522434
ENSG00000238149.1	AC104978.1	0.0445551	0	0	0.413287	0.190259	0.192976
ENSG00000203392.2	AC105020.1	0.0323678	0.0791213	0.0611392	0.382394	0.468127	0.443592
ENSG00000229498.1	AC105053.3	0	0.0203636	0.0101818	0.191043	0.326742	0.267337
ENSG00000232504.4	AC105053.4	0.0667474	0.0111246	0.0222491	0.453367	0.270222	0.337637
ENSG00000177725.4	AC105206.1	0.382557	0.400949	0.382557	0.607131	0.609035	0.609259
ENSG00000227007.1	AC105253.1	0	0.0020695	0	0.191043	0.198465	0.192976
ENSG00000228141.2	AC105339.1	0	0	0	0.191043	0.190259	0.192976
ENSG00000237077.1	AC105399.2	0.187547	0.354256	0.14587	0.551479	0.599625	0.52798
ENSG00000226340.1	AC105402.3	0.111878	0.239739	0.223757	0.503585	0.569124	0.567499
ENSG00000231079.3	AC105402.4	0	0	0.00211678	0.191043	0.190259	0.200482
ENSG00000227252.1	AC105760.2	0.297669	0.405574	0.308831	0.587693	0.609708	0.593099
ENSG00000124835.2	AC105760.3	0.00390432	0.0273302	0.0156173	0.216698	0.356375	0.302907
ENSG00000262721.1	AC106782.20	0.0310536	0	0.0310536	0.378053	0.190259	0.373488
ENSG00000223652.2	AC106786.1	0.777116	0.597782	0.64902	0.65931	0.639284	0.649059
ENSG00000253519.1	AC106801.1	0	0	0	0.191043	0.190259	0.192976
ENSG00000203647.1	AC106827.1	0.670041	0.670041	0.791866	0.648947	0.648079	0.663259
ENSG00000226087.1	AC106869.2	0.0128664	0	0	0.28571	0.190259	0.192976
ENSG00000228368.1	AC106873.4	0	0	0	0.191043	0.190259	0.192976
ENSG00000228496.1	AC106875.1	0	0	0	0.191043	0.190259	0.192976
ENSG00000225410.1	AC107016.1	0	0	0	0.191043	0.190259	0.192976
ENSG00000232013.1	AC107021.1	0.00484187	0.00968375	0	0.224961	0.259439	0.192976
ENSG00000236498.1	AC107081.5	0.010861	0	0	0.270726	0.190259	0.192976
ENSG00000227077.2	AC107983.4	1.62002	2.04263	0.281742	0.717091	0.739497	0.585957
ENSG00000241525.3	AC108004.3	0.0284891	0.0641004	0.0213668	0.366934	0.447821	0.333828
ENSG00000224850.1	AC108051.3	0	0	0	0.191043	0.190259	0.192976
ENSG00000234044.1	AC108059.1	0.447738	0.366331	0.325627	0.618838	0.602033	0.596236
ENSG00000232101.1	AC108059.2	0	0	0	0.191043	0.190259	0.192976
ENSG00000177822.3	AC108142.1	0.919541	0.67161	0.666903	0.671437	0.648331	0.651496
ENSG00000236710.1	AC108448.2	0.0715934	0.0596612	0.0596612	0.460229	0.439867	0.441603
ENSG00000227992.1	AC108463.2	0.225922	0.727969	0.251024	0.566155	0.653736	0.577274
ENSG00000233205.1	AC108479.2	0.530384	0.32639	0.32639	0.631442	0.593743	0.596488
ENSG00000234171.1	AC108488.3	0.0866001	0.02165	0.0649501	0.47849	0.333156	0.450118
ENSG00000242282.2	AC108488.4	0.312715	0.2388	0.2388	0.591726	0.568592	0.572961
ENSG00000244675.2	AC108676.1	0.0440074	0.0322721	0.0146691	0.412391	0.377717	0.297222
ENSG00000227495.1	AC109333.10	0	0.0149409	0	0.191043	0.294897	0.192976
ENSG00000259192.1	AC109631.1	0	0.0223061	0.0446122	0.191043	0.335873	0.409786
ENSG00000226860.1	AC109638.1	0	0	0	0.191043	0.190259	0.192976
ENSG00000233307.1	AC109815.2	0	0	0	0.191043	0.190259	0.192976
ENSG00000234945.3	AC109828.1	0	0	0	0.191043	0.190259	0.192976
ENSG00000233438.1	AC109829.1	0.0422329	0.0422329	0.0105582	0.40847	0.404549	0.270334
ENSG00000224232.1	AC110299.5	0.064237	0.064237	0.0128474	0.449838	0.448017	0.286298
ENSG00000255735.1	AC110619.1	0	0.00522527	0.00522527	0.191043	0.226669	0.229218
ENSG00000218416.3	AC110619.2	0	0	0.00371135	0.191043	0.190259	0.215158
ENSG00000269302.1	AC110771.1	0.402588	0.170795	0.158595	0.61136	0.540892	0.536046
ENSG00000226789.1	AC110926.4	0.0154169	0.0185002	0.0308337	0.301927	0.316967	0.372395
ENSG00000232724.1	AC111186.1	0.00917542	0.0122339	0.00305847	0.25773	0.277644	0.208884
ENSG00000231351.2	AC111200.7	1.10391	0.810683	0.586452	0.685245	0.66113	0.641357
ENSG00000232517.2	AC112198.1	0.00249015	0.017431	0.0112057	0.202694	0.310665	0.274843
ENSG00000228112.1	AC112220.2	0	0	0	0.191043	0.190259	0.192976
ENSG00000230650.1	AC112229.1	0.00278292	0.00834875	0.00278292	0.205579	0.250196	0.206223
ENSG00000230596.2	AC112229.4	0	0.00487439	0.0389951	0.191043	0.224121	0.396426
ENSG00000224132.2	AC112715.2	0	0	0	0.191043	0.190259	0.192976
ENSG00000222022.1	AC112721.1	0.31109	0.533298	0.50367	0.591306	0.630406	0.629313
ENSG00000222032.1	AC112721.2	1.32027	2.88204	1.49737	0.699193	0.775291	0.713814
ENSG00000233223.2	AC113189.5	2.48637	2.65103	1.94299	0.759383	0.766161	0.737368
ENSG00000237667.1	AC113607.1	0.00572685	0	0	0.231599	0.190259	0.192976
ENSG00000228799.1	AC113607.2	0	0	0.0114763	0.191043	0.190259	0.276832
ENSG00000231420.1	AC113610.1	0	0	0	0.191043	0.190259	0.192976
ENSG00000212768.2	AC114546.1	0.0355118	0.0202924	0.0202924	0.392029	0.326266	0.329039
ENSG00000235351.1	AC114730.11	0	0.0298306	0	0.191043	0.367438	0.192976
ENSG00000235151.1	AC114730.2	0.0152549	0	0.0152549	0.300919	0.190259	0.300443
ENSG00000224272.2	AC114730.3	0.00387135	0	0	0.216194	0.190259	0.192976
ENSG00000215692.2	AC114730.8	0.0553635	0.0922726	0.184545	0.433369	0.483923	0.550835
ENSG00000236148.4	AC114752.2	0	0	0.0158662	0.191043	0.190259	0.304504
ENSG00000227513.1	AC114755.3	0.120422	0.140492	0.0802814	0.510419	0.522631	0.471208
ENSG00000227878.2	AC114760.1	0	0.0133597	0	0.191043	0.284954	0.192976
ENSG00000239498.1	AC114765.1	0.0115524	0.0115524	0	0.276076	0.273219	0.192976
ENSG00000227744.4	AC114788.2	0.00748971	0.00249657	0.00499314	0.245491	0.202526	0.227313
ENSG00000248341.2	AC115115.2	0.0218036	0.0109018	0	0.338814	0.268681	0.192976
ENSG00000268601.1	AC115522.3	0.0156664	0.0313328	0	0.303607	0.374328	0.192976
ENSG00000233585.1	AC115617.2	4.90747	3.88322	3.96338	0.833744	0.809237	0.813634
ENSG00000204620.2	AC115618.1	0.0485537	0.0388429	0.0194215	0.421213	0.39567	0.324726
ENSG00000233991.2	AC116050.1	0	0	0.0144854	0.191043	0.190259	0.296129
ENSG00000238160.1	AC116366.5	0	0.0174385	0	0.191043	0.310693	0.192976
ENSG00000234290.2	AC116366.6	0	0.00233526	0.00467053	0.191043	0.201154	0.224485
ENSG00000223751.1	AC116609.2	0	0	0	0.191043	0.190259	0.192976
ENSG00000235688.1	AC116614.1	0.0818659	0.196478	0.0654927	0.473168	0.552235	0.45093
ENSG00000268175.1	AC117395.1	1.15548	1.13178	0.651808	0.688774	0.687822	0.649367
ENSG00000212999.1	AC117834.1	0	0.0040533	0.00810659	0.191043	0.216978	0.250448
ENSG00000236440.1	AC117947.1	0.0987962	0.131728	0.16466	0.492438	0.517785	0.539547
ENSG00000211553.1	AC118278.1	0	0	0	0.191043	0.190259	0.192976
ENSG00000266938.1	AC119403.1	0	0	0	0.191043	0.190259	0.192976
ENSG00000268313.1	AC119673.1	0.152447	0.0683385	0.0630817	0.532461	0.453451	0.446953
ENSG00000213002.1	AC120194.1	0.0791067	0.0263689	0.0439482	0.469555	0.353294	0.408134
ENSG00000227824.1	AC122136.2	0	0	0.0182229	0.191043	0.190259	0.318032
ENSG00000236452.1	AC123023.1	0	0	0.0313893	0.191043	0.190259	0.374748
ENSG00000180987.3	AC123768.1	0	0	0	0.191043	0.190259	0.192976
ENSG00000234038.2	AC123768.3	0	0.149323	0.033183	0.191043	0.52868	0.380518
ENSG00000262728.1	AC123768.4	0.270513	0.288548	0.153291	0.580663	0.584528	0.532937
ENSG00000230483.1	AC124057.5	0.215607	0.344972	0.30185	0.56229	0.59772	0.59125
ENSG00000260833.2	AC124789.1	0.132612	0.181469	0.111673	0.519354	0.546017	0.503949
ENSG00000251695.2	AC124890.1	0.00538019	0.0215208	0.0376613	0.229162	0.332456	0.392925
ENSG00000231395.1	AC124914.3	0.0168157	0	0.0168157	0.311058	0.190259	0.310329
ENSG00000226155.1	AC124944.3	0.0235102	0.0117551	0	0.346572	0.274563	0.192976
ENSG00000231259.3	AC125232.1	0.627372	0.726834	0.52026	0.643933	0.653652	0.631778
ENSG00000233459.1	AC125238.2	0.145176	0.217763	0.169371	0.527728	0.560974	0.542544
ENSG00000233031.1	AC125238.3	0	0	0	0.191043	0.190259	0.192976
ENSG00000175911.4	AC127496.1	0.644327	0.876867	1.04158	0.645922	0.667628	0.684153
ENSG00000230732.3	AC127904.2	0.133525	0.204214	0.337739	0.520138	0.555792	0.599177
ENSG00000237167.1	AC128709.2	0	0	0	0.191043	0.190259	0.192976
ENSG00000229912.1	AC128709.4	0	0.0145176	0.0145176	0.191043	0.292152	0.296409
ENSG00000214999.3	AC129492.6	0.00482845	0.0144854	0.0289707	0.224877	0.291872	0.364273
ENSG00000238184.1	AC129929.5	0.192061	0.259847	0.276794	0.553439	0.576154	0.584724
ENSG00000267986.1	AC130469.2	0	0	0	0.191043	0.190259	0.192976
ENSG00000236457.1	AC130689.5	0	0	0.0809028	0.191043	0.190259	0.471992
ENSG00000253864.1	AC131025.8	0.0152787	0.00339526	0.00339526	0.301031	0.211125	0.211853
ENSG00000267488.1	AC131056.3	0	0.0435216	0	0.191043	0.407013	0.192976
ENSG00000233806.3	AC131097.3	0.0217627	0.016322	0.0380848	0.338674	0.304924	0.394045
ENSG00000203504.3	AC131571.2	0.0757026	0.0236571	0.0851654	0.465298	0.341726	0.476921
ENSG00000183562.2	AC131971.1	0.0059215	0	0.011843	0.233139	0.190259	0.279549
ENSG00000213519.2	AC132008.1	0.0304564	0	0.0304564	0.376064	0.190259	0.371023
ENSG00000247270.2	AC132186.1	0.0380884	0.0849665	0.114265	0.399479	0.475213	0.505826
ENSG00000268403.1	AC132192.1	1.12181	0.857855	0.923844	0.686562	0.666004	0.67505
ENSG00000184551.4	AC132872.1	0.1547	0.094714	0.224156	0.533946	0.486108	0.567667
ENSG00000268852.1	AC132872.2	0.0536033	0.0268016	0.071471	0.429784	0.354582	0.459528
ENSG00000228989.1	AC133528.2	0.146925	0.104946	0.146925	0.528568	0.495631	0.528736
ENSG00000214354.3	AC133644.3	0.176628	0.139443	0.111554	0.546241	0.52221	0.503669
ENSG00000233221.2	AC133785.1	0	0	0.00510582	0.191043	0.190259	0.227986
ENSG00000225933.1	AC133965.1	0.0984241	0.024606	0.049212	0.49185	0.346152	0.419533
ENSG00000268863.1	AC135048.1	0	0	0.011998	0.191043	0.190259	0.280529
ENSG00000261487.1	AC135048.13	0.106878	0.154973	0.0961899	0.49958	0.532041	0.489553
ENSG00000198150.2	AC135178.1	0.423964	0.88647	0.635946	0.614749	0.668469	0.647631
ENSG00000256579.1	AC135776.1	0	0	0.0241959	0.191043	0.190259	0.346236
ENSG00000224479.1	AC136289.1	0.0113603	0.0142004	0.0255607	0.274255	0.290108	0.351585
ENSG00000228259.2	AC136604.1	0	0.00938635	0	0.191043	0.257282	0.192976
ENSG00000235296.1	AC137723.5	0.0378171	0.0126057	0.0126057	0.398807	0.280081	0.284422
ENSG00000268218.1	AC137932.1	0.00713978	0.0452186	0.0261792	0.242886	0.410626	0.35377
ENSG00000261253.1	AC137932.6	0.0512384	0.0128096	0.0192144	0.425863	0.281705	0.323661
ENSG00000238035.4	AC138035.2	0	0	0	0.191043	0.190259	0.192976
ENSG00000267629.2	AC138430.4	0.00385849	0	0	0.216054	0.190259	0.192976
ENSG00000249215.1	AC138517.4	0.117014	0.121695	0.219987	0.507618	0.509915	0.565819
ENSG00000223977.1	AC138623.1	0.201633	0	0.12098	0.557361	0.190259	0.511007
ENSG00000235760.3	AC138655.4	0.0114311	0	0.0114311	0.274843	0.190259	0.276328
ENSG00000256826.1	AC138744.2	0.163119	0	0.0326237	0.539267	0.190259	0.378585
ENSG00000205509.3	AC138783.11	0.00409329	0	0	0.218295	0.190259	0.192976
ENSG00000189011.9	AC138783.12	0.0216142	0.028819	0.0864569	0.337917	0.36276	0.47807
ENSG00000203563.1	AC138951.1	0.0472116	0.118029	0	0.41816	0.506526	0.192976
ENSG00000183889.8	AC138969.4	0.00220604	0.00220604	0	0.200314	0.199782	0.192976
ENSG00000232938.2	AC139099.3	0	0	0.0115832	0.191043	0.190259	0.277504
ENSG00000262898.1	AC139099.4	0	0	0	0.191043	0.190259	0.192976
ENSG00000262952.1	AC139099.6	0	0	0.0100352	0.191043	0.190259	0.266049
ENSG00000267270.1	AC139100.2	0.132869	0.184119	0.159443	0.51955	0.547082	0.536382
ENSG00000267251.1	AC139100.3	0.0428036	0.00428036	0.0342429	0.409702	0.219471	0.383346
ENSG00000255000.1	AC139103.1	0	0	0	0.191043	0.190259	0.192976
ENSG00000230080.2	AC139143.2	0.0288667	0.0288667	0.0505168	0.368782	0.363041	0.422586
ENSG00000233812.2	AC139426.2	0	0	0.00628465	0.191043	0.190259	0.236892
ENSG00000227337.1	AC139452.2	0.14795	0.166443	0.14795	0.529464	0.539015	0.529549
ENSG00000225842.1	AC139712.1	0	0	0.0256948	0.191043	0.190259	0.352089
ENSG00000204993.3	AC139712.2	0.00464562	0.0139369	0.00464562	0.22328	0.288735	0.224233
ENSG00000233799.1	AC139887.4	0	0	0.0304564	0.191043	0.190259	0.371023
ENSG00000269529.1	AC140061.12	0.0472116	0.118029	0.141635	0.41816	0.506526	0.525627
ENSG00000227309.1	AC140076.1	1.39948	0.965156	0.892769	0.704795	0.674434	0.67267
ENSG00000178162.4	AC140481.1	0.00162389	0	0	0.196253	0.190259	0.192976
ENSG00000261325.1	AC140542.2	0	0	0	0.191043	0.190259	0.192976
ENSG00000215154.2	AC141586.5	0.487612	0.408455	0.490779	0.625364	0.610268	0.627409
ENSG00000250986.1	AC141928.1	0.157848	0.117424	0.232922	0.536046	0.506022	0.570804
ENSG00000249942.1	AC142293.3	0	0	0	0.191043	0.190259	0.192976
ENSG00000235078.1	AC142528.1	0.0894305	0.0894305	0.152032	0.481823	0.48031	0.532237
ENSG00000231969.1	AC144449.1	0.238645	0.178984	0.17046	0.571056	0.544841	0.543188
ENSG00000228613.1	AC144450.1	0	0	0	0.191043	0.190259	0.192976
ENSG00000203635.2	AC144450.2	0.0106161	0.00530806	0	0.269017	0.227538	0.192976
ENSG00000228956.4	AC144521.1	0.0023686	0.0011843	0	0.20177	0.192695	0.192976
ENSG00000234742.1	AC144530.1	15.679	15.0355	12.5714	0.941435	0.939951	0.928916
ENSG00000273117.1	AC144652.1	1.78072	1.04054	1.20682	0.725773	0.68068	0.695916
ENSG00000261888.1	AC144831.1	0.00327957	0.00655914	0	0.210341	0.23692	0.192976
ENSG00000262213.1	AC144836.1	0	0	0	0.191043	0.190259	0.192976
ENSG00000253490.1	AC145110.1	0	0	0	0.191043	0.190259	0.192976
ENSG00000265055.1	AC145343.2	0.0938057	0.147409	0.0536033	0.487424	0.52742	0.429084
ENSG00000258624.1	AC145436.1	0	0	0	0.191043	0.190259	0.192976
ENSG00000249852.1	AC145676.2	0	0.00869315	0	0.191043	0.252745	0.192976
ENSG00000223855.1	AC147651.3	0.265838	0.253415	0.223602	0.579123	0.573829	0.567443
ENSG00000237181.1	AC147651.4	0.0953273	0.0595796	0	0.488909	0.439587	0.192976
ENSG00000256546.1	AC156455.1	0.0808733	0.0903878	0.176018	0.471712	0.481515	0.546045
ENSG00000230606.6	AC159540.1	0.00643437	0.00321719	0.0112602	0.237116	0.2095	0.275123
ENSG00000235833.1	AC159540.14	0.0932061	0.0254198	0.0677862	0.48664	0.349541	0.454067
ENSG00000241481.2	AC159540.2	0.00633493	0.0126699	0	0.236276	0.280473	0.192976
ENSG00000269396.1	AC187652.1	0	0	0	0.191043	0.190259	0.192976
ENSG00000249241.1	AC195454.1	0	0.0182038	0.00910191	0.191043	0.315287	0.258514
ENSG00000271977.1	AC226119.4	0.0328699	0	0.016435	0.384131	0.190259	0.308089
ACA23	ACA23	0.0460875	0.138262	0	0.416144	0.521622	0.192976
ACA5	ACA5	0	0	0.065004	0.191043	0.190259	0.450258
ENSG00000251775.1	ACA59	0	0	0.0609128	0.191043	0.190259	0.4432
ENSG00000238934.1	ACA64	0	0	0	0.191043	0.190259	0.192976
ENSG00000060971.13	ACAA1	4.80146	4.42636	4.31972	0.831391	0.823717	0.823885
ENSG00000167315.13	ACAA2	13.1054	12.0294	11.6241	0.928467	0.924686	0.923062
ENSG00000132142.15	ACACA	8.23217	7.87466	8.45553	0.887688	0.886343	0.89469
ENSG00000076555.11	ACACB	0.516763	0.391263	0.55552	0.629369	0.606711	0.637464
ENSG00000111271.10	ACAD10	2.33426	2.14982	2.16056	0.752521	0.744622	0.748432
ENSG00000240303.3	ACAD11	1.07136	0.993077	0.796611	0.683061	0.676955	0.663791
ENSG00000151498.7	ACAD8	2.8254	2.67241	2.50728	0.773079	0.767085	0.76322
ENSG00000177646.13	ACAD9	7.60133	6.96319	7.50873	0.880097	0.87332	0.88301
ENSG00000115361.3	ACADL	0.00397469	0	0.00397469	0.217231	0.190259	0.217623
ENSG00000117054.9	ACADM	4.25411	3.70731	3.88593	0.816883	0.803663	0.81173
ENSG00000122971.4	ACADS	3.17105	3.32566	2.98026	0.785514	0.791172	0.781397
ENSG00000196177.8	ACADSB	1.7279	1.52044	1.58867	0.722776	0.711937	0.718967
ENSG00000072778.15	ACADVL	37.1464	32.7061	38.398	0.976081	0.97384	0.978462
ENSG00000157766.11	ACAN	74.5753	68.4385	63.323	0.989301	0.988601	0.987985
ENSG00000072818.7	ACAP1	0.163154	0.268793	0.178413	0.539295	0.578311	0.54711
ENSG00000114331.8	ACAP2	6.2116	6.99168	6.71751	0.859315	0.873908	0.871835
ENSG00000229325.1	ACAP2-IT1	0.151488	0.113616	0.138864	0.531789	0.503249	0.523751
ENSG00000131584.14	ACAP3	8.01638	6.99097	8.11131	0.885055	0.87388	0.890152
ENSG00000075239.9	ACAT1	4.60329	4.11504	3.60339	0.82635	0.815679	0.802879
ENSG00000120437.7	ACAT2	25.3091	19.6535	15.8916	0.964738	0.955327	0.944796
ENSG00000182827.8	ACBD3	38.6935	36.5341	37.2303	0.977313	0.976361	0.97765
ENSG00000181513.10	ACBD4	0.848908	0.818919	0.708192	0.665192	0.662251	0.655725
ENSG00000107897.14	ACBD5	6.24332	6.26941	6.62474	0.859904	0.86192	0.870211
ENSG00000135847.5	ACBD6	11.7015	12.5741	10.6478	0.920793	0.927599	0.916088
ENSG00000176244.6	ACBD7	0.296553	0.162814	0.0697773	0.587329	0.537027	0.457148
ENSG00000110455.9	ACCS	2.19931	3.93514	1.97654	0.746415	0.810862	0.739077
ENSG00000205126.2	ACCSL	0.00933105	0	0	0.259075	0.190259	0.192976
ENSG00000102977.9	ACD	2.99103	3.02081	2.92336	0.77896	0.779549	0.779801
ENSG00000159640.10	ACE	0.080707	0.0574101	0.0399375	0.471628	0.435301	0.398919
ENSG00000130234.6	ACE2	0.00887471	0.00665604	0	0.255406	0.237564	0.192976
ENSG00000167769.4	ACER1	0.00602805	0.00602805	0	0.233979	0.233167	0.192976
ENSG00000177076.4	ACER2	0.196586	0.235903	0.282368	0.555372	0.567611	0.586265
ENSG00000078124.7	ACER3	1.83456	1.76233	1.90678	0.728518	0.725577	0.73552
ENSG00000087085.9	ACHE	0.0280232	0.0186821	0.0116763	0.365197	0.318172	0.278092
ENSG00000100813.10	ACIN1	11.3486	10.6802	10.3245	0.918076	0.914519	0.913539
ENSG00000144648.10	ACKR2	0.00955626	0.00955626	0.011149	0.260923	0.258542	0.274563
ENSG00000144476.5	ACKR3	0	0	0.0540068	0.191043	0.190259	0.429644
ENSG00000129048.6	ACKR4	0.0344896	0.022993	0.00766435	0.38892	0.339038	0.247311
ENSG00000131473.12	ACLY	87.1454	86.5293	117.768	0.991289	0.991626	0.994482
ENSG00000196636.7	ACN9	1.86465	1.91004	1.42969	0.729554	0.732411	0.709724
ENSG00000122729.14	ACO1	8.75331	9.24237	9.00651	0.893485	0.90144	0.90116
ENSG00000100412.11	ACO2	15.1103	14.6922	16.3993	0.939026	0.938522	0.946477
ENSG00000184227.3	ACOT1	3.36116	10.5716	14.7769	0.7926	0.913623	0.940399
ENSG00000162390.13	ACOT11	0.725878	0.539504	0.925628	0.654184	0.63133	0.675359
ENSG00000172497.4	ACOT12	0.00356405	0.0285124	0.00356405	0.213449	0.361584	0.213898
ENSG00000112304.6	ACOT13	4.77553	5.51099	5.22156	0.830719	0.848392	0.844779
ENSG00000119673.10	ACOT2	15.072	16.987	14.4519	0.938774	0.947653	0.938438
ENSG00000177465.4	ACOT4	0.361402	0.593732	0.619547	0.60265	0.638724	0.645418
ENSG00000205669.2	ACOT6	0	0	0	0.191043	0.190259	0.192976
ENSG00000097021.15	ACOT7	3.66441	3.77836	4.47278	0.801423	0.805764	0.827582
ENSG00000101473.12	ACOT8	3.8022	3.7133	3.4962	0.805372	0.80386	0.799518
ENSG00000123130.12	ACOT9	10.6784	10.0777	9.9983	0.912643	0.909254	0.91071
ENSG00000161533.7	ACOX1	9.88716	10.8038	11.4247	0.906509	0.915388	0.921857
ENSG00000168306.8	ACOX2	3.79209	3.74469	2.61835	0.805008	0.804868	0.768065
ENSG00000087008.11	ACOX3	9.92221	10.2936	12.8348	0.906929	0.91141	0.930512
ENSG00000153093.14	ACOXL	0.00151567	0.004547	0.00303133	0.19516	0.221544	0.208464
ENSG00000143727.11	ACP1	10.9028	10.3417	9.94383	0.914407	0.911831	0.910206
ENSG00000134575.5	ACP2	7.39295	7.59796	7.04043	0.877605	0.882814	0.876288
ENSG00000102575.6	ACP5	1.30627	2.11418	0.591227	0.698269	0.743054	0.641805
ENSG00000162836.7	ACP6	0.671868	0.432391	0.539775	0.649255	0.614721	0.635139
ENSG00000155893.7	ACPL2	2.44443	1.75273	2.5099	0.757478	0.724905	0.763276
ENSG00000100312.6	ACR	0	0.00423047	0	0.191043	0.218855	0.192976
ENSG00000111644.3	ACRBP	0.0245108	0.0122554	0.021447	0.350269	0.277812	0.33422
ENSG00000147174.7	ACRC	0.267017	0.348806	0.348806	0.579487	0.59842	0.601949
ENSG00000134940.9	ACRV1	0.0118136	0.00393785	0.0157514	0.277924	0.216194	0.303832
ENSG00000103740.5	ACSBG1	0.0084671	0.00105839	0.0402187	0.252745	0.192303	0.399647
ENSG00000130377.9	ACSBG2	0.00504374	0	0.0075656	0.226473	0.190259	0.246275
ENSG00000167107.8	ACSF2	6.45213	6.60239	5.14788	0.863769	0.867802	0.843211
ENSG00000176715.11	ACSF3	1.71604	1.85611	1.88982	0.72216	0.730226	0.734708
ENSG00000151726.9	ACSL1	2.59583	2.23088	2.16414	0.763668	0.748712	0.7486
ENSG00000123983.9	ACSL3	28.5414	23.5978	23.2959	0.968743	0.963169	0.963674
ENSG00000068366.15	ACSL4	12.7039	12.6673	13.4412	0.926535	0.928159	0.933705
ENSG00000197142.6	ACSL5	0.231985	0.254175	0.258209	0.568228	0.574053	0.579291
ENSG00000164398.8	ACSL6	0.00122056	0.00427196	0.00427196	0.19306	0.219359	0.220479
ENSG00000166743.5	ACSM1	0	0	0	0.191043	0.190259	0.192976
ENSG00000005187.7	ACSM3	0.123093	0.0495791	0.0359021	0.512492	0.420485	0.388052
ENSG00000183549.6	ACSM5	0.0109898	0.160451	0.0703348	0.271734	0.53543	0.457932
ENSG00000154930.10	ACSS1	0.0396874	0.140632	0.0543545	0.402756	0.522743	0.430372
ENSG00000131069.15	ACSS2	5.96273	5.73482	5.04787	0.854974	0.852958	0.840774
ENSG00000111058.3	ACSS3	2.3082	1.20106	0.63753	0.751596	0.692247	0.647855
ENSG00000143632.10	ACTA1	0.0932231	0.122355	0.0815702	0.486668	0.510447	0.472804
ENSG00000107796.8	ACTA2	2301.23	2493.1	2651.39	0.99972	0.999776	0.999748
ENSG00000180139.10	ACTA2-AS1	0.822715	0.662653	0.582623	0.663007	0.64721	0.640853
ENSG00000075624.9	ACTB	971.184	1069.19	1089.88	0.999496	0.999468	0.99944
ENSG00000169067.2	ACTBL2	0.0124837	0.0530559	0.0124837	0.283274	0.427207	0.28361
ENSG00000229145.1	ACTBP1	1.26784	1.44002	1.42436	0.695972	0.7074	0.709304
ENSG00000188460.4	ACTBP11	8.69506	9.55374	9.83996	0.892617	0.904829	0.909142
ENSG00000233125.2	ACTBP12	0.0611265	0.0713143	0.142629	0.444208	0.45754	0.526272
ENSG00000234667.1	ACTBP13	0	0.0018797	0.0131579	0.191043	0.197093	0.287811
ENSG00000229001.1	ACTBP14	0.023996	0.0319946	0.023996	0.34842	0.376624	0.345339
ENSG00000213763.4	ACTBP2	17.3978	18.7552	19.081	0.947345	0.953143	0.954459
ENSG00000185607.5	ACTBP7	0.712962	0.55797	0.674214	0.653092	0.633767	0.652196
ENSG00000220267.1	ACTBP8	0.259429	0.259429	0.220122	0.577246	0.576014	0.565959
ENSG00000266920.1	ACTBP9	1.19681	1.28399	1.33947	0.691127	0.697121	0.704319
ENSG00000159251.6	ACTC1	49.8504	28.0018	51.2661	0.982803	0.969275	0.984343
ENSG00000184009.5	ACTG1	1982.35	1742.31	1762.48	0.999692	0.99958	0.999664
ENSG00000178631.7	ACTG1P1	0.216027	0.14659	0.0925832	0.56243	0.526804	0.485352
ENSG00000231340.1	ACTG1P10	0.225411	0.20931	0.241512	0.565819	0.557977	0.574081
ENSG00000229465.1	ACTG1P11	0	0	0	0.191043	0.190259	0.192976
ENSG00000226642.1	ACTG1P12	0.448226	0.380992	0.410874	0.618894	0.604666	0.614721
ENSG00000241305.1	ACTG1P13	0.00835142	0.0417571	0.0501085	0.251737	0.403484	0.421857
ENSG00000215388.3	ACTG1P3	0.156383	0.195479	0.164202	0.534982	0.551759	0.539211
ENSG00000229349.2	ACTG1P9	0.298216	0.0622649	0.0622649	0.587889	0.445048	0.44544
ENSG00000163017.9	ACTG2	0.669689	1.97478	0.14628	0.648891	0.736052	0.528456
ENSG00000182584.4	ACTL10	3.19558	2.94646	1.99724	0.786523	0.777028	0.740085
ENSG00000136518.12	ACTL6A	9.60884	8.6015	9.29123	0.903736	0.894466	0.904296
ENSG00000148156.6	ACTL7B	0.00367688	0.00367688	0.00367688	0.21443	0.213842	0.214878
ENSG00000117148.6	ACTL8	0	0.00936113	0.00468056	0.191043	0.257142	0.224513
ENSG00000072110.9	ACTN1	69.135	70.8516	84.0985	0.988433	0.989245	0.991626
ENSG00000259062.1	ACTN1-AS1	0.00939647	0	0	0.259551	0.190259	0.192976
ENSG00000077522.8	ACTN2	0.00964443	0.00803703	0	0.261483	0.247507	0.192976
ENSG00000248746.1	ACTN3	0.00743008	0.0544873	0.0396271	0.244875	0.4297	0.398247
ENSG00000130402.7	ACTN4	127.92	121.897	131.784	0.99465	0.994706	0.995211
ENSG00000213493.3	ACTN4P1	5.56489	4.74247	5.79902	0.847804	0.831868	0.856403
ENSG00000214141.4	ACTN4P2	0	0	0	0.191043	0.190259	0.192976
ENSG00000131966.9	ACTR10	16.0061	13.3587	15.3189	0.942808	0.931912	0.942583
ENSG00000138107.7	ACTR1A	49.8794	49.8172	45.9866	0.982859	0.982971	0.982355
ENSG00000115073.6	ACTR1B	18.6581	17.7167	18.3986	0.951602	0.94995	0.952806
ENSG00000138071.9	ACTR2	64.7698	60.0635	63.8534	0.98734	0.987004	0.988181
ENSG00000115091.7	ACTR3	38.5319	36.7926	36.3003	0.977229	0.976501	0.977089
ENSG00000133627.13	ACTR3B	0.214004	0.260275	0.225572	0.561702	0.576322	0.568144
ENSG00000249283.2	ACTR3BP4	0.00700203	0	0	0.241346	0.190259	0.192976
ENSG00000106526.6	ACTR3C	0.0553864	0.0216142	0.0108071	0.433425	0.333044	0.272042
ENSG00000232267.1	ACTR3P2	1.62153	1.55916	1.86407	0.717175	0.71457	0.733475
ENSG00000242573.1	ACTR3P3	0	0.00975423	0	0.191043	0.260139	0.192976
ENSG00000101442.8	ACTR5	2.77755	2.46591	2.41526	0.770838	0.759467	0.759187
ENSG00000075089.5	ACTR6	3.80129	3.36497	3.44264	0.805316	0.792684	0.797362
ENSG00000113812.9	ACTR8	10.3001	8.42989	8.10426	0.910262	0.892645	0.89004
ENSG00000184378.2	ACTRT3	2.51107	2.72829	2.3286	0.760447	0.769494	0.755378
ENSG00000115170.9	ACVR1	5.44299	5.23112	5.3316	0.844975	0.842539	0.847132
ENSG00000135503.8	ACVR1B	2.61469	2.35445	2.2978	0.76448	0.754089	0.753697
ENSG00000123612.11	ACVR1C	0.0293667	0.0625226	0.0331559	0.371275	0.44544	0.380294
ENSG00000121989.10	ACVR2A	1.79925	1.42988	1.3784	0.726781	0.706756	0.706784
ENSG00000114739.9	ACVR2B	0.318678	0.367365	0.323657	0.593015	0.602285	0.59576
ENSG00000229589.1	ACVR2B-AS1	0.0588316	0.0657529	0.0242248	0.439559	0.45023	0.34632
ENSG00000139567.8	ACVRL1	3.39953	3.35805	3.899	0.794085	0.792376	0.812206
ENSG00000243989.3	ACY1	1.28069	0.938555	1.19053	0.696673	0.672306	0.694964
ENSG00000132744.3	ACY3	0.0134008	0	0	0.288875	0.190259	0.192976
ENSG00000119640.4	ACYP1	1.80267	1.94461	1.75535	0.727005	0.734259	0.72765
ENSG00000170634.8	ACYP2	0.928258	0.924748	0.900182	0.672418	0.671241	0.67323
ENSG00000236144.2	AD000090.2	1.26562	1.39827	1.34629	0.695776	0.704767	0.704767
ENSG00000240616.1	AD000092.3	4.76284	4.44843	3.6915	0.830383	0.824389	0.806016
ENSG00000267120.3	AD000671.6	0.0226248	0.00452495	0.0135749	0.343295	0.22132	0.290472
ENSG00000268947.1	AD000684.2	0	0.00857336	0	0.191043	0.252045	0.192976
ENSG00000270760.1	AD001527.7	0.0229829	0	0	0.344751	0.190259	0.192976
ENSG00000196839.8	ADA	0.754383	0.852117	0.784925	0.656985	0.66536	0.662643
ENSG00000168803.10	ADAL	1.80622	1.37535	1.73556	0.727145	0.703171	0.726641
ENSG00000137845.10	ADAM10	13.2806	13.6558	11.5579	0.929476	0.933257	0.922614
ENSG00000073670.9	ADAM11	0.0949576	0.0949576	0.0949576	0.488573	0.486388	0.488013
ENSG00000148848.10	ADAM12	16.3671	15.4007	32.4657	0.944208	0.942023	0.974233
ENSG00000143537.9	ADAM15	7.5187	6.42476	6.1602	0.879173	0.864497	0.863013
ENSG00000151694.8	ADAM17	6.67633	6.42682	5.2937	0.867634	0.864525	0.846432
ENSG00000135074.11	ADAM19	29.435	25.8864	40.9949	0.969975	0.96695	0.979778
ENSG00000229186.3	ADAM1A	0.924909	0.816612	0.962959	0.671942	0.661943	0.678131
ENSG00000226469.1	ADAM1B	0.00871053	0.0130658	0.0348421	0.254285	0.28361	0.385139
ENSG00000134007.3	ADAM20	0.152707	0.137125	0.171406	0.532629	0.520978	0.543917
ENSG00000259158.1	ADAM20P1	0.0344517	0.0287097	0.0287097	0.388864	0.362256	0.363321
ENSG00000139985.5	ADAM21	0.140598	0.0915521	0.0752035	0.524591	0.483083	0.464206
ENSG00000235812.4	ADAM21P1	0.0113075	0.0188458	0.0188458	0.273751	0.31918	0.321421
ENSG00000008277.10	ADAM22	0.163986	0.0641686	0.0634556	0.539715	0.447905	0.447793
ENSG00000114948.8	ADAM23	0.886254	1.77658	0.9609	0.668833	0.726445	0.677991
ENSG00000042980.8	ADAM28	0.123891	0.0326028	0.0465754	0.513024	0.378389	0.413707
ENSG00000134249.6	ADAM30	0	0	0.00293977	0.191043	0.190259	0.207624
ENSG00000197140.10	ADAM32	0.286188	0.257569	0.235021	0.584556	0.575202	0.571505
ENSG00000149451.13	ADAM33	0.0808627	0.0452831	0.307278	0.471684	0.410794	0.592651
ENSG00000260089.2	ADAM3B	0.0622181	0.031109	0.0414787	0.446309	0.37332	0.402812
ENSG00000069206.11	ADAM7	0.0136011	0	0.00388603	0.290024	0.190259	0.216754
ENSG00000151651.11	ADAM8	0.0929366	0.118449	0.17494	0.48622	0.506974	0.545597
ENSG00000168615.7	ADAM9	53.2687	59.8964	50.1035	0.984343	0.986976	0.983839
ENSG00000154734.10	ADAMTS1	37.2741	39.0981	20.2156	0.976221	0.97807	0.957736
ENSG00000142303.9	ADAMTS10	19.0921	15.3751	20.871	0.952834	0.941911	0.958912
ENSG00000151388.6	ADAMTS12	3.26934	3.63458	5.44297	0.789211	0.801255	0.849513
ENSG00000160323.14	ADAMTS13	0.821344	0.717338	0.637804	0.662867	0.6527	0.647883
ENSG00000138316.6	ADAMTS14	0.95057	1.26798	0.710861	0.674182	0.696056	0.655921
ENSG00000166106.2	ADAMTS15	0.251989	0.637656	0.301158	0.575062	0.644438	0.591166
ENSG00000145536.11	ADAMTS16	0.273365	0.0579415	0.139654	0.581616	0.436142	0.524311
ENSG00000140470.9	ADAMTS17	0.016751	0.0156343	0.0290351	0.310497	0.300162	0.364609
ENSG00000140873.11	ADAMTS18	0	0.00130436	0.00130436	0.191043	0.19334	0.19558
ENSG00000145808.4	ADAMTS19	0.0161068	0	0	0.306464	0.190259	0.192976
ENSG00000087116.9	ADAMTS2	102.28	103.998	76.524	0.993082	0.99339	0.990645
ENSG00000173157.12	ADAMTS20	0	0	0	0.191043	0.190259	0.192976
ENSG00000156140.4	ADAMTS3	0.575411	0.687848	0.214291	0.637912	0.649899	0.56355
ENSG00000158859.9	ADAMTS4	5.71655	3.21566	7.95108	0.850549	0.787503	0.888052
ENSG00000154736.5	ADAMTS5	3.83202	5.62683	2.33826	0.806296	0.850857	0.755966
ENSG00000049192.10	ADAMTS6	4.15649	3.49865	5.36033	0.814531	0.796689	0.84786
ENSG00000136378.10	ADAMTS7	3.7941	4.72487	5.0494	0.805064	0.831363	0.840802
ENSG00000134917.9	ADAMTS8	0	0.00192583	0	0.191043	0.197457	0.192976
ENSG00000163638.9	ADAMTS9	7.08296	4.2343	1.83367	0.87332	0.81876	0.731599
ENSG00000241158.2	ADAMTS9-AS1	0.00986023	0.00197205	0	0.263388	0.197653	0.192976
ENSG00000241684.1	ADAMTS9-AS2	0.0240889	0.0541999	0.0204755	0.34884	0.429252	0.329851
ENSG00000178031.11	ADAMTSL1	10.0073	6.98787	3.65562	0.907545	0.873796	0.804756
ENSG00000197859.5	ADAMTSL2	0.00558726	0.0130369	0.0204866	0.230534	0.283358	0.329907
ENSG00000156218.8	ADAMTSL3	1.33417	3.18541	1.49402	0.700202	0.786382	0.713646
ENSG00000143382.9	ADAMTSL4	0.0953758	0.109001	0.134889	0.488965	0.499328	0.52109
ENSG00000203804.3	ADAMTSL4-AS1	0.337755	0.302202	0.373308	0.597496	0.587777	0.607523
ENSG00000185761.6	ADAMTSL5	0.173445	0.218495	0.342384	0.544645	0.561142	0.600381
ENSG00000105963.9	ADAP1	0.0447577	0.0946797	0.125666	0.413679	0.48608	0.51406
ENSG00000184060.6	ADAP2	0.048779	0.060393	0.0789755	0.421689	0.441183	0.468967
ENSG00000160710.11	ADAR	20.6651	21.9577	20.2523	0.956531	0.960369	0.957876
ENSG00000197381.11	ADARB1	1.94041	1.98042	1.46118	0.733391	0.736332	0.711601
ENSG00000065457.6	ADAT1	5.25816	4.59021	6.06397	0.841026	0.827918	0.8615
ENSG00000189007.11	ADAT2	0.509885	0.547519	0.545091	0.628109	0.632422	0.635979
ENSG00000213638.4	ADAT3	0.74439	0.674238	0.775569	0.655921	0.648611	0.661719
ENSG00000142920.12	ADC	0.880482	0.96282	0.964148	0.667992	0.674182	0.678215
ENSG00000063761.11	ADCK1	0.665126	0.819121	0.822397	0.648611	0.662279	0.66648
ENSG00000133597.5	ADCK2	3.6421	3.9471	4.79034	0.800891	0.811142	0.835705
ENSG00000163050.12	ADCK3	1.21436	1.02444	1.02556	0.692527	0.679364	0.682977
ENSG00000123815.7	ADCK4	2.37127	2.42682	2.09034	0.754313	0.757534	0.745379
ENSG00000173137.7	ADCK5	2.36029	2.03627	2.427	0.753697	0.739217	0.759803
ENSG00000164742.10	ADCY1	0.0997881	0.0431342	0.0341211	0.493278	0.406257	0.382926
ENSG00000143199.13	ADCY10	0.00425665	0.0141888	0.0156077	0.220199	0.290052	0.302683
ENSG00000161912.13	ADCY10P1	0.138118	0.151778	0.19124	0.523023	0.530361	0.554028
ENSG00000078295.11	ADCY2	0.000979592	0.00342857	0.00244898	0.192051	0.211545	0.203367
ENSG00000138031.10	ADCY3	4.78518	4.01449	3.73699	0.831027	0.81313	0.807108
ENSG00000129467.9	ADCY4	0.171684	0.131732	0.168445	0.543833	0.517813	0.54204
ENSG00000173175.10	ADCY5	0.358317	0.301379	0.355372	0.601781	0.587385	0.603602
ENSG00000174233.7	ADCY6	10.3373	9.59484	9.48715	0.910458	0.905221	0.906089
ENSG00000121281.8	ADCY7	5.96212	5.66639	9.25658	0.854946	0.851697	0.903904
ENSG00000155897.5	ADCY8	0	0	0	0.191043	0.190259	0.192976
ENSG00000162104.5	ADCY9	1.83831	2.33615	2.39334	0.72863	0.753501	0.758262
ENSG00000087274.12	ADD1	18.1708	17.5919	16.5531	0.950034	0.949529	0.947233
ENSG00000075340.18	ADD2	0.00343665	0.00137466	0.00068733	0.212077	0.193788	0.193396
ENSG00000148700.9	ADD3	24.0462	26.7055	19.0431	0.962609	0.967707	0.954347
ENSG00000196616.8	ADH1B	0	0	0	0.191043	0.190259	0.192976
ENSG00000248144.1	ADH1C	0.0280985	0.0187323	0.00936616	0.365589	0.318676	0.261007
ENSG00000198099.4	ADH4	0.00355097	0.00355097	0.00355097	0.213253	0.212805	0.21373
ENSG00000197894.6	ADH5	27.2905	26.0331	22.3325	0.967175	0.967147	0.962077
ENSG00000232676.1	ADH5P2	0.100745	0.0697462	0.0697462	0.494034	0.455411	0.457092
ENSG00000223694.1	ADH5P3	0.206846	0.168542	0.245151	0.559377	0.539799	0.575286
ENSG00000233859.1	ADH5P4	21.6099	19.62	17.2043	0.958324	0.955243	0.949277
ENSG00000172955.13	ADH6	0	0	0	0.191043	0.190259	0.192976
ENSG00000147576.11	ADHFE1	0.197281	0.199602	0.178713	0.555736	0.553579	0.547334
ENSG00000182551.9	ADI1	14.5478	15.0069	12.8512	0.935946	0.939811	0.930624
ENSG00000181092.5	ADIPOQ	0	0.00185884	0.00557652	0.191043	0.196981	0.231963
ENSG00000159346.8	ADIPOR1	22.4679	23.1253	23.6355	0.959948	0.962357	0.964066
ENSG00000232497.1	ADIPOR1P1	0.00811036	0	0	0.250028	0.190259	0.192976
ENSG00000258805.1	ADIPOR1P2	0.0212452	0	0.0424904	0.336153	0.190259	0.405193
ENSG00000006831.9	ADIPOR2	8.19483	7.89549	7.99774	0.887212	0.886595	0.888388
ENSG00000148671.9	ADIRF	15.8326	13.5546	25.1366	0.941995	0.932893	0.966194
ENSG00000272734.1	ADIRF-AS1	0.851656	0.607676	0.700116	0.665304	0.640292	0.655053
ENSG00000156110.9	ADK	9.31763	8.81611	7.46114	0.900235	0.89707	0.88245
ENSG00000148926.5	ADM	2.63752	1.82671	1.1441	0.765629	0.72877	0.691519
ENSG00000128165.7	ADM2	0.226115	0.425749	0.820941	0.566239	0.613601	0.666396
ENSG00000224420.3	ADM5	0.096333	0.121684	0.162245	0.489861	0.509887	0.538063
ENSG00000101126.11	ADNP	5.41218	5.06293	5.65519	0.844527	0.838533	0.853826
ENSG00000101544.4	ADNP2	4.03969	4.67232	4.71962	0.811422	0.830159	0.833828
ENSG00000181915.3	ADO	12.6341	10.9894	10.1401	0.926003	0.917096	0.911859
ENSG00000163485.11	ADORA1	0.139252	0.085214	0.228623	0.523891	0.475437	0.56932
ENSG00000128271.15	ADORA2A	0.0124644	0.010387	0.0166192	0.283162	0.264816	0.309209
ENSG00000178803.6	ADORA2A-AS1	0.00431963	0.00647944	0.00215981	0.221152	0.236332	0.200902
ENSG00000170425.3	ADORA2B	0.839981	1.11997	0.819493	0.664519	0.686478	0.6662
ENSG00000236136.1	ADORA2BP	0.010345	0.010345	0	0.266973	0.264508	0.192976
ENSG00000121933.13	ADORA3	0.013592	0.00776686	0.0155337	0.289968	0.246135	0.302263
ENSG00000159322.13	ADPGK	8.75165	8.36687	8.13042	0.893457	0.891749	0.89032
ENSG00000260898.1	ADPGK-AS1	0.113809	0.108257	0.108257	0.505069	0.498684	0.50112
ENSG00000144843.7	ADPRH	3.49365	4.50909	5.15082	0.796465	0.825762	0.843323
ENSG00000153531.8	ADPRHL1	0.739716	0.547239	0.637816	0.655445	0.632338	0.647911
ENSG00000116863.10	ADPRHL2	14.9928	13.5358	13.1546	0.938298	0.932837	0.932417
ENSG00000170222.11	ADPRM	3.80145	4.27461	3.18848	0.805344	0.819656	0.788483
ENSG00000120907.13	ADRA1A	0.00297898	0.00446847	0.00595796	0.207456	0.220928	0.2344
ENSG00000170214.3	ADRA1B	0.561323	0.606429	0.616453	0.636315	0.64018	0.644998
ENSG00000171873.6	ADRA1D	0.227769	0.198484	0.49133	0.566771	0.552991	0.627493
ENSG00000150594.5	ADRA2A	0.103563	0.0225137	0.0765464	0.496695	0.336713	0.465886
ENSG00000222040.3	ADRA2B	0.0425163	0.0558027	0.0372018	0.409086	0.432192	0.391833
ENSG00000184160.6	ADRA2C	1.62847	1.65648	3.62105	0.717679	0.720115	0.803439
ENSG00000043591.4	ADRB1	0.00608702	0.00913054	0.00913054	0.234428	0.255742	0.258739
ENSG00000169252.4	ADRB2	0.0725522	0.140837	0.102427	0.461489	0.522911	0.495603
ENSG00000173020.6	ADRBK1	11.7661	11.4341	12.298	0.921297	0.920597	0.927683
ENSG00000100077.10	ADRBK2	1.57119	1.34565	1.16483	0.714458	0.70135	0.693256
ENSG00000130706.8	ADRM1	28.9456	27.6321	27.5752	0.969275	0.968827	0.969219
ENSG00000239900.7	ADSL	8.40528	7.68193	7.11628	0.889648	0.883767	0.877717
ENSG00000035687.9	ADSS	11.6901	12.1558	11.7305	0.920737	0.925471	0.923902
ENSG00000185100.6	ADSSL1	0.449479	0.395179	0.444954	0.619118	0.607383	0.620687
ENSG00000111863.8	ADTRP	0.0650666	0.0503742	0.0566709	0.451098	0.42225	0.435357
ENSG00000257096.1	AE000658.22	0	0	0	0.191043	0.190259	0.192976
ENSG00000256081.2	AE000658.25	0.0703171	0.0615275	0.0527378	0.458212	0.443536	0.427263
ENSG00000256385.1	AE000658.27	0.209205	0.152149	0.342335	0.560133	0.530501	0.600325
ENSG00000256221.1	AE000661.36	0	0	0	0.191043	0.190259	0.192976
ENSG00000251002.3	AE000661.37	0.0132621	0.0159145	0.0291766	0.287867	0.301955	0.365169
ENSG00000259054.1	AE000662.93	0.0225661	0.0676984	0.0225661	0.343015	0.452806	0.339066
ENSG00000106624.4	AEBP1	22.0673	20.7066	28.0442	0.959276	0.957624	0.969751
ENSG00000139154.10	AEBP2	3.03059	3.05562	2.83035	0.780557	0.781201	0.776188
ENSG00000181026.13	AEN	9.20844	9.8453	12.6982	0.899003	0.907265	0.929784
ENSG00000104964.10	AES	29.0861	29.0466	28.2607	0.969583	0.970423	0.970003
ENSG00000263335.1	AF001548.5	0.229225	0.30216	0.187547	0.567275	0.587749	0.552263
ENSG00000263065.1	AF001548.6	0	0	0	0.191043	0.190259	0.192976
ENSG00000238039.1	AF011889.2	0.199478	0.146284	0.239373	0.55666	0.52658	0.573157
ENSG00000228717.1	AF013593.1	0.386614	0.316321	0.222596	0.607943	0.591138	0.567023
ENSG00000234703.1	AF015262.2	0	0	0	0.191043	0.190259	0.192976
ENSG00000267113.1	AF038458.4	0.0332463	0.0332463	0	0.385223	0.380322	0.192976
ENSG00000267388.1	AF038458.5	0	0.0145176	0.0290351	0.191043	0.292152	0.364609
ENSG00000237609.1	AF064858.10	0	0	0	0.191043	0.190259	0.192976
ENSG00000225330.1	AF064860.5	0.032024	0	0.032024	0.38133	0.190259	0.376989
ENSG00000231713.2	AF064860.7	0.00975423	0	0	0.262324	0.190259	0.192976
ENSG00000235012.1	AF121897.4	0.00656573	0.00656573	0.0109429	0.238069	0.236976	0.273163
ENSG00000251563.1	AF121898.1	0	0.0027452	0	0.191043	0.204767	0.192976
ENSG00000224649.1	AF124730.4	0	0.0799131	0	0.191043	0.469163	0.192976
ENSG00000229047.1	AF127577.10	0.0154992	0	0.0154992	0.302431	0.190259	0.302067
ENSG00000236471.1	AF127577.12	0	0.0195303	0	0.191043	0.322541	0.192976
ENSG00000235277.1	AF127577.8	0	0	0	0.191043	0.190259	0.192976
ENSG00000232884.3	AF127936.3	0	0	0	0.191043	0.190259	0.192976
ENSG00000235609.4	AF127936.7	0.00371504	0.00495339	0.00866843	0.21485	0.224709	0.255125
ENSG00000231125.2	AF129075.5	0.142616	0.318143	0.175527	0.526048	0.591726	0.545793
ENSG00000272991.1	AF129408.17	0.16168	0.222311	0.14147	0.538455	0.56285	0.525487
ENSG00000255310.2	AF131215.2	0.161722	0.745719	0.125784	0.538511	0.655165	0.514116
ENSG00000254936.3	AF131215.3	0.00499457	0.0399566	0.0199783	0.226193	0.398667	0.327778
ENSG00000254556.1	AF131215.4	0.0101878	0.0662204	0.0254694	0.265769	0.450958	0.351305
ENSG00000215346.3	AF131215.5	0.00399749	0.103935	0.00799498	0.217511	0.494342	0.249748
ENSG00000254839.1	AF131215.6	0	0.027263	0.0408945	0.191043	0.356123	0.401384
ENSG00000270076.1	AF131215.8	0.0246408	0.0862429	0	0.350885	0.476781	0.192976
ENSG00000269918.1	AF131215.9	0.0864998	0.419524	0.0389249	0.478378	0.6122	0.396258
ENSG00000255020.1	AF131216.5	0	0	0.00792587	0.191043	0.190259	0.249104
ENSG00000246477.2	AF131216.6	0	0	0	0.191043	0.190259	0.192976
ENSG00000232855.2	AF131217.1	0.0466731	0.0546742	0.0466731	0.417124	0.42998	0.414043
ENSG00000245685.2	AF146191.4	0	0	0.0113418	0.191043	0.190259	0.275767
ENSG00000243440.2	AF165138.7	0	0	0	0.191043	0.190259	0.192976
ENSG00000250232.1	AF196779.12	0.00740691	0.0222207	0.0148138	0.244734	0.335397	0.298034
ENSG00000232828.1	AF196970.3	0	0.0282504	0.0376672	0.191043	0.36038	0.392981
ENSG00000226971.1	AF196972.4	0.4519	0.419153	0.4519	0.619594	0.612116	0.621751
ENSG00000224292.1	AF196972.9	0.053357	0.053357	0.053357	0.429392	0.427711	0.428551
ENSG00000184596.4	AF207550.1	0	0	0.0321422	0.191043	0.190259	0.377353
ENSG00000260651.1	AF213884.2	0.181848	0.181848	0.218218	0.54879	0.546157	0.565287
ENSG00000223697.2	AF230666.2	0.0118511	0.00592553	0.0177766	0.278344	0.232103	0.315651
ENSG00000255273.1	AF238378.7	0	0.0243311	0	0.191043	0.344975	0.192976
ENSG00000232370.1	AF241726.2	0.0124614	0	0	0.283134	0.190259	0.192976
ENSG00000196526.6	AFAP1	20.4536	14.0827	19.1248	0.955887	0.935609	0.954711
ENSG00000272620.1	AFAP1-AS1	0.0012819	0	0.00256381	0.193536	0.190259	0.204263
ENSG00000157510.9	AFAP1L1	0.398533	0.743559	0.381928	0.61024	0.654801	0.609091
ENSG00000169129.10	AFAP1L2	0.0497912	0.177198	0.0307534	0.423258	0.544001	0.371919
ENSG00000172493.16	AFF1	1.89095	1.84793	2.3089	0.730786	0.729806	0.754481
ENSG00000155966.9	AFF2	0.476386	0.325883	0.180355	0.623516	0.593547	0.54851
ENSG00000223516.1	AFF2-IT1	0.0196626	0	0	0.328002	0.190259	0.192976
ENSG00000144218.14	AFF3	0.455541	0.272758	0.246545	0.620295	0.579711	0.575538
ENSG00000072364.8	AFF4	10.7731	11.8433	11.9273	0.913315	0.92323	0.925134
ENSG00000223959.4	AFG3L1P	0.547378	0.583017	0.621398	0.633907	0.637043	0.645698
ENSG00000141385.5	AFG3L2	7.86236	7.56386	7.11544	0.883262	0.882394	0.877661
ENSG00000253606.1	AFG3L2P1	0.755077	0.552736	0.557671	0.657069	0.632982	0.637912
ENSG00000079557.3	AFM	0	0	0.00392897	0.191043	0.190259	0.217119
ENSG00000183077.11	AFMID	3.47517	3.75921	2.78014	0.795737	0.805288	0.774451
ENSG00000081051.3	AFP	0.0320731	0.0347459	0.0160366	0.381554	0.384831	0.305596
ENSG00000119844.10	AFTPH	4.26651	4.01616	4.20733	0.817275	0.813242	0.820692
ENSG00000038002.4	AGA	4.49691	7.52199	4.75742	0.823549	0.881358	0.834752
ENSG00000157985.13	AGAP1	2.17011	1.77144	2.07734	0.745043	0.726053	0.744875
ENSG00000235529.1	AGAP1-IT1	0.144301	0.118064	0.183656	0.527084	0.506554	0.55033
ENSG00000204172.7	AGAP10	0	0.00145881	0	0.191043	0.194572	0.192976
ENSG00000151303.11	AGAP11	0.0267429	0.0229225	0.0343837	0.359764	0.338674	0.383907
ENSG00000135439.7	AGAP2	0.090529	0.0954669	0.0987589	0.483363	0.48706	0.492102
ENSG00000255737.2	AGAP2-AS1	11.556	12.2877	12.1657	0.919561	0.926143	0.926843
ENSG00000133612.14	AGAP3	4.38606	3.98575	4.27631	0.820356	0.81229	0.823017
ENSG00000188234.9	AGAP4	0.150182	0.158373	0.158373	0.531061	0.534506	0.535962
ENSG00000172650.8	AGAP5	0.0581723	0.0581723	0.0551106	0.438606	0.436394	0.432333
ENSG00000204149.5	AGAP6	0.914417	1.20665	1.08096	0.670877	0.692695	0.687038
ENSG00000204169.6	AGAP7	0.00359939	0	0.00359939	0.213758	0.190259	0.214346
ENSG00000174194.11	AGAP8	0.0265228	0.0397842	0.0508354	0.358895	0.398275	0.423286
ENSG00000198035.9	AGAP9	0.0159184	0.00318367	0.0254694	0.305176	0.209304	0.351305
ENSG00000165923.11	AGBL2	0.0492479	0.0841981	0.0349502	0.422334	0.474289	0.385531
ENSG00000146856.10	AGBL3	0.0911433	0.0692228	0.0507634	0.484147	0.454599	0.423062
ENSG00000186094.12	AGBL4	0	0	0	0.191043	0.190259	0.192976
ENSG00000084693.11	AGBL5	4.18791	3.87959	3.50037	0.815231	0.809125	0.799602
ENSG00000231636.1	AGBL5-AS1	0	0	0.0214018	0.191043	0.190259	0.33408
ENSG00000204305.9	AGER	0.159365	0.134202	0.272597	0.536971	0.519354	0.583604
ENSG00000173744.13	AGFG1	3.43338	3.45207	3.47917	0.794869	0.795401	0.798762
ENSG00000106351.8	AGFG2	2.08143	1.91765	1.8143	0.740897	0.732859	0.730562
ENSG00000164252.8	AGGF1	7.53958	7.01188	7.45336	0.879425	0.87416	0.882394
ENSG00000214273.4	AGGF1P1	0.0168076	0.0294133	0.0294133	0.310862	0.365337	0.365925
ENSG00000233435.1	AGGF1P2	0	0	0.010767	0.191043	0.190259	0.271818
ENSG00000241532.1	AGGF1P3	0.0287239	0.0359049	0.014362	0.36797	0.388164	0.295597
ENSG00000006530.11	AGK	2.75805	2.53054	2.48663	0.77025	0.762268	0.76238
ENSG00000226555.1	AGKP1	0.289661	0.372422	0.337938	0.585285	0.603098	0.599261
ENSG00000162688.11	AGL	3.16343	3.70151	3.39167	0.78515	0.803271	0.795345
ENSG00000116771.5	AGMAT	1.1916	0.874537	0.881506	0.690903	0.66746	0.671689
ENSG00000187546.9	AGMO	0.0509956	0.0145702	0.0121418	0.425359	0.292432	0.281481
ENSG00000092847.6	AGO1	3.6117	3.81517	3.99903	0.799742	0.807164	0.814699
ENSG00000123908.7	AGO2	2.58571	2.80059	2.96129	0.76322	0.772518	0.780893
ENSG00000126070.14	AGO3	1.21672	1.66151	1.51106	0.692752	0.720255	0.714878
ENSG00000134698.10	AGO4	3.03616	3.12486	3.0865	0.780697	0.784086	0.785318
ENSG00000204310.6	AGPAT1	10.7736	10.7952	10.7616	0.913343	0.915304	0.91704
ENSG00000169692.8	AGPAT2	9.5874	9.28219	9.07872	0.903512	0.90186	0.901944
ENSG00000160216.14	AGPAT3	3.35436	2.93872	3.90108	0.79232	0.776804	0.81229
ENSG00000026652.9	AGPAT4	2.89827	2.87515	2.75585	0.775907	0.774955	0.773611
ENSG00000155189.7	AGPAT5	5.34988	4.55903	5.02051	0.843295	0.82719	0.840158
ENSG00000158669.7	AGPAT6	12.9336	12.8864	11.9768	0.927487	0.92942	0.925499
ENSG00000138678.6	AGPAT9	0.102979	0.130608	0.153213	0.496163	0.516805	0.532881
ENSG00000018510.8	AGPS	7.84979	8.1537	7.52887	0.883178	0.88976	0.88329
ENSG00000106541.7	AGR2	0.0244936	0.00918509	0	0.350185	0.256078	0.192976
ENSG00000188157.9	AGRN	3.67663	4.00785	3.93091	0.801703	0.812906	0.81285
ENSG00000159723.4	AGRP	0	0	0	0.191043	0.190259	0.192976
ENSG00000135744.7	AGT	0.311769	0.68057	0.22052	0.59153	0.649255	0.566239
ENSG00000135049.11	AGTPBP1	2.36197	3.13636	2.57894	0.753837	0.784534	0.766693
ENSG00000144891.13	AGTR1	0.671197	0.989264	0.886581	0.649115	0.676591	0.67211
ENSG00000177674.11	AGTRAP	5.78554	6.45145	6.06479	0.851837	0.865001	0.861528
ENSG00000153207.10	AHCTF1	2.40766	2.57989	2.57355	0.75605	0.763864	0.766329
ENSG00000226121.1	AHCTF1P1	0.250295	0.296268	0.229863	0.574389	0.586433	0.56974
ENSG00000101444.8	AHCY	19.9443	20.6422	18.1637	0.954795	0.957428	0.952218
ENSG00000168710.13	AHCYL1	11.9016	12.2988	11.7121	0.922222	0.926199	0.923706
ENSG00000158467.12	AHCYL2	2.65899	2.31809	2.62743	0.766357	0.752465	0.768457
ENSG00000215044.2	AHCYP1	0.013685	0.013685	0.0478977	0.290668	0.286971	0.417208
ENSG00000238181.2	AHCYP2	0.0201012	0.0201012	0.0201012	0.330327	0.32523	0.328143
ENSG00000126705.9	AHDC1	1.15743	1.10388	1.29861	0.688886	0.685441	0.701966
ENSG00000135541.16	AHI1	2.67932	2.33502	2.98258	0.767197	0.753361	0.781593
ENSG00000124942.9	AHNAK	109.193	114.46	93.1373	0.993558	0.99423	0.992578
ENSG00000185567.6	AHNAK2	0.424134	0.821818	0.66126	0.614777	0.662615	0.650739
ENSG00000106546.8	AHR	13.6758	18.1861	13.4483	0.931464	0.95107	0.933733
ENSG00000063438.12	AHRR	1.65747	1.54289	1.28196	0.719107	0.713562	0.700874
ENSG00000100591.3	AHSA1	20.4437	19.6785	19.4391	0.955859	0.955411	0.955691
ENSG00000173209.18	AHSA2	5.12635	4.4436	5.74051	0.838141	0.824277	0.85517
ENSG00000145192.8	AHSG	0	0	0	0.191043	0.190259	0.192976
ENSG00000111732.6	AICDA	0.00559264	0.00279632	0.00559264	0.23059	0.205215	0.232075
ENSG00000186063.8	AIDA	1.9766	2.1058	1.75483	0.735576	0.742774	0.727566
ENSG00000204472.8	AIF1	0	0.00682644	0	0.191043	0.238825	0.192976
ENSG00000126878.8	AIF1L	0.182627	0.0714629	0.123869	0.549098	0.45782	0.513024
ENSG00000156709.9	AIFM1	3.39885	3.52005	3.45154	0.794057	0.797502	0.79781
ENSG00000225509.1	AIFM1P1	0.00946283	0	0.0189257	0.260167	0.190259	0.321981
ENSG00000042286.10	AIFM2	1.88607	1.61614	1.25115	0.730534	0.717819	0.698857
ENSG00000183773.11	AIFM3	0.102919	0.0784144	0.129057	0.496079	0.467259	0.517141
ENSG00000146416.12	AIG1	3.73742	3.25326	2.9064	0.803411	0.789099	0.779212
ENSG00000112297.10	AIM1	0.156613	0.177278	0.0870074	0.535234	0.544085	0.478798
ENSG00000176092.9	AIM1L	0.00339261	0	0	0.211601	0.190259	0.192976
ENSG00000163568.9	AIM2	0	0	0.00433575	0.191043	0.190259	0.221124
ENSG00000164022.12	AIMP1	8.46712	8.14518	8.90683	0.890124	0.889592	0.900067
ENSG00000234187.1	AIMP1P1	0	0	0.00929619	0.191043	0.190259	0.260475
ENSG00000106305.5	AIMP2	12.5682	12.6535	13.6345	0.925695	0.927963	0.934517
ENSG00000110711.5	AIP	33.3284	29.9026	28.7341	0.973308	0.971236	0.970479
ENSG00000160224.12	AIRE	0.00558606	0.00186202	0	0.230506	0.197009	0.192976
ENSG00000262668.1	AJ003147.9	0.0276964	0.0553929	0.0415447	0.363825	0.431464	0.402952
ENSG00000196581.6	AJAP1	0.0631961	0.0337046	0.047046	0.448045	0.381778	0.415192
ENSG00000129474.11	AJUBA	15.2183	11.8515	13.9173	0.939419	0.923342	0.936142
ENSG00000106992.13	AK1	11.5357	9.40946	10.951	0.919421	0.903344	0.918244
ENSG00000004455.12	AK2	8.2737	8.4515	8.72433	0.888192	0.892897	0.897855
ENSG00000242272.1	AK2P2	0.559195	0.473165	0.473165	0.635979	0.622031	0.62486
ENSG00000147853.12	AK3	13.1433	14.7223	13.801	0.928691	0.93869	0.935469
ENSG00000250115.2	AK3P2	0.42639	0.304564	0.263955	0.615141	0.588786	0.580971
ENSG00000230042.1	AK3P3	0.170538	0.236129	0.223011	0.54316	0.567695	0.567107
ENSG00000228816.1	AK3P5	0	0.0167833	0	0.191043	0.307417	0.192976
ENSG00000162433.10	AK4	0.77243	1.26439	1.84027	0.658666	0.695748	0.731991
ENSG00000263535.1	AK4P1	0.901089	1.3451	1.74994	0.669813	0.701294	0.727285
ENSG00000233381.2	AK4P3	0.129621	0.207394	0.0259242	0.517281	0.55708	0.352986
ENSG00000223621.1	AK4P4	0.0134838	0.0134838	0.0269676	0.289379	0.285766	0.356795
ENSG00000154027.14	AK5	0.933271	0.976093	0.569283	0.67281	0.675667	0.639284
ENSG00000140057.4	AK7	0.00522527	0.0209011	0.00870879	0.227902	0.329347	0.255378
ENSG00000165695.5	AK8	0.111633	0.102064	0.0829271	0.503305	0.492914	0.474177
ENSG00000155085.11	AK9	0.284658	0.21565	0.246704	0.584192	0.560189	0.575566
ENSG00000121057.8	AKAP1	1.91667	2.45069	1.97314	0.732103	0.758654	0.738909
ENSG00000108599.10	AKAP10	6.61375	6.68203	6.54368	0.866598	0.86895	0.868726
ENSG00000023516.7	AKAP11	5.17992	6.02347	5.73262	0.839094	0.858027	0.855086
ENSG00000131016.12	AKAP12	34.3867	21.2347	13.6393	0.974065	0.958604	0.934545
ENSG00000170776.15	AKAP13	4.81637	5.16258	5.07624	0.831728	0.84083	0.841754
ENSG00000186471.8	AKAP14	0.0148517	0	0	0.29795	0.190259	0.192976
ENSG00000241978.5	AKAP2	0.452857	0.405405	0.279554	0.619875	0.60968	0.585425
ENSG00000111254.3	AKAP3	0.128236	0.116362	0.142484	0.516133	0.505153	0.52616
[truncated: 33,705 more rows]

## Sheet: implicated R2 0.8
ENSEMBLE_GENE_ID	GENE	BMP2_7078	BMP2_8004	BMP2_8013	pct_BMP2_7078	pct_BMP2_8004	pct_BMP2_8013
ENSG00000222032.1	AC112721.2	1.32027	2.88204	1.49737	0.699193	0.775291	0.713814
ENSG00000114573.5	ATP6V1A	20.6642	20.4265	21.8986	0.956503	0.95698	0.961237
ENSG00000237172.3	B3GNT9	29.7269	27.7381	25.9136	0.970227	0.968939	0.967203
ENSG00000164385.5	C6orf195	0.057259	0.114518	0.0823099	0.436954	0.503893	0.473616
ENSG00000122565.14	CBX3	17.0663	15.9008	14.1441	0.946421	0.9439	0.93729
ENSG00000110092.3	CCND1	68.1423	91.7004	105.758	0.988293	0.992298	0.993586
ENSG00000138395.10	CDK15	0.120566	0.0950343	0.0680843	0.510503	0.486556	0.454599
ENSG00000172824.10	CES4A	0.246865	0.248872	0.166584	0.573605	0.572205	0.540612
ENSG00000163359.11	COL6A3	100.834	161.993	114.463	0.992886	0.996191	0.994202
ENSG00000230630.1	DNM3OS	7.7904	9.2166	9.73801	0.882506	0.901104	0.908302
ENSG00000134531.5	EMP1	37.8264	36.2886	17.5963	0.976669	0.976193	0.95065
ENSG00000086289.7	EPDR1	23.4825	22.4606	30.8214	0.961377	0.961237	0.972664
ENSG00000149485.12	FADS1	20.6053	17.3001	19.3551	0.956251	0.948577	0.955411
ENSG00000135722.4	FBXL8	1.80228	2.29161	2.0515	0.726921	0.751316	0.743446
ENSG00000162998.4	FRZB	27.9883	4.30293	6.45439	0.968043	0.820468	0.867438
ENSG00000106049.4	HIBADH	9.87294	11.909	8.58304	0.906425	0.92365	0.896118
ENSG00000250451.1	HOXC-AS1	0.426698	0.323702	0.264847	0.615169	0.592931	0.581251
ENSG00000198353.6	HOXC4	0.12471	0.147094	0.179071	0.513668	0.52714	0.54753
ENSG00000172789.3	HOXC5	0.328153	0.366759	0.395714	0.595451	0.602173	0.612004
ENSG00000180806.4	HOXC9	8.73647	7.81821	9.58729	0.893233	0.885587	0.907013
ENSG00000163453.7	IGFBP7	1247.16	1640.12	1450.69	0.99958	0.999552	0.99958
ENSG00000245067.2	IGFBP7-AS1	0.725878	0.625757	0.390472	0.654184	0.642701	0.610884
ENSG00000120071.8	KANSL1	2.27634	1.68129	1.70444	0.750168	0.721292	0.724933
ENSG00000214401.4	KANSL1-AS1	0.954946	0.633655	0.526559	0.67449	0.643877	0.632926
ENSG00000126777.13	KTN1	10.5936	10.3557	10.4335	0.912307	0.911943	0.914463
ENSG00000186615.6	KTN1-AS1	0.0266525	0.0169607	0.0484591	0.359428	0.308257	0.418048
ENSG00000197980.7	LEKR1	0.0780374	0.0983271	0.0733551	0.468295	0.490085	0.461741
ENSG00000237945.3	LINC00649	0.032058	0.019728	0.017262	0.381498	0.323577	0.312374
ENSG00000240875.1	LINC00886	0.382881	0.615344	0.651808	0.607215	0.641077	0.649367
ENSG00000171889.3	MIR31HG	8.313	9.20159	10.932	0.888612	0.900907	0.91816
ENSG00000121579.8	NAA50	13.4444	12.8335	13.0624	0.930288	0.929028	0.93194
ENSG00000183691.4	NOG	25.6252	10.9618	26.3986	0.965186	0.916872	0.967875
ENSG00000019144.12	PHLDB1	10.7226	11.1053	12.2933	0.912951	0.91816	0.927655
ENSG00000142599.13	RERE	0.901116	0.849623	1.0821	0.669841	0.66522	0.687122
ENSG00000228718.1	RP11-145H9.3	0	0.0104443	0	0.191043	0.265348	0.192976
ENSG00000232912.1	RP5-1115A15.1	0	0.0248163	0.0124082	0.191043	0.346964	0.283134
ENSG00000106483.7	SFRP4	0.859672	0.678051	1.11394	0.666116	0.648947	0.689335
ENSG00000127922.5	SHFM1	9.80765	9.43627	8.90474	0.905669	0.903568	0.900039
ENSG00000005020.8	SKAP2	5.29102	5.06063	5.61451	0.841866	0.838505	0.852986
ENSG00000079215.9	SLC1A3	0.735494	0.846722	0.767472	0.655109	0.664968	0.661046
ENSG00000196660.6	SLC30A10	0	0	0	0.191043	0.190259	0.192976
ENSG00000183023.14	SLC8A1	4.24769	2.55949	3.35616	0.816715	0.763192	0.794281
ENSG00000166949.11	SMAD3	2.52914	2.83023	2.41349	0.761035	0.773583	0.759131
ENSG00000120693.9	SMAD9	10.9144	13.1244	10.7257	0.914575	0.930484	0.916732
ENSG00000070366.9	SMG6	3.03136	3.09279	3.44798	0.780613	0.782685	0.797698
ENSG00000123415.10	SMUG1	4.91896	5.22332	5.32834	0.834024	0.842343	0.847048
ENSG00000019549.4	SNAI2	37.9149	43.3809	36.8804	0.976753	0.980086	0.977482
ENSG00000120833.9	SOCS2	3.48884	4.07374	3.78965	0.796213	0.814811	0.808817
ENSG00000246985.3	SOCS2-AS1	0.540984	0.616311	0.611746	0.632814	0.641245	0.644438
ENSG00000065526.6	SPEN	1.02608	1.08046	1.33141	0.679644	0.683761	0.703899
ENSG00000118785.9	SPP1	20.6418	11.4935	6.44153	0.956363	0.921157	0.867242
ENSG00000070182.13	SPTB	0.0212294	0.0194603	0.0141529	0.336097	0.322093	0.294085
ENSG00000114850.2	SSR3	59.9327	64.174	58.4699	0.986304	0.987648	0.98692
ENSG00000010270.9	STARD3NL	6.60702	6.00602	6.69517	0.86657	0.857663	0.871555
ENSG00000106052.9	TAX1BP1	9.41051	9.53623	9.11382	0.901328	0.904661	0.902364
TCONS_00014692	TCONS_00014692	0	0.024606	0	0.191043	0.346152	0.192976
TCONS_00020435	TCONS_00020435	0	0.0153896	0.0461689	0.191043	0.298734	0.412979
TCONS_00020437	TCONS_00020437	0.00529516	0.0317709	0	0.228574	0.375728	0.192976
TCONS_l2_00016851	TCONS_l2_00016851	0.015349	0.00383724	0.00767448	0.301479	0.215298	0.247395
TCONS_l2_00019596	TCONS_l2_00019596	0.0475466	0.00950931	0.0285279	0.418889	0.258178	0.362704
ENSG00000163659.8	TIPARP	11.4334	11.4265	12.0702	0.918609	0.920513	0.926395
ENSG00000243926.1	TIPARP-AS1	0.152816	0.187547	0.111139	0.532797	0.548454	0.503277
ENSG00000102871.11	TRADD	11.3437	11.476	11.5677	0.918048	0.920989	0.922726
ENSG00000116729.9	WLS	14.993	12.2947	11.0402	0.938326	0.926171	0.918833
ENSG00000116809.7	ZBTB17	6.41169	5.95151	5.90837	0.862844	0.856543	0.858447

## Sheet: implicated zero R2 0.8
GENE	EXPRESSION
MIR199A2	0
MIR4472-2	0
TCONS_00004419	0
TCONS_00006285	0
TCONS_00019584	0
TCONS_00019858	0
TCONS_00020436	0
TCONS_00020438	0
TCONS_00029004	0
TCONS_l2_00016479	0
TCONS_l2_00016480	0
TRG-AS1	NA
FLJ37453	NA
KIAA2012	NA
LOC101929217	NA
LOC339593	NA

## Sheet: implicated R2 0.4
ENSEMBLE_GENE_ID	GENE	BMP2_7078	BMP2_8004	BMP2_8013	pct_BMP2_7078	pct_BMP2_8004	pct_BMP2_8013
ENSG00000236653.1	AC005235.1	0.00587359	0	0	0.232691	0.190259	0.192976
ENSG00000222032.1	AC112721.2	1.32027	2.88204	1.49737	0.699193	0.775291	0.713814
ENSG00000134575.5	ACP2	7.39295	7.59796	7.04043	0.877605	0.882814	0.876288
ENSG00000168710.13	AHCYL1	11.9016	12.2988	11.7121	0.922222	0.926199	0.923706
ENSG00000175224.12	ATG13	8.16873	8.24494	8.41046	0.886819	0.890544	0.894102
ENSG00000114573.5	ATP6V1A	20.6642	20.4265	21.8986	0.956503	0.95698	0.961237
ENSG00000237172.3	B3GNT9	29.7269	27.7381	25.9136	0.970227	0.968939	0.967203
ENSG00000159761.10	C16orf86	1.7869	1.73334	1.65057	0.726081	0.723924	0.722272
ENSG00000164385.5	C6orf195	0.057259	0.114518	0.0823099	0.436954	0.503893	0.473616
ENSG00000122565.14	CBX3	17.0663	15.9008	14.1441	0.946421	0.9439	0.93729
ENSG00000110092.3	CCND1	68.1423	91.7004	105.758	0.988293	0.992298	0.993586
ENSG00000161649.8	CD300LG	0	0.00734291	0	0.191043	0.242942	0.192976
ENSG00000138395.10	CDK15	0.120566	0.0950343	0.0680843	0.510503	0.486556	0.454599
ENSG00000172824.10	CES4A	0.246865	0.248872	0.166584	0.573605	0.572205	0.540612
ENSG00000170004.12	CHD3	29.0015	27.4902	25.2541	0.969443	0.968631	0.966306
ENSG00000175216.10	CKAP5	12.0084	12.2194	11.5244	0.922894	0.925807	0.922446
ENSG00000163359.11	COL6A3	100.834	161.993	114.463	0.992886	0.996191	0.994202
ENSG00000106034.13	CPED1	1.56349	1.01067	0.713348	0.714122	0.678299	0.656229
ENSG00000271334.1	CTD-2078B5.2	0.0581672	0	0	0.438578	0.190259	0.192976
ENSG00000143079.10	CTTNBP2NL	8.03289	7.13054	7.04113	0.885251	0.875672	0.876344
ENSG00000182224.7	CYB5D1	3.42512	2.98741	3.53236	0.794645	0.778624	0.800611
ENSG00000230630.1	DNM3OS	7.7904	9.2166	9.73801	0.882506	0.901104	0.908302
ENSG00000104885.13	DOT1L	1.56441	1.36247	1.20474	0.714234	0.70219	0.69586
ENSG00000138036.14	DYNC2LI1	2.66711	2.41247	2.30118	0.766665	0.756694	0.753949
ENSG00000102890.10	ELMO3	0.240174	0.233408	0.280767	0.571505	0.566771	0.585677
ENSG00000134531.5	EMP1	37.8264	36.2886	17.5963	0.976669	0.976193	0.95065
ENSG00000124074.7	ENKD1	3.66759	3.71636	4.45118	0.801563	0.803972	0.827022
ENSG00000086289.7	EPDR1	23.4825	22.4606	30.8214	0.961377	0.961237	0.972664
ENSG00000175832.8	ETV4	0.193192	0.135234	0.164213	0.553832	0.520026	0.539239
ENSG00000149485.12	FADS1	20.6053	17.3001	19.3551	0.956251	0.948577	0.955411
ENSG00000135722.4	FBXL8	1.80228	2.29161	2.0515	0.726921	0.751316	0.743446
ENSG00000178974.5	FBXO34	5.76838	5.50283	5.77892	0.851529	0.84828	0.855842
ENSG00000162998.4	FRZB	27.9883	4.30293	6.45439	0.968043	0.820468	0.867438
ENSG00000180423.4	HARBI1	1.9993	1.98621	2.11383	0.73678	0.736612	0.746471
ENSG00000106049.4	HIBADH	9.87294	11.909	8.58304	0.906425	0.92365	0.896118
ENSG00000250451.1	HOXC-AS1	0.426698	0.323702	0.264847	0.615169	0.592931	0.581251
ENSG00000198353.6	HOXC4	0.12471	0.147094	0.179071	0.513668	0.52714	0.54753
ENSG00000172789.3	HOXC5	0.328153	0.366759	0.395714	0.595451	0.602173	0.612004
ENSG00000180806.4	HOXC9	8.73647	7.81821	9.58729	0.893233	0.885587	0.907013
ENSG00000025423.7	HSD17B6	3.96421	2.59552	5.53226	0.809741	0.764284	0.851305
ENSG00000173641.13	HSPB7	3.7961	1.16512	3.21243	0.805176	0.690091	0.789547
ENSG00000166033.7	HTRA1	856.582	727.28	715.796	0.99944	0.999356	0.999328
ENSG00000163453.7	IGFBP7	1247.16	1640.12	1450.69	0.99958	0.999552	0.99958
ENSG00000245067.2	IGFBP7-AS1	0.725878	0.625757	0.390472	0.654184	0.642701	0.610884
ENSG00000071243.11	ING3	1.95795	1.68898	1.49352	0.734371	0.721516	0.71359
ENSG00000140575.8	IQGAP1	26.9296	28.2871	32.0273	0.966754	0.969611	0.973728
ENSG00000120071.8	KANSL1	2.27634	1.68129	1.70444	0.750168	0.721292	0.724933
ENSG00000214401.4	KANSL1-AS1	0.954946	0.633655	0.526559	0.67449	0.643877	0.632926
ENSG00000126777.13	KTN1	10.5936	10.3557	10.4335	0.912307	0.911943	0.914463
ENSG00000186615.6	KTN1-AS1	0.0266525	0.0169607	0.0484591	0.359428	0.308257	0.418048
ENSG00000197980.7	LEKR1	0.0780374	0.0983271	0.0733551	0.468295	0.490085	0.461741
ENSG00000237945.3	LINC00649	0.032058	0.019728	0.017262	0.381498	0.323577	0.312374
ENSG00000240875.1	LINC00886	0.382881	0.615344	0.651808	0.607215	0.641077	0.649367
ENSG00000134569.5	LRP4	12.2476	10.0226	5.8847	0.924238	0.908834	0.858055
ENSG00000247675.2	LRP4-AS1	0.0539686	0.0485717	0.037778	0.430456	0.418384	0.393317
ENSG00000171889.3	MIR31HG	8.313	9.20159	10.932	0.888612	0.900907	0.91816
ENSG00000129255.10	MPDU1	9.75207	9.76538	9.37647	0.904969	0.906845	0.904997
ENSG00000128534.3	NAA38	3.0059	2.96803	2.81374	0.779436	0.777896	0.775599
ENSG00000121579.8	NAA50	13.4444	12.8335	13.0624	0.930288	0.929028	0.93194
ENSG00000196531.6	NACA	24.5554	23.9078	19.5134	0.963562	0.963618	0.955943
ENSG00000131196.13	NFATC1	0.981923	0.901132	1.24791	0.676731	0.669785	0.698689
ENSG00000183691.4	NOG	25.6252	10.9618	26.3986	0.965186	0.916872	0.967875
ENSG00000025434.14	NR1H3	2.10247	1.58337	1.46913	0.741962	0.715914	0.712077
ENSG00000149716.8	ORAOV1	1.96714	1.96714	1.81557	0.734988	0.73566	0.730646
ENSG00000019144.12	PHLDB1	10.7226	11.1053	12.2933	0.912951	0.91816	0.927655
ENSG00000196155.8	PLEKHG4	2.67449	3.51131	3.1666	0.766917	0.797194	0.787811
ENSG00000181222.10	POLR2A	4.93141	4.46945	5.30787	0.834248	0.82481	0.846768
ENSG00000173281.4	PPP1R3B	9.22327	11.045	13.3614	0.899311	0.9176	0.933453
ENSG00000185627.13	PSMD13	19.9798	19.0221	17.4668	0.954879	0.953787	0.950118
ENSG00000142599.13	RERE	0.901116	0.849623	1.0821	0.669841	0.66522	0.687122
ENSG00000228718.1	RP11-145H9.3	0	0.0104443	0	0.191043	0.265348	0.192976
ENSG00000241749.3	RPSAP52	0.365477	0.472074	0.411161	0.603798	0.621723	0.614777
ENSG00000125744.7	RTN2	2.88109	3.24964	3.46753	0.775263	0.788875	0.798398
ENSG00000124813.16	RUNX2	2.68622	2.08857	3.39233	0.767449	0.74199	0.795401
ENSG00000119042.12	SATB2	7.15491	5.32902	5.41328	0.87416	0.844919	0.849037
ENSG00000106483.7	SFRP4	0.859672	0.678051	1.11394	0.666116	0.648947	0.689335
ENSG00000127922.5	SHFM1	9.80765	9.43627	8.90474	0.905669	0.903568	0.900039
ENSG00000213445.4	SIPA1	2.61428	2.77102	2.56016	0.764452	0.77109	0.765825
ENSG00000142082.10	SIRT3	2.0194	2.10312	1.94405	0.738013	0.742662	0.737424
ENSG00000005020.8	SKAP2	5.29102	5.06063	5.61451	0.841866	0.838505	0.852986
ENSG00000119899.11	SLC17A5	6.93169	7.54558	7.54558	0.871135	0.882002	0.88343
ENSG00000079215.9	SLC1A3	0.735494	0.846722	0.767472	0.655109	0.664968	0.661046
ENSG00000196660.6	SLC30A10	0	0	0	0.191043	0.190259	0.192976
ENSG00000183023.14	SLC8A1	4.24769	2.55949	3.35616	0.816715	0.763192	0.794281
ENSG00000166949.11	SMAD3	2.52914	2.83023	2.41349	0.761035	0.773583	0.759131
ENSG00000120693.9	SMAD9	10.9144	13.1244	10.7257	0.914575	0.930484	0.916732
ENSG00000070366.9	SMG6	3.03136	3.09279	3.44798	0.780613	0.782685	0.797698
ENSG00000123415.10	SMUG1	4.91896	5.22332	5.32834	0.834024	0.842343	0.847048
ENSG00000019549.4	SNAI2	37.9149	43.3809	36.8804	0.976753	0.980086	0.977482
ENSG00000172803.13	SNX32	0.0746742	0.0417297	0.043926	0.464178	0.4034	0.407994
ENSG00000120833.9	SOCS2	3.48884	4.07374	3.78965	0.796213	0.814811	0.808817
ENSG00000246985.3	SOCS2-AS1	0.540984	0.616311	0.611746	0.632814	0.641245	0.644438
ENSG00000167941.2	SOST	5.98754	2.43137	2.16248	0.855422	0.757786	0.748544
ENSG00000065526.6	SPEN	1.02608	1.08046	1.33141	0.679644	0.683761	0.703899
ENSG00000118785.9	SPP1	20.6418	11.4935	6.44153	0.956363	0.921157	0.867242
ENSG00000070182.13	SPTB	0.0212294	0.0194603	0.0141529	0.336097	0.322093	0.294085
ENSG00000114850.2	SSR3	59.9327	64.174	58.4699	0.986304	0.987648	0.98692
ENSG00000166444.13	ST5	2.40979	2.33225	2.78893	0.756162	0.753165	0.774759
ENSG00000010270.9	STARD3NL	6.60702	6.00602	6.69517	0.86657	0.857663	0.871555
ENSG00000106052.9	TAX1BP1	9.41051	9.53623	9.11382	0.901328	0.904661	0.902364
ENSG00000152284.4	TCF7L1	0.406518	0.465719	0.392704	0.612172	0.621079	0.611388
TCONS_00011856	TCONS_00011856	0.0556583	0.0834875	0.0278292	0.433929	0.473588	0.360072
TCONS_00014692	TCONS_00014692	0	0.024606	0	0.191043	0.346152	0.192976
TCONS_00018622	TCONS_00018622	0.0845683	0.0140947	0.0704736	0.476081	0.289575	0.458016
TCONS_00020435	TCONS_00020435	0	0.0153896	0.0461689	0.191043	0.298734	0.412979
TCONS_00020437	TCONS_00020437	0.00529516	0.0317709	0	0.228574	0.375728	0.192976
TCONS_00020938	TCONS_00020938	0	0.0195742	0	0.191043	0.322877	0.192976
TCONS_00023629	TCONS_00023629	0.0212971	0.0106486	0.0425943	0.336321	0.266889	0.405361
TCONS_l2_00005064	TCONS_l2_00005064	0	0	0.00318834	0.191043	0.190259	0.210117
TCONS_l2_00005065	TCONS_l2_00005065	0.0192031	0.00384062	0	0.325118	0.215354	0.192976
TCONS_l2_00016851	TCONS_l2_00016851	0.015349	0.00383724	0.00767448	0.301479	0.215298	0.247395
TCONS_l2_00019596	TCONS_l2_00019596	0.0475466	0.00950931	0.0285279	0.418889	0.258178	0.362704
TCONS_l2_00027750	TCONS_l2_00027750	0	0	0.0229225	0.191043	0.190259	0.340634
TCONS_l2_00027751	TCONS_l2_00027751	0.013258	0	0.0397741	0.287839	0.190259	0.398751
TCONS_l2_00027752	TCONS_l2_00027752	1.026	1.2982	0.984123	0.679616	0.698269	0.679644
ENSG00000163659.8	TIPARP	11.4334	11.4265	12.0702	0.918609	0.920513	0.926395
ENSG00000243926.1	TIPARP-AS1	0.152816	0.187547	0.111139	0.532797	0.548454	0.503277
ENSG00000102871.11	TRADD	11.3437	11.476	11.5677	0.918048	0.920989	0.922726
ENSG00000166359.6	WDR88	0	0.0189257	0.00946283	0.191043	0.3196	0.261819
ENSG00000116729.9	WLS	14.993	12.2947	11.0402	0.938326	0.926171	0.918833
ENSG00000162552.10	WNT4	0.17702	0.0423308	0.134689	0.546353	0.404773	0.520922
ENSG00000116809.7	ZBTB17	6.41169	5.95151	5.90837	0.862844	0.856543	0.858447
ENSG00000166860.2	ZBTB39	1.82681	1.53599	1.56987	0.728126	0.712973	0.718183
ENSG00000174282.7	ZBTB4	12.3604	12.4428	12.9805	0.924798	0.926871	0.93124
ENSG00000148516.17	ZEB1	3.94879	4.95608	4.95099	0.809461	0.836041	0.838393

## Sheet: implicated zero R2 0.4
GENE	EXPRESSION
LINC00114	0
MIR4690	0
TCONS_00000271	0
TCONS_00000863	0
TCONS_00001956	0
TCONS_00004419	0
TCONS_00006285	0
TCONS_00009927	0
TCONS_00014599	0
TCONS_00014600	0
TCONS_00019584	0
TCONS_00019858	0
TCONS_00020436	0
TCONS_00020438	0
TCONS_00029004	0
TCONS_l2_00016479	0
TCONS_l2_00016480	0
TCONS_l2_00017240	0
FLJ37453	NA
KIAA2012	NA
LOC101929217	NA
LOC101929723	NA
LOC102724552	NA
LOC339593	NA
MIR199A2	NA
MIR4472-2	NA
TRG-AS1	NA
