# Supplementary material for: Genome-scale Capture C promoter interactions implicate effector genes at GWAS loci for bone mineral density
Source: Nat Commun. 2019 Mar 19;10:1260. doi: 10.1038/s41467-019-09302-x (PMC6425012; doi:10.1038/s41467-019-09302-x)
Supplement: Supplementary file 7 — Supplementary Data 4 [file 41467_2019_9302_MOESM7_ESM.xlsx]

## Sheet: dexa 0.8
GWAS_LOCUS	SENTINEL_SNP	PROXY_SNP_(R2)	SNP_POSITION	SNP_FRAGMENT	IMPLICATED_GENE_(fpkm)	BAIT	DISTANCE_SNP_BAIT	NUM_READS	CHiCAGO_SCORE	RESOLUTION
CCND1	rs4980659	rs6606645 (0.91)	chr11:69301859	chr11:69301643-69305076	CCND1 (88.53)	chr11:69454756-69456407	152897	6	5.78	4frag
HOXC6	rs736825	rs765634 (0.88)	chr12:54432997	chr12:54431392-54433332	HOXC5 (0.36)	chr12:54426097-54426988	6009	17	5.87	1frag
HOXC6	rs736825	rs765634 (0.88)	chr12:54432997	chr12:54431392-54433332	TCONS_00020438 (NA)	chr12:54582911-54583712	149914	4	5.39	1frag
HOXC6	rs736825	rs765634 (0.88)	chr12:54432997	chr12:54431392-54433332	TCONS_00020435 (0.02), TCONS_00020436 (NA), TCONS_00020437 (0.01)	chr12:54535575-54536219	102578	6	8.65	1frag
HOXC6	rs736825	rs765634 (0.88)	chr12:54432997	chr12:54431329-54435174	HOXC5 (0.36)	chr12:54425883-54427256	5741	37	8.2	4frag
HOXC6	rs736825	rs765634 (0.88)	chr12:54432997	chr12:54431329-54435174	HOXC4 (0.15)	chr12:54447244-54448751	14247	11	5.44	4frag
HOXC6	rs736825	rs765634 (0.88)	chr12:54432997	chr12:54431329-54435174	TCONS_00020435 (0.02), TCONS_00020436 (NA), TCONS_00020437 (0.01)	chr12:54535387-54536219	102390	15	17.86	4frag
HOXC6	rs736825	rs765634 (0.88)	chr12:54432997	chr12:54431329-54435174	HOXC-AS1 (0.34), HOXC9 (8.71)	chr12:54393413-54395169	37828	9	5.54	4frag
HOXC6	rs736825	rs765634 (0.88)	chr12:54432997	chr12:54431329-54435174	SMUG1 (5.16), TCONS_00020438 (NA)	chr12:54582551-54584240	149554	16	22.5	4frag
KIAA2018	rs1026364	rs9851731 (0.87)	chr3:113502651	chr3:113501707-113503087	NAA50 (13.11)	chr3:113464215-113465541	37110	11	8.89	1frag
KIAA2018	rs1026364	rs150722690 (0.90), rs150722690 (0.86), rs9288983 (0.90)	chr3:113488876, chr3:113488699	chr3:113487681-113489717	ATP6V1A (21.00), NAA50 (13.11)	chr3:113464167-113466923	21953; 21776	43	6.05	4frag
KIAA2018	rs1026364	rs16861312 (0.90)	chr3:113492402	chr3:113492162-113493824	ATP6V1A (21.00), NAA50 (13.11)	chr3:113464167-113466923	25479	36	5.47	4frag
LEKR1	rs344081	rs344088 (0.97)	chr3:156561361	chr3:156560787-156563107	SSR3 (60.86)	chr3:156271378-156273562	287799	8	5.65	4frag
LEKR1	rs344081	rs344088 (0.97)	chr3:156561361	chr3:156560787-156563107	TIPARP (11.64), TIPARP-AS1 (0.15)	chr3:156392520-156395419	165942	9	5.25	4frag
MAPT/WNT3	rs1864325	17:44121917:C:T (0.99)	chr17:44121917	chr17:44121879-44123077	KANSL1 (1.89), KANSL1-AS1 (0.71)	chr17:44269051-44271601	147134	3	5.15	1frag
MAPT/WNT3	rs1864325	17:44237372:G:C (0.99)	chr17:44237372	chr17:44236145-44237562	KANSL1 (1.89), KANSL1-AS1 (0.71)	chr17:44269051-44271601	31679	5	5.67	1frag
MAPT/WNT3	rs1864325	rs974291 (0.99), rs974292 (0.99)	chr17:44150480, chr17:44150464	chr17:44149472-44150689	KANSL1 (1.89), KANSL1-AS1 (0.71)	chr17:44269051-44271601	118571; 118587	4	6.93	1frag
MAPT/WNT3	rs1864325	17:44237372:G:C (0.99)	chr17:44237372	chr17:44236145-44238556	KANSL1 (1.89), KANSL1-AS1 (0.71)	chr17:44267928-44271601	30556	11	8.36	4frag
MAPT/WNT3	rs1864325	17:44245359:G:A (0.84)	chr17:44245359	chr17:44243829-44245654	KANSL1 (1.89), KANSL1-AS1 (0.71)	chr17:44267928-44271601	22569	9	5.09	4frag
MAPT/WNT3	rs1864325	17:44121917:C:T (0.99)	chr17:44121917	chr17:44121524-44123675	KANSL1 (1.89), KANSL1-AS1 (0.71)	chr17:44267928-44271601	146011	7	10.64	4frag
MAPT/WNT3	rs1864325	rs62063683 (0.99)	chr17:44131717	chr17:44131658-44132436	KANSL1 (1.89), KANSL1-AS1 (0.71)	chr17:44267928-44271601	136211	4	5.13	4frag
MAPT/WNT3	rs1864325	17:44231617:A:T (0.99)	chr17:44231617	chr17:44229331-44231748	KANSL1 (1.89), KANSL1-AS1 (0.71)	chr17:44267928-44271601	36311	8	6.12	4frag
MAPT/WNT3	rs1864325	rs974291 (0.99), rs974292 (0.99)	chr17:44150480, chr17:44150464	chr17:44148391-44150689	KANSL1 (1.89), KANSL1-AS1 (0.71)	chr17:44267928-44271601	117448; 117464	7	9.74	4frag
MED13L	rs73200209	rs17498543 (0.84)	chr12:116581796	chr12:116581498-116583363	MIR4472-2 (NA)	chr12:116864486-116866676	282690	4	5.4	4frag
MEPE	rs6532023	rs1471401 (1.00)	chr4:88774340	chr4:88773167-88775420	SPP1 (12.86)	chr4:88893116-88897294	118776	24	24.17	4frag
MTAP	rs7035284	rs7852691 (0.98)	chr9:21679638	chr9:21678932-21681329	MIR31HG (9.48)	chr9:21557819-21566048	113590	17	14.75	4frag
RERE	rs2252865	rs301789 (0.93), rs301790 (0.93)	chr1:8469337, chr1:8469284	chr1:8469160-8471735	LOC102724552 (NA), RERE (0.94)	chr1:8481894-8485027	12557; 12610	34	8.25	4frag
RERE	rs2252865	rs301791 (0.93), rs301792 (0.93)	chr1:8468372, chr1:8468278	chr1:8467053-8469159	RERE (0.94)	chr1:8877465-8878622	409093; 409187	3	5.78	4frag
RERE	rs2252865	rs2708633 (0.92)	chr1:8439625	chr1:8437018-8439911	LOC102724552 (NA), RERE (0.94)	chr1:8481894-8485027	42269	12	5.76	4frag
SLC8A1	rs10490046	rs10490046 (1.00)	chr2:40630678	chr2:40627464-40631273	SLC8A1 (3.39)	chr2:40657034-40659286	26356	28	6.69	4frag
SMAD3	rs1545161	rs1545161 (1.00)	chr15:67420680	chr15:67419391-67420686	SMAD3 (2.59)	chr15:67417712-67418833	1847	44	6.74	1frag
SMAD3	rs1545161	rs28587205 (0.98), rs72219900 (0.99)	chr15:67427897, chr15:67427887	chr15:67427098-67428426	SMAD3 (2.59)	chr15:67417712-67418833	9064; 9054	15	6.53	1frag
SMAD3	rs1545161	rs28587205 (0.98), rs72219900 (0.99)	chr15:67427897, chr15:67427887	chr15:67425829-67428426	SMAD3 (2.59)	chr15:67417712-67420972	6925; 6915	51	5.08	4frag
SMAD9	rs556429	rs17217404 (0.95)	chr13:37466215	chr13:37465828-37466760	SMAD9 (11.59)	chr13:37493432-37494838	27217	6	5.13	1frag
SMG6	rs4790881	rs35401268 (0.87)	chr17:2026417	chr17:2026042-2027041	SMG6 (3.19)	chr17:1991841-1992338	34079	6	6.12	1frag
SMG6	rs4790881	rs35401268 (0.87)	chr17:2026417	chr17:2023679-2027041	SMG6 (3.19)	chr17:1990384-1993253	33164	16	15.43	4frag
SPTB	rs1957429	rs28370916 (0.83)	chr14:65346094	chr14:65344648-65346236	SPTB (0.02)	chr14:65289859-65291468	54626	8	6.45	4frag
STARD3NL	rs6959212	rs1524068 (1.00), rs940347 (1.00)	chr7:38110626, chr7:38110425	chr7:38110358-38110749	EPDR1 (25.59)	chr7:37959704-37960377	150249; 150048	6	8.13	1frag
STARD3NL	rs6959212	rs1524068 (1.00), rs940347 (1.00)	chr7:38110626, chr7:38110425	chr7:38110024-38111382	EPDR1 (25.59)	chr7:37959704-37960934	149692; 149491	15	13	4frag
STARD3NL	rs6959212	rs1524068 (1.00), rs940347 (1.00)	chr7:38110626, chr7:38110425	chr7:38110024-38111382	SFRP4 (0.88)	chr7:37954243-37959010	151616; 151415	9	7.36	4frag
TBPL2	rs34652660	rs4901570 (0.90), rs8009706 (0.90)	chr14:55915249, chr14:55914756	chr14:55914572-55916685	KTN1 (10.46), KTN1-AS1 (0.03)	chr14:56046365-56048648	131116; 131609	7	5.92	4frag
TBPL2	rs34652660	rs12431542 (0.90), rs202007979 (0.89)	chr14:55913078, chr14:55913145	chr14:55911271-55913789	KTN1 (10.46), KTN1-AS1 (0.03)	chr14:56046365-56048648	133287; 133220	10	9.67	4frag
TXNDC3/SFRP4	rs10226308	rs1014939 (1.00), rs2167269 (1.00)	chr7:37941925, chr7:37941929	chr7:37940583-37943163	TRG-AS1 (NA)	chr7:38380863-38383266	438938; 438934	3	5.33	4frag
TXNDC3/SFRP4	rs10226308	rs10264106 (0.99)	chr7:37947818	chr7:37946357-37949222	STARD3NL (6.44)	chr7:38216218-38218882	268400	4	5.35	4frag
WLS	rs17482952	rs17482952 (1.00)	chr1:68639385	chr1:68637450-68639889	WLS (12.78)	chr1:68697769-68700716	58384	11	5.22	4frag
WLS	rs17482952	rs79441491 (0.97)	chr1:68634593	chr1:68631903-68635911	WLS (12.78)	chr1:68697769-68700716	63176	14	7.92	4frag

## Sheet: dexa 0.4
GWAS_LOCUS	SENTINEL_SNP	PROXY_SNP_(R2)	SNP_POSITION	SNP_FRAGMENT	IMPLICATED_GENE_(fpkm)	BAIT	DISTANCE_SNP_BAIT	NUM_READS	CHiCAGO_SCORE	RESOLUTION
ARHGAP1/LRP4	rs7932354	rs12224096 (0.61)	chr11:47174361	chr11:47173750-47175553	LRP4 (9.38)	chr11:46939239-46941666	232695	14	26.1	4frag
ARHGAP1/LRP4	rs7932354	rs12224096 (0.61)	chr11:47174361	chr11:47174339-47175322	LRP4 (9.38)	chr11:46939239-46940862	233499	5	9.78	1frag
ARHGAP1/LRP4	rs7932354	rs12224096 (0.61)	chr11:47174361	chr11:47174339-47175322	CKAP5 (11.92), LRP4-AS1 (0.05)	chr11:46867250-46868460	305901	3	5.31	1frag
ARHGAP1/LRP4	rs7932354	rs61884264 (0.44)	chr11:46639582	chr11:46639501-46639897	ATG13 (8.27), HARBI1 (2.03)	chr11:46637597-46639468	114	34	5.75	1frag
ARHGAP1/LRP4	rs7932354	rs2306035 (0.58)	chr11:46911457	chr11:46910497-46912902	ACP2 (7.34), NR1H3 (1.72)	chr11:47269393-47271302	357936	4	5.04	4frag
ARHGAP1/LRP4	rs7932354	rs7121418 (0.61)	chr11:47165106	chr11:47164140-47165226	LRP4 (9.38)	chr11:46939239-46941666	223440	9	14.91	4frag
ARHGAP1/LRP4	rs7932354	rs7121418 (0.61)	chr11:47165106	chr11:47164830-47165168	LRP4 (9.38)	chr11:46939239-46940862	224244	4	7.2	1frag
ARHGAP1/LRP4	rs7932354	rs12224096 (0.61)	chr11:47174361	chr11:47173750-47175553	CKAP5 (11.92), LRP4-AS1 (0.05)	chr11:46866256-46868658	305703	5	7.53	4frag
C11ORF58	rs11024028	rs78152188 (0.58)	chr11:16635424	chr11:16634843-16640522	TCONS_00019584 (NA), TCONS_00019858 (NA)	chr11:15933125-15935115	700309	6	6.11	4frag
CCND1	rs4980659	rs6606645 (0.91)	chr11:69301859	chr11:69301643-69305076	CCND1 (88.53)	chr11:69454756-69456407	152897	6	5.78	4frag
CPED1	rs13245690	rs1861000 (0.63), rs3068006 (0.63)	chr7:120725354, chr7:120725341	chr7:120724309-120726872	CPED1 (1.10)	chr7:120628315-120630499	94855; 94842	16	13.75	4frag
CPED1	rs13245690	rs1861000 (0.63), rs3068006 (0.63)	chr7:120725354, chr7:120725341	chr7:120724309-120726872	ING3 (1.71)	chr7:120590161-120594185	131169; 131156	13	7.98	4frag
CSF1	rs7548588	rs17661447 (0.76)	chr1:110473993	chr1:110472168-110474319	AHCYL1 (11.97)	chr1:110526166-110527575	52173	7	7.78	1frag
CSF1	rs7548588	rs17661447 (0.76)	chr1:110473993	chr1:110472168-110474319	TCONS_00000271 (NA)	chr1:110370129-110371326	102667	4	5.79	1frag
CSF1	rs7548588	rs17661447 (0.76)	chr1:110473993	chr1:110468447-110474339	AHCYL1 (11.97)	chr1:110526166-110528423	52173	13	10.08	4frag
CSF1	rs7548588	rs17661447 (0.76)	chr1:110473993	chr1:110468447-110474339	TCONS_00000271 (NA)	chr1:110368019-110371326	102667	7	7.65	4frag
DNM3	rs479336	rs10489289 (0.77)	chr1:172224089	chr1:172223871-172224756	DNM3OS (8.92), MIR199A2 (NA)	chr1:172113767-172114867	109222	5	5.98	1frag
DNM3	rs479336	rs16844133 (0.73)	chr1:172216010	chr1:172215290-172216089	DNM3OS (8.92), MIR199A2 (NA)	chr1:172113767-172114867	101143	5	5.8	1frag
DNM3	rs479336	rs16844133 (0.73), rs16844134 (0.73)	chr1:172216010, chr1:172216090	chr1:172215285-172217061	DNM3OS (8.92), MIR199A2 (NA)	chr1:172113767-172115731	100279; 100359	8	5.02	4frag
DNM3	rs479336	rs10489289 (0.77)	chr1:172224089	chr1:172223019-172224756	DNM3OS (8.92), MIR199A2 (NA)	chr1:172113767-172115731	108358	14	11.33	4frag
EN1	rs11692564	rs116564013 (0.41)	chr2:119619633	chr2:119618483-119621205	TCONS_00004419 (NA)	chr2:118981337-118982510	637123	4	5.14	4frag
EN1	rs11692564	rs188303909 (0.41)	chr2:119613444	chr2:119612492-119613570	TCONS_00004419 (NA)	chr2:118981337-118982510	630934	5	7.1	4frag
ETS2	rs11910328	rs16997118 (0.44)	chr21:40357771	chr21:40357619-40358315	TCONS_l2_00017240 (NA)	chr21:40365757-40366348	7986	22	10.41	1frag
ETS2	rs11910328	rs16997108 (0.44)	chr21:40357481	chr21:40356893-40357556	TCONS_l2_00017240 (NA)	chr21:40365757-40366348	8276	18	8.18	1frag
ETS2	rs11910328	rs16997108 (0.44), rs16997118 (0.44)	chr21:40357481, chr21:40357771	chr21:40355665-40358315	TCONS_l2_00017240 (NA)	chr21:40364496-40366348	7015; 6725	51	6.53	4frag
ETS2	rs11910328	rs16997108 (0.44), rs16997118 (0.44)	chr21:40357481, chr21:40357771	chr21:40355665-40358315	LINC00114 (NA)	chr21:40140545-40142627	214854; 215144	7	6.84	4frag
GPATCH1	rs10416218	rs1270252 (0.49)	chr19:33623604	chr19:33623321-33623841	WDR88 (0.01)	chr19:33621977-33623218	386	112	41.87	1frag
HOXC6	rs736825	rs12426667 (0.61), rs4759320 (0.75), rs765634 (0.88)	chr12:54433483, chr12:54433011, chr12:54432997	chr12:54431329-54435174	HOXC-AS1 (0.34), HOXC9 (8.71)	chr12:54393413-54395169	38314; 37842; 37828	9	5.54	4frag
HOXC6	rs736825	rs4759320 (0.75), rs765634 (0.88)	chr12:54433011, chr12:54432997	chr12:54431392-54433332	TCONS_00020435 (0.02), TCONS_00020436 (NA), TCONS_00020437 (0.01)	chr12:54535575-54536219	102564; 102578	6	8.65	1frag
HOXC6	rs736825	rs12426667 (0.61), rs4759320 (0.75), rs765634 (0.88)	chr12:54433483, chr12:54433011, chr12:54432997	chr12:54431329-54435174	HOXC4 (0.15)	chr12:54447244-54448751	13761; 14233; 14247	11	5.44	4frag
HOXC6	rs736825	rs12426667 (0.61), rs4759320 (0.75), rs765634 (0.88)	chr12:54433483, chr12:54433011, chr12:54432997	chr12:54431329-54435174	SMUG1 (5.16), TCONS_00020438 (NA)	chr12:54582551-54584240	149068; 149540; 149554	16	22.5	4frag
HOXC6	rs736825	rs4759320 (0.75), rs765634 (0.88)	chr12:54433011, chr12:54432997	chr12:54431392-54433332	HOXC5 (0.36)	chr12:54426097-54426988	6023; 6009	17	5.87	1frag
HOXC6	rs736825	rs371683123 (0.60)	chr12:54402808	chr12:54402158-54402883	TCONS_00020438 (NA)	chr12:54582911-54583712	180103	5	7.61	1frag
HOXC6	rs736825	rs12426667 (0.61), rs4759320 (0.75), rs765634 (0.88)	chr12:54433483, chr12:54433011, chr12:54432997	chr12:54431329-54435174	HOXC5 (0.36)	chr12:54425883-54427256	6227; 5755; 5741	37	8.2	4frag
HOXC6	rs736825	rs4759320 (0.75), rs765634 (0.88)	chr12:54433011, chr12:54432997	chr12:54431392-54433332	TCONS_00020438 (NA)	chr12:54582911-54583712	149900; 149914	4	5.39	1frag
HOXC6	rs736825	rs12426667 (0.61)	chr12:54433483	chr12:54433333-54434868	TCONS_00020438 (NA)	chr12:54582911-54583712	149428	6	8.95	1frag
HOXC6	rs736825	rs12426667 (0.61)	chr12:54433483	chr12:54433333-54434868	TCONS_00020435 (0.02), TCONS_00020436 (NA), TCONS_00020437 (0.01)	chr12:54535575-54536219	102092	5	6.72	1frag
HOXC6	rs736825	rs12426667 (0.61), rs4759320 (0.75), rs765634 (0.88)	chr12:54433483, chr12:54433011, chr12:54432997	chr12:54431329-54435174	TCONS_00020435 (0.02), TCONS_00020436 (NA), TCONS_00020437 (0.01)	chr12:54535387-54536219	101904; 102376; 102390	15	17.86	4frag
KIAA2018	rs1026364	rs9851731 (0.87)	chr3:113502651	chr3:113501707-113503087	NAA50 (13.11)	chr3:113464215-113465541	37110	11	8.89	1frag
KIAA2018	rs1026364	rs150722690 (0.90), rs150722690 (0.86), rs9288983 (0.90)	chr3:113488876, chr3:113488699	chr3:113487681-113489717	ATP6V1A (21.00), NAA50 (13.11)	chr3:113464167-113466923	21953; 21776	43	6.05	4frag
KIAA2018	rs1026364	rs16861312 (0.90)	chr3:113492402	chr3:113492162-113493824	ATP6V1A (21.00), NAA50 (13.11)	chr3:113464167-113466923	25479	36	5.47	4frag
LEKR1	rs344081	rs344088 (0.97), rs344089 (0.55)	chr3:156561361, chr3:156561616	chr3:156560787-156563107	SSR3 (60.86)	chr3:156271378-156273562	287799; 288054	8	5.65	4frag
LEKR1	rs344081	rs344088 (0.97), rs344089 (0.55)	chr3:156561361, chr3:156561616	chr3:156560787-156563107	TIPARP (11.64), TIPARP-AS1 (0.15)	chr3:156392520-156395419	165942; 166197	9	5.25	4frag
MAPT/WNT3	rs1864325	17:44237372:G:C (0.99)	chr17:44237372	chr17:44236145-44238556	KANSL1 (1.89), KANSL1-AS1 (0.71)	chr17:44267928-44271601	30556	11	8.36	4frag
MAPT/WNT3	rs1864325	rs974291 (0.99), rs974292 (0.99)	chr17:44150480, chr17:44150464	chr17:44148391-44150689	KANSL1 (1.89), KANSL1-AS1 (0.71)	chr17:44267928-44271601	117448; 117464	7	9.74	4frag
MAPT/WNT3	rs1864325	rs974291 (0.99), rs974292 (0.99)	chr17:44150480, chr17:44150464	chr17:44149472-44150689	KANSL1 (1.89), KANSL1-AS1 (0.71)	chr17:44269051-44271601	118571; 118587	4	6.93	1frag
MAPT/WNT3	rs1864325	rs62063683 (0.99)	chr17:44131717	chr17:44131658-44132436	KANSL1 (1.89), KANSL1-AS1 (0.71)	chr17:44267928-44271601	136211	4	5.13	4frag
MAPT/WNT3	rs1864325	17:44231617:A:T (0.99)	chr17:44231617	chr17:44229331-44231748	KANSL1 (1.89), KANSL1-AS1 (0.71)	chr17:44267928-44271601	36311	8	6.12	4frag
MAPT/WNT3	rs1864325	17:44121917:C:T (0.99)	chr17:44121917	chr17:44121524-44123675	KANSL1 (1.89), KANSL1-AS1 (0.71)	chr17:44267928-44271601	146011	7	10.64	4frag
MAPT/WNT3	rs1864325	17:44245359:G:A (0.84)	chr17:44245359	chr17:44243829-44245654	KANSL1 (1.89), KANSL1-AS1 (0.71)	chr17:44267928-44271601	22569	9	5.09	4frag
MAPT/WNT3	rs1864325	17:44237372:G:C (0.99)	chr17:44237372	chr17:44236145-44237562	KANSL1 (1.89), KANSL1-AS1 (0.71)	chr17:44269051-44271601	31679	5	5.67	1frag
MAPT/WNT3	rs1864325	17:44121917:C:T (0.99)	chr17:44121917	chr17:44121879-44123077	KANSL1 (1.89), KANSL1-AS1 (0.71)	chr17:44269051-44271601	147134	3	5.15	1frag
MED13L	rs73200209	rs17498543 (0.84)	chr12:116581796	chr12:116581498-116583363	MIR4472-2 (NA)	chr12:116864486-116866676	282690	4	5.4	4frag
MEPE	rs6532023	rs13127257 (0.49)	chr4:88765516	chr4:88764918-88766746	SPP1 (12.86)	chr4:88893116-88897294	127600	14	12.35	4frag
MEPE	rs6532023	rs1471401 (1.00)	chr4:88774340	chr4:88773167-88775420	SPP1 (12.86)	chr4:88893116-88897294	118776	24	24.17	4frag
MTAP	rs7035284	rs7028637 (0.70)	chr9:21682027	chr9:21681499-21682285	MIR31HG (9.48)	chr9:21558616-21564376	117651	5	6.27	1frag
MTAP	rs7035284	rs4147137 (0.69)	chr9:21688238	chr9:21684376-21688642	MIR31HG (9.48)	chr9:21557819-21566048	122190	14	11.74	4frag
MTAP	rs7035284	rs7028637 (0.70)	chr9:21682027	chr9:21681330-21684375	MIR31HG (9.48)	chr9:21557819-21566048	115979	14	11.65	4frag
MTAP	rs7035284	rs7852691 (0.98)	chr9:21679638	chr9:21678932-21681329	MIR31HG (9.48)	chr9:21557819-21566048	113590	17	14.75	4frag
PKDCC	rs7584262	rs13431388 (0.51)	chr2:42304967	chr2:42303785-42305778	LOC101929723 (NA)	chr2:42160516-42161587	143380	8	9.49	4frag
PSMD13	rs55781332	rs77447196 (0.60)	chr11:280464	chr11:280160-281755	PSMD13 (18.82), SIRT3 (2.02)	chr11:235905-238589	41875	12	5.02	4frag
RERE	rs2252865	rs301789 (0.93), rs301790 (0.93)	chr1:8469337, chr1:8469284	chr1:8469160-8471735	LOC102724552 (NA), RERE (0.94)	chr1:8481894-8485027	12557; 12610	34	8.25	4frag
RERE	rs2252865	rs2708633 (0.92)	chr1:8439625	chr1:8437018-8439911	LOC102724552 (NA), RERE (0.94)	chr1:8481894-8485027	42269	12	5.76	4frag
RERE	rs2252865	rs301791 (0.93), rs301792 (0.93)	chr1:8468372, chr1:8468278	chr1:8467053-8469159	RERE (0.94)	chr1:8877465-8878622	409093; 409187	3	5.78	4frag
SLC8A1	rs10490046	rs10490046 (1.00)	chr2:40630678	chr2:40627464-40631273	SLC8A1 (3.39)	chr2:40657034-40659286	26356	28	6.69	4frag
SMAD3	rs1545161	rs11071937 (0.41)	chr15:67417608	chr15:67416723-67417711	SMAD3 (2.59)	chr15:67417712-67420972	104	243	10.05	4frag
SMAD3	rs1545161	rs28587205 (0.98), rs72219900 (0.99)	chr15:67427897, chr15:67427887	chr15:67425829-67428426	SMAD3 (2.59)	chr15:67417712-67420972	6925; 6915	51	5.08	4frag
SMAD3	rs1545161	rs28587205 (0.98), rs72219900 (0.99)	chr15:67427897, chr15:67427887	chr15:67427098-67428426	SMAD3 (2.59)	chr15:67417712-67418833	9064; 9054	15	6.53	1frag
SMAD3	rs1545161	rs1545161 (1.00)	chr15:67420680	chr15:67419391-67420686	SMAD3 (2.59)	chr15:67417712-67418833	1847	44	6.74	1frag
SMAD9	rs556429	rs17217404 (0.95)	chr13:37466215	chr13:37465828-37466760	SMAD9 (11.59)	chr13:37493432-37494838	27217	6	5.13	1frag
SMG6	rs4790881	rs35401268 (0.87)	chr17:2026417	chr17:2026042-2027041	SMG6 (3.19)	chr17:1991841-1992338	34079	6	6.12	1frag
SMG6	rs4790881	rs148183711 (0.79)	chr17:2118506	chr17:2117462-2118920	SMG6 (3.19)	chr17:1990384-1993253	125253	4	5.17	4frag
SMG6	rs4790881	rs35401268 (0.87)	chr17:2026417	chr17:2023679-2027041	SMG6 (3.19)	chr17:1990384-1993253	33164	16	15.43	4frag
SOST	rs4792909	rs1107747 (0.69), rs1107748 (0.69)	chr17:41774270, chr17:41773814	chr17:41773468-41776730	ETV4 (0.16)	chr17:41606400-41609368	164902; 164446	4	6.54	4frag
SOST	rs4792909	rs1107747 (0.69), rs1107748 (0.69)	chr17:41774270, chr17:41773814	chr17:41773468-41776730	SOST (3.53)	chr17:41835854-41838102	61584; 62040	14	20.2	4frag
SOST	rs4792909	rs1107747 (0.69), rs1107748 (0.69)	chr17:41774270, chr17:41773814	chr17:41773468-41776730	CD300LG (0.00)	chr17:41923165-41925386	148895; 149351	6	7.07	4frag
SPTB	rs1957429	rs28370916 (0.83), rs2884307 (0.54)	chr14:65346094, chr14:65345813	chr14:65344648-65346236	SPTB (0.02)	chr14:65289859-65291468	54626; 54345	8	6.45	4frag
STARD3NL	rs6959212	rs1524068 (1.00), rs6975644 (0.55), rs940347 (1.00)	chr7:38110626, chr7:38110460, chr7:38110425	chr7:38110358-38110749	EPDR1 (25.59)	chr7:37959704-37960377	150249; 150083; 150048	6	8.13	1frag
STARD3NL	rs6959212	rs1524068 (1.00), rs6975644 (0.55), rs940347 (1.00)	chr7:38110626, chr7:38110460, chr7:38110425	chr7:38110024-38111382	SFRP4 (0.88)	chr7:37954243-37959010	151616; 151450; 151415	9	7.36	4frag
STARD3NL	rs6959212	rs1524068 (1.00), rs6975644 (0.55), rs940347 (1.00)	chr7:38110626, chr7:38110460, chr7:38110425	chr7:38110024-38111382	EPDR1 (25.59)	chr7:37959704-37960934	149692; 149526; 149491	15	13	4frag
SUPT3H	rs11755164	rs6942191 (0.44)	chr6:44623887	chr6:44623621-44625663	RUNX2 (2.72)	chr6:45295267-45297162	671380	10	12.4	4frag
TACC2	rs10788264	rs10788274 (0.59)	chr10:124060802	chr10:124060259-124064132	TCONS_00018622 (0.06)	chr10:124132197-124135371	71395	10	5.83	4frag
TACC2	rs10788264	rs10788274 (0.59)	chr10:124060802	chr10:124060259-124064132	HTRA1 (766.55)	chr10:124217461-124221173	156659	7	8.23	4frag
TBPL2	rs34652660	rs12431542 (0.90), rs202007979 (0.89)	chr14:55913078, chr14:55913145	chr14:55911271-55913789	KTN1 (10.46), KTN1-AS1 (0.03)	chr14:56046365-56048648	133287; 133220	10	9.67	4frag
TBPL2	rs34652660	rs370880582 (0.41)	chr14:55897116	chr14:55896435-55897421	FBXO34 (5.68)	chr14:55737750-55740105	157011	7	5.63	4frag
TBPL2	rs34652660	rs10131672 (0.44)	chr14:55905091	chr14:55903592-55905592	FBXO34 (5.68)	chr14:55737750-55740105	164986	7	5.65	4frag
TBPL2	rs34652660	rs4901570 (0.90), rs8009706 (0.90)	chr14:55915249, chr14:55914756	chr14:55914572-55916685	KTN1 (10.46), KTN1-AS1 (0.03)	chr14:56046365-56048648	131116; 131609	7	5.92	4frag
TCF7L1	rs11904127	rs883650 (0.51)	chr2:85491747	chr2:85491658-85492530	TCF7L1 (0.42)	chr2:85359788-85361509	130238	5	6.12	4frag
TMCO5A	rs12442242	rs16966213 (0.51)	chr15:38361447	chr15:38360145-38361516	TCONS_00023629 (0.02)	chr15:38333475-38335586	25861	23	7.01	4frag
TMCO5A	rs12442242	rs16966213 (0.51)	chr15:38361447	chr15:38360957-38361516	TCONS_00023629 (0.02)	chr15:38334959-38335390	26057	9	6.43	1frag
TXNDC3/SFRP4	rs10226308	rs10264106 (0.99)	chr7:37947818	chr7:37946357-37949222	STARD3NL (6.44)	chr7:38216218-38218882	268400	4	5.35	4frag
TXNDC3/SFRP4	rs10226308	rs1014939 (1.00), rs2167269 (1.00)	chr7:37941925, chr7:37941929	chr7:37940583-37943163	TRG-AS1 (NA)	chr7:38380863-38383266	438938; 438934	3	5.33	4frag
WLS	rs17482952	rs17482952 (1.00)	chr1:68639385	chr1:68637450-68639889	WLS (12.78)	chr1:68697769-68700716	58384	11	5.22	4frag
WLS	rs17482952	rs79441491 (0.97)	chr1:68634593	chr1:68631903-68635911	WLS (12.78)	chr1:68697769-68700716	63176	14	7.92	4frag

## Sheet: heel 0.8
GWAS_LOCUS	SENTINEL_SNP	PROXY_SNP_(R2)	SNP_POSITION	SNP_FRAGMENT	IMPLICATED_GENE_(fpkm)	BAIT	DISTANCE_SNP_BAIT	NUM_READS	CHiCAGO_SCORE	RESOLUTION
ANKFN1	rs72829754	rs56335503 (0.96), rs8065311 (0.95)	chr17:54203655, chr17:54203360	chr17:54202823-54204912	NOG (21.00)	chr17:54669079-54672317	465424; 465719	7	8.11	4frag
C11orf58	rs56928337	rs78152188 (0.99)	chr11:16635424	chr11:16634843-16640522	TCONS_00019584 (NA), TCONS_00019858 (NA)	chr11:15933125-15935115	700309	6	6.11	4frag
CRADD	rs7969076	rs7953280 (0.88)	chr12:94136009	chr12:94135304-94136583	SOCS2-AS1 (0.59)	chr12:93964179-93965446	170563	8	9.25	4frag
CRADD	rs7969076	rs7953280 (0.88)	chr12:94136009	chr12:94135304-94136583	SOCS2 (3.78)	chr12:93965447-93966511	169498	13	14.25	4frag
DLX5	rs1724298	rs1724298 (1.00)	chr7:96647184	chr7:96646512-96647203	SHFM1 (9.38)	chr7:96337452-96339356	307828	7	5.77	4frag
DLX6-AS1	rs17598132	rs73402679 (0.94)	chr7:96591973	chr7:96591705-96593624	SHFM1 (9.38)	chr7:96337452-96339356	252617	8	6.02	4frag
DNM3	rs12041600	rs1992549 (1.00), rs1992550 (1.00)	chr1:172224479, chr1:172224103	chr1:172223871-172224756	DNM3OS (8.92), MIR199A2 (NA)	chr1:172113767-172114867	109612; 109236	5	5.98	1frag
DNM3	rs12041600	rs6694387 (0.94)	chr1:172292205	chr1:172291546-172292943	DNM3OS (8.92), MIR199A2 (NA)	chr1:172113767-172114867	177338	5	6.95	1frag
DNM3	rs12041600	rs2586393 (0.99)	chr1:172256116	chr1:172256023-172256988	DNM3OS (8.92), MIR199A2 (NA)	chr1:172113767-172115731	140385	7	5.08	4frag
DNM3	rs12041600	rs6694387 (0.94)	chr1:172292205	chr1:172291505-172294256	DNM3OS (8.92), MIR199A2 (NA)	chr1:172113767-172115731	176474	16	17.51	4frag
DNM3	rs12041600	rs1992549 (1.00), rs1992550 (1.00)	chr1:172224479, chr1:172224103	chr1:172223019-172224756	DNM3OS (8.92), MIR199A2 (NA)	chr1:172113767-172115731	108748; 108372	14	11.33	4frag
EMP1	rs76243438	rs117604090 (1.00), rs199595633 (1.00), rs75180224 (1.00)	chr12:13318722, chr12:13318663, chr12:13318745	chr12:13317598-13319837	EMP1 (30.57)	chr12:13349427-13349928	30705; 30764; 30682	7	5.65	1frag
EMP1	rs76243438	rs116942315 (1.00), rs117604090 (1.00), rs199595633 (1.00), rs75180224 (1.00)	chr12:13317379, chr12:13318722, chr12:13318663, chr12:13318745	chr12:13315391-13319837	EMP1 (30.57)	chr12:13348260-13349928	30881; 29538; 29597; 29515	23	9.81	4frag
EN1	rs62159864	rs62159869 (0.97)	chr2:119613117	chr2:119612492-119613570	TCONS_00004419 (NA)	chr2:118981337-118982510	630607	5	7.1	4frag
FADS2	rs174574	rs3834458 (0.92)	chr11:61594920	chr11:61594296-61595250	FADS1 (19.09)	chr11:61584430-61585040	9880	8	5.79	1frag
FRZB	rs10206992	rs36090522 (0.99), rs9288087 (0.99)	chr2:183731767, chr2:183732037	chr2:183731671-183732826	FRZB (12.92)	chr2:183731417-183731566	201; 471	91	20.52	1frag
FRZB	rs10206992	rs36090522 (0.99), rs9288087 (0.99)	chr2:183731767, chr2:183732037	chr2:183731671-183734805	FRZB (12.92)	chr2:183731281-183731670	97; 367	119	12.91	4frag
GMDS-AS1	rs4959677	rs1010762 (0.85)	chr6:2476867	chr6:2475288-2477142	LINC01600 (NA), TCONS_00011252 (NA)	chr6:2633993-2637226	157126	14	6.4	4frag
GNG12-AS1	rs143243230	rs143243230 (1.00)	chr1:68664755	chr1:68663490-68666853	WLS (12.78)	chr1:68697769-68700716	33014	16	5.27	4frag
HOXA-AS3	rs62454420	rs62454420 (1.00)	chr7:27191804	chr7:27189235-27193757	SKAP2 (5.32)	chr7:26902307-26904462	287342	8	11.15	4frag
HOXA-AS3	rs62454420	rs62454420 (1.00)	chr7:27191804	chr7:27189235-27193757	CBX3 (15.70)	chr7:26240708-26243611	948193	6	6.55	4frag
HOXA11	rs17501090	rs149457254 (0.82)	chr7:27245023	chr7:27244252-27247065	TAX1BP1 (9.35)	chr7:27778086-27779831	533063	5	5.93	4frag
HOXA11	rs17501090	rs149457254 (0.82)	chr7:27245023	chr7:27244252-27247065	HIBADH (10.12)	chr7:27701565-27703754	456542	7	9.06	4frag
IGFBP7	rs11133474	rs11133472 (0.99), rs11133474 (1.00)	chr4:57904387, chr4:57905807	chr4:57903645-57906029	IGFBP7 (1445.99), IGFBP7-AS1 (0.58)	chr4:57975548-57978297	71161; 69741	9	7.11	4frag
JAG1	rs17457340	rs141094380 (0.95), rs78438678 (0.95)	chr20:10634658, chr20:10634675	chr20:10633081-10634819	LOC339593 (NA), TCONS_l2_00016479 (NA), TCONS_l2_00016480 (NA), TCONS_l2_00016851 (0.01)	chr20:11253592-11255688	618934; 618917	9	8.85	4frag
KCNE2	rs55787537	rs55787537 (1.00)	chr21:35717837	chr21:35717657-35719162	LINC00649 (0.02)	chr21:35320427-35322794	395043	8	11.79	4frag
KCNE2	rs55787537	rs55787537 (1.00)	chr21:35717837	chr21:35717657-35719162	TCONS_00029004 (NA)	chr21:35346712-35348814	369023	4	5.25	4frag
KIAA2012	rs62195575	rs13384015 (0.87)	chr2:202929702	chr2:202929148-202929797	KIAA2012 (NA)	chr2:202937432-202938004	7730	10	5.17	1frag
KIAA2012	rs62195575	rs13000317 (0.82)	chr2:202898137	chr2:202897090-202898765	CDK15 (0.09)	chr2:202669951-202672342	225795	5	7.06	4frag
KIAA2012	rs62195575	rs13384015 (0.87)	chr2:202929702	chr2:202927378-202929853	KIAA2012 (NA)	chr2:202937089-202938560	7387	26	7.08	4frag
LINC00880	rs56082403	rs13322435 (0.98), rs56406311 (0.90), rs9817452 (0.90), rs9854955 (0.98)	chr3:156795468, chr3:156795408, chr3:156795414, chr3:156795525	chr3:156795265-156797534	SSR3 (60.86)	chr3:156271378-156273562	521906; 521846; 521852; 521963	17	21.52	4frag
LINC00880	rs56082403	rs13322435 (0.98), rs56406311 (0.90), rs9817452 (0.90), rs9854955 (0.98)	chr3:156795468, chr3:156795408, chr3:156795414, chr3:156795525	chr3:156795265-156797534	LINC00886 (0.55), TCONS_00006285 (NA), TCONS_l2_00019596 (0.03)	chr3:156534000-156536850	258618; 258558; 258564; 258675	14	17.41	4frag
LINC00880	rs56082403	rs13322435 (0.98), rs56406311 (0.90), rs9817452 (0.90), rs9854955 (0.98)	chr3:156795468, chr3:156795408, chr3:156795414, chr3:156795525	chr3:156795265-156797534	TIPARP (11.64), TIPARP-AS1 (0.15)	chr3:156392520-156395419	400049; 399989; 399995; 400106	26	35.3	4frag
LINC00880	rs56082403	rs13322435 (0.98), rs56406311 (0.90), rs9817452 (0.90), rs9854955 (0.98)	chr3:156795468, chr3:156795408, chr3:156795414, chr3:156795525	chr3:156795265-156797534	LEKR1 (0.08)	chr3:156543367-156546217	249251; 249191; 249197; 249308	11	13.42	4frag
LOC101929268	rs6471752	rs72639005 (0.84)	chr8:49321961	chr8:49321239-49322127	SNAI2 (39.39)	chr8:49833592-49834037	511631	6	10.4	1frag
LOC101929268	rs6471752	rs72639005 (0.84)	chr8:49321961	chr8:49321239-49323521	LOC101929217 (NA), TCONS_00014692 (0.01)	chr8:49532533-49534930	210572	8	6.47	4frag
LOC101929268	rs6471752	rs55864946 (0.84)	chr8:49340518	chr8:49339796-49340897	SNAI2 (39.39)	chr8:49832513-49834228	491995	6	6.81	4frag
LOC101929268	rs6471752	rs72639011 (0.84), rs72639012 (0.84)	chr8:49332315, chr8:49332429	chr8:49331194-49332506	SNAI2 (39.39)	chr8:49832513-49834228	500198; 500084	6	6.79	4frag
LOC101929268	rs6471752	rs72639005 (0.84)	chr8:49321961	chr8:49321239-49323521	SNAI2 (39.39)	chr8:49832513-49834228	510552	12	17.59	4frag
MEPE	rs72655796	rs1471401 (0.91)	chr4:88774340	chr4:88773167-88775420	SPP1 (12.86)	chr4:88893116-88897294	118776	24	24.17	4frag
MLPH	rs58057291	rs7598954 (0.87)	chr2:238364776	chr2:238364317-238365324	COL6A3 (125.76)	chr2:238322526-238323693	41083	6	5.12	1frag
MLPH	rs58057291	rs6722471 (0.93)	chr2:238384046	chr2:238383316-238384383	COL6A3 (125.76)	chr2:238322526-238323693	60353	6	6.17	1frag
MLPH	rs58057291	rs9287620 (0.87)	chr2:238368730	chr2:238368069-238369425	TCONS_00003518 (NA)	chr2:238343356-238345324	23406	9	6.6	1frag
MLPH	rs58057291	rs6722471 (0.93)	chr2:238384046	chr2:238383316-238385072	COL6A3 (125.76)	chr2:238322251-238324213	59833	10	5.22	4frag
MLPH	rs58057291	rs13408361 (0.90), rs7569197 (0.90), rs7571898 (0.90)	chr2:238382899, chr2:238383073, chr2:238383028	chr2:238379622-238383315	COL6A3 (125.76)	chr2:238322251-238324213	58686; 58860; 58815	15	8.88	4frag
MLPH	rs58057291	rs7598954 (0.87)	chr2:238364776	chr2:238363784-238365818	COL6A3 (125.76)	chr2:238322251-238324213	40563	16	7.26	4frag
MLPH	rs58057291	rs7598954 (0.87)	chr2:238364776	chr2:238363784-238365818	TCONS_00003518 (NA)	chr2:238343048-238345601	19175	20	6.61	4frag
MLPH	rs58057291	rs13408361 (0.90), rs7569197 (0.90), rs7571898 (0.90)	chr2:238382899, chr2:238383073, chr2:238383028	chr2:238379622-238383315	TCONS_00003518 (NA)	chr2:238343048-238345601	37298; 37472; 37427	17	9.22	4frag
MLPH	rs58057291	rs9287620 (0.87)	chr2:238368730	chr2:238367717-238369560	TCONS_00003518 (NA)	chr2:238343048-238345601	23129	19	7.29	4frag
PHLDB1	rs10790255	rs10892247 (0.85)	chr11:118490076	chr11:118488244-118490076	PHLDB1 (11.37)	chr11:118476826-118478699	11377	19	5.59	4frag
PLEKHG4	rs17680862	rs114485334 (0.83)	chr16:67035160	chr16:67034738-67036131	CES4A (0.22)	chr16:67034502-67034667	493	45	18.15	1frag
PLEKHG4	rs17680862	rs8047360 (0.80), rs8050375 (0.80)	chr16:67047332, chr16:67047475	chr16:67045427-67047611	FBXL8 (2.05), TRADD (11.46)	chr16:67191482-67194115	144150; 144007	4	6.4	4frag
PLEKHG4	rs17680862	rs8047360 (0.80), rs8050375 (0.80)	chr16:67047332, chr16:67047475	chr16:67045427-67047611	B3GNT9 (27.79)	chr16:67180890-67185452	133558; 133415	4	6.03	4frag
PLEKHG4	rs17680862	rs114485334 (0.83)	chr16:67035160	chr16:67034668-67036340	CES4A (0.22)	chr16:67032548-67034667	493	75	15.69	4frag
RNU5F-1	rs2275707	rs1694593 (0.96), rs1694594 (0.96)	chr1:220111743, chr1:220112428	chr1:220111739-220112625	SLC30A10 (0.00)	chr1:220101867-220102524	9219; 9904	11	5.58	1frag
SFRP4	rs17236800	rs10264106 (1.00)	chr7:37947818	chr7:37946357-37949222	STARD3NL (6.44)	chr7:38216218-38218882	268400	4	5.35	4frag
SFRP4	rs17236800	rs1014939 (0.99), rs2167269 (0.99)	chr7:37941925, chr7:37941929	chr7:37940583-37943163	TRG-AS1 (NA)	chr7:38380863-38383266	438938; 438934	3	5.33	4frag
SLC1A3	rs1428968	rs1428968 (1.00)	chr5:36646946	chr5:36643873-36647614	SLC1A3 (0.78)	chr5:36604411-36607081	39865	16	6.43	4frag
SLC8A1	rs10490046	rs10490046 (1.00)	chr2:40630678	chr2:40627464-40631273	SLC8A1 (3.39)	chr2:40657034-40659286	26356	28	6.69	4frag
SLX4IP	rs6040006	rs111539884 (0.88), rs74516716 (0.88), rs78532542 (0.88)	chr20:10545834, chr20:10546224, chr20:10545828	chr20:10544907-10548132	LOC339593 (NA), TCONS_l2_00016479 (NA), TCONS_l2_00016480 (NA), TCONS_l2_00016851 (0.01)	chr20:11253592-11255688	707758; 707368; 707764	7	6.18	4frag
SMAD3	rs28587205	rs1545161 (0.98)	chr15:67420680	chr15:67419391-67420686	SMAD3 (2.59)	chr15:67417712-67418833	1847	44	6.74	1frag
SMAD3	rs28587205	rs28587205 (1.00), rs72219900 (0.99)	chr15:67427897, chr15:67427887	chr15:67427098-67428426	SMAD3 (2.59)	chr15:67417712-67418833	9064; 9054	15	6.53	1frag
SMAD3	rs28587205	rs28587205 (1.00), rs72219900 (0.99)	chr15:67427897, chr15:67427887	chr15:67425829-67428426	SMAD3 (2.59)	chr15:67417712-67420972	6925; 6915	51	5.08	4frag
SMG6	rs35401268	rs35401268 (1.00)	chr17:2026417	chr17:2026042-2027041	SMG6 (3.19)	chr17:1991841-1992338	34079	6	6.12	1frag
SMG6	rs35401268	rs35401268 (1.00)	chr17:2026417	chr17:2023679-2027041	SMG6 (3.19)	chr17:1990384-1993253	33164	16	15.43	4frag
SPEN	rs6701290	rs6688051 (0.93)	chr1:16161530	chr1:16159858-16162843	ZBTB17 (6.09)	chr1:16301907-16303755	140377	6	7.04	4frag
SPEN	rs6701290	rs6688051 (0.93)	chr1:16161530	chr1:16159858-16162843	FLJ37453 (NA), SPEN (1.15)	chr1:16173718-16176860	12188	15	6.92	4frag
STARD3NL; EPDR1	rs6956946; rs1717731	rs1524068 (1.00), rs940347 (1.00); rs939666 (0.87)	chr7:38110394, chr7:38110626, chr7:38110425	chr7:38110358-38110749	EPDR1 (25.59)	chr7:37959704-37960377	150017; 150249; 150048	6	8.13	1frag
STARD3NL; EPDR1	rs6956946; rs1717731	rs1524068 (1.00), rs940347 (1.00); rs939666 (0.87)	chr7:38110394, chr7:38110626, chr7:38110425	chr7:38110024-38111382	SFRP4 (0.88)	chr7:37954243-37959010	151384; 151616; 151415	9	7.36	4frag
STARD3NL; EPDR1	rs6956946; rs1717731	rs1524068 (1.00), rs940347 (1.00); rs939666 (0.87)	chr7:38110394, chr7:38110626, chr7:38110425	chr7:38110024-38111382	EPDR1 (25.59)	chr7:37959704-37960934	149460; 149692; 149491	15	13	4frag

## Sheet: heel 0.4
GWAS_LOCUS	SENTINEL_SNP	PROXY_SNP_(R2)	SNP_POSITION	SNP_FRAGMENT	IMPLICATED_GENE_(fpkm)	BAIT	DISTANCE_SNP_BAIT	NUM_READS	CHiCAGO_SCORE	RESOLUTION
ANKFN1	rs72829754	rs10634984 (0.49), rs56335503 (0.96), rs8065311 (0.95)	chr17:54203660, chr17:54203655, chr17:54203360	chr17:54202823-54204912	NOG (21.00)	chr17:54669079-54672317	465419; 465424; 465719	7	8.11	4frag
BTBD16	rs7069328	rs10788274 (0.76)	chr10:124060802	chr10:124060259-124064132	HTRA1 (766.55)	chr10:124217461-124221173	156659	7	8.23	4frag
BTBD16	rs7069328	rs10788274 (0.76)	chr10:124060802	chr10:124060259-124064132	TCONS_00018622 (0.06)	chr10:124132197-124135371	71395	10	5.83	4frag
C11orf58	rs56928337	rs78152188 (0.99)	chr11:16635424	chr11:16634843-16640522	TCONS_00019584 (NA), TCONS_00019858 (NA)	chr11:15933125-15935115	700309	6	6.11	4frag
C2orf91	rs7576689	rs13431388 (0.59)	chr2:42304967	chr2:42303785-42305778	LOC101929723 (NA)	chr2:42160516-42161587	143380	8	9.49	4frag
CD109	rs10943130	rs9442970 (0.42)	chr6:74513576	chr6:74509817-74513974	SLC17A5 (7.34), TCONS_00011856 (0.06)	chr6:74363294-74364957	148619	7	5.48	4frag
CD68	rs78180894	rs62059823 (0.51)	chr17:7476493	chr17:7476156-7476634	MPDU1 (9.63)	chr17:7486277-7487303	9784	9	5.55	1frag
CD68	rs78180894	rs77711855 (0.58)	chr17:7452542	chr17:7452388-7454106	POLR2A (4.90), ZBTB4 (12.59)	chr17:7386892-7388462	64080	8	6.16	4frag
CRADD	rs7969076	rs10745659 (0.78), rs10859557 (0.78)	chr12:94092690, chr12:94093394	chr12:94089762-94093752	SOCS2 (3.78)	chr12:93965447-93966511	126179; 126883	7	5.14	4frag
CRADD	rs7969076	rs1552350 (0.75), rs1552351 (0.74)	chr12:94160951, chr12:94160995	chr12:94157985-94161306	SOCS2-AS1 (0.59)	chr12:93964179-93965446	195505; 195549	8	9.92	4frag
CRADD	rs7969076	rs1552350 (0.75), rs1552351 (0.74)	chr12:94160951, chr12:94160995	chr12:94157985-94161306	SOCS2 (3.78)	chr12:93965447-93966511	194440; 194484	13	15.33	4frag
CRADD	rs7969076	rs7953280 (0.88)	chr12:94136009	chr12:94135304-94136583	SOCS2 (3.78)	chr12:93965447-93966511	169498	13	14.25	4frag
CRADD	rs7969076	rs7953280 (0.88)	chr12:94136009	chr12:94135304-94136583	SOCS2-AS1 (0.59)	chr12:93964179-93965446	170563	8	9.25	4frag
CRTC3	rs11637971	rs8042913 (0.49)	chr15:91023147	chr15:91022541-91023534	IQGAP1 (29.08)	chr15:90930461-90932337	90810	6	5.04	4frag
DAB2	rs2542710	rs3849769 (0.41)	chr5:39421279	chr5:39419763-39421934	LOC101926940 (NA), TCONS_00009927 (NA)	chr5:39519199-39521275	97920	13	10.09	4frag
DLX5	rs1724298	rs1724298 (1.00)	chr7:96647184	chr7:96646512-96647203	SHFM1 (9.38)	chr7:96337452-96339356	307828	7	5.77	4frag
DLX5	rs1724298	rs2693314 (0.44)	chr7:96645654	chr7:96645128-96646045	SHFM1 (9.38)	chr7:96337452-96339356	306298	8	7.11	4frag
DLX6-AS1	rs17598132	rs73402679 (0.94)	chr7:96591973	chr7:96591705-96593624	SHFM1 (9.38)	chr7:96337452-96339356	252617	8	6.02	4frag
DNM3	rs12041600	rs1992549 (1.00), rs1992550 (1.00)	chr1:172224479, chr1:172224103	chr1:172223019-172224756	DNM3OS (8.92), MIR199A2 (NA)	chr1:172113767-172115731	108748; 108372	14	11.33	4frag
DNM3	rs12041600	rs1992549 (1.00), rs1992550 (1.00)	chr1:172224479, chr1:172224103	chr1:172223871-172224756	DNM3OS (8.92), MIR199A2 (NA)	chr1:172113767-172114867	109612; 109236	5	5.98	1frag
DNM3	rs12041600	rs2586393 (0.99)	chr1:172256116	chr1:172256023-172256988	DNM3OS (8.92), MIR199A2 (NA)	chr1:172113767-172115731	140385	7	5.08	4frag
DNM3	rs12041600	rs6694387 (0.94)	chr1:172292205	chr1:172291546-172292943	DNM3OS (8.92), MIR199A2 (NA)	chr1:172113767-172114867	177338	5	6.95	1frag
DNM3	rs12041600	rs6694387 (0.94)	chr1:172292205	chr1:172291505-172294256	DNM3OS (8.92), MIR199A2 (NA)	chr1:172113767-172115731	176474	16	17.51	4frag
DOT1L	rs4806832	rs2074554 (0.42)	chr19:2199351	chr19:2198795-2202738	DOT1L (1.38)	chr19:2163311-2165714	33637	8	5.47	4frag
EMP1	rs76243438	rs11055259 (0.65)	chr12:13325209	chr12:13324339-13325494	EMP1 (30.57)	chr12:13349427-13349928	24218	8	6.1	1frag
EMP1	rs76243438	rs11055259 (0.65), rs12228747 (0.59), rs12228756 (0.51)	chr12:13325209, chr12:13326367, chr12:13326456	chr12:13324339-13326744	EMP1 (30.57)	chr12:13348260-13349928	23051; 21893; 21804	21	6.5	4frag
EMP1	rs76243438	rs116942315 (1.00), rs117604090 (1.00), rs199595633 (1.00), rs75180224 (1.00)	chr12:13317379, chr12:13318722, chr12:13318663, chr12:13318745	chr12:13315391-13319837	EMP1 (30.57)	chr12:13348260-13349928	30881; 29538; 29597; 29515	23	9.81	4frag
EMP1	rs76243438	rs117604090 (1.00), rs199595633 (1.00), rs75180224 (1.00)	chr12:13318722, chr12:13318663, chr12:13318745	chr12:13317598-13319837	EMP1 (30.57)	chr12:13349427-13349928	30705; 30764; 30682	7	5.65	1frag
EMP1	rs76243438	rs12228747 (0.59), rs12228756 (0.51)	chr12:13326367, chr12:13326456	chr12:13325622-13326610	EMP1 (30.57)	chr12:13349427-13349928	23060; 22971	9	7.06	1frag
EN1	rs62159864	rs62159869 (0.97)	chr2:119613117	chr2:119612492-119613570	TCONS_00004419 (NA)	chr2:118981337-118982510	630607	5	7.1	4frag
FADS2	rs174574	rs3834458 (0.92)	chr11:61594920	chr11:61594296-61595250	FADS1 (19.09)	chr11:61584430-61585040	9880	8	5.79	1frag
FOSB	rs3170167	rs12972892 (0.51)	chr19:45982373	chr19:45981978-45983019	RTN2 (3.20)	chr19:45996318-45996737	13945	8	6.32	1frag
FRZB	rs10206992	rs12469777 (0.42), rs36090522 (0.99), rs9288087 (0.99)	chr2:183732364, chr2:183731767, chr2:183732037	chr2:183731671-183732826	FRZB (12.92)	chr2:183731417-183731566	798; 201; 471	91	20.52	1frag
FRZB	rs10206992	rs12469777 (0.42), rs36090522 (0.99), rs9288087 (0.99)	chr2:183732364, chr2:183731767, chr2:183732037	chr2:183731671-183734805	FRZB (12.92)	chr2:183731281-183731670	694; 97; 367	119	12.91	4frag
GMDS-AS1	rs4959677	rs1010762 (0.85), rs3924452 (0.71)	chr6:2476867, chr6:2476910	chr6:2475288-2477142	LINC01600 (NA), TCONS_00011252 (NA)	chr6:2633993-2637226	157126; 157083	14	6.4	4frag
GNG12-AS1	rs143243230	rs143243230 (1.00)	chr1:68664755	chr1:68663490-68666853	WLS (12.78)	chr1:68697769-68700716	33014	16	5.27	4frag
GPR182	rs2279743	rs10506350 (0.68)	chr12:57381675	chr12:57381619-57383485	NACA (22.66)	chr12:57118556-57120420	261255	8	11.3	4frag
GPR182	rs2279743	rs10506350 (0.68)	chr12:57381675	chr12:57381619-57383485	ZBTB39 (1.64)	chr12:57398687-57400911	17012	23	8.45	4frag
GPR182	rs2279743	rs10506350 (0.68)	chr12:57381675	chr12:57381619-57383485	HSD17B6 (4.03)	chr12:57156669-57157330	224345	3	6.42	4frag
GPR182	rs2279743	rs7136770 (0.68)	chr12:57381259	chr12:57380718-57381618	HSD17B6 (4.03)	chr12:57156669-57157330	223929	5	12.03	4frag
HOXA-AS3	rs62454420	rs2285721 (0.57)	chr7:27155353	chr7:27154266-27157462	SKAP2 (5.32)	chr7:26902307-26904462	250891	5	5.71	4frag
HOXA-AS3	rs62454420	rs62454414 (0.45)	chr7:27182329	chr7:27181414-27183066	SKAP2 (5.32)	chr7:26902307-26904462	277867	9	13.21	4frag
HOXA-AS3	rs62454420	rs62454420 (1.00)	chr7:27191804	chr7:27189235-27193757	SKAP2 (5.32)	chr7:26902307-26904462	287342	8	11.15	4frag
HOXA-AS3	rs62454420	rs62454420 (1.00)	chr7:27191804	chr7:27189235-27193757	CBX3 (15.70)	chr7:26240708-26243611	948193	6	6.55	4frag
HOXA-AS3	rs62454420	rs7798733 (0.70)	chr7:27153281	chr7:27152135-27154265	SKAP2 (5.32)	chr7:26902307-26904462	248819	7	8.83	4frag
HOXA11	rs17501090	rs149457254 (0.82)	chr7:27245023	chr7:27244252-27247065	HIBADH (10.12)	chr7:27701565-27703754	456542	7	9.06	4frag
HOXA11	rs17501090	rs149457254 (0.82)	chr7:27245023	chr7:27244252-27247065	TAX1BP1 (9.35)	chr7:27778086-27779831	533063	5	5.93	4frag
IGFBP7	rs11133474	rs11133472 (0.99), rs11133474 (1.00)	chr4:57904387, chr4:57905807	chr4:57903645-57906029	IGFBP7 (1445.99), IGFBP7-AS1 (0.58)	chr4:57975548-57978297	71161; 69741	9	7.11	4frag
JAG1	rs17457340	rs141094380 (0.95), rs78438678 (0.95)	chr20:10634658, chr20:10634675	chr20:10633081-10634819	LOC339593 (NA), TCONS_l2_00016479 (NA), TCONS_l2_00016480 (NA), TCONS_l2_00016851 (0.01)	chr20:11253592-11255688	618934; 618917	9	8.85	4frag
KCNE2	rs55787537	rs55787537 (1.00)	chr21:35717837	chr21:35717657-35719162	LINC00649 (0.02)	chr21:35320427-35322794	395043	8	11.79	4frag
KCNE2	rs55787537	rs55787537 (1.00)	chr21:35717837	chr21:35717657-35719162	TCONS_00029004 (NA)	chr21:35346712-35348814	369023	4	5.25	4frag
KIAA2012	rs62195575	rs13000317 (0.82)	chr2:202898137	chr2:202897090-202898765	CDK15 (0.09)	chr2:202669951-202672342	225795	5	7.06	4frag
KIAA2012	rs62195575	rs13384015 (0.87)	chr2:202929702	chr2:202929148-202929797	KIAA2012 (NA)	chr2:202937432-202938004	7730	10	5.17	1frag
KIAA2012	rs62195575	rs13384015 (0.87)	chr2:202929702	chr2:202927378-202929853	KIAA2012 (NA)	chr2:202937089-202938560	7387	26	7.08	4frag
LEKR1	rs344083	rs344088 (0.41), rs344089 (0.74)	chr3:156561361, chr3:156561616	chr3:156560787-156563107	SSR3 (60.86)	chr3:156271378-156273562	287799; 288054	8	5.65	4frag
LEKR1	rs344083	rs344088 (0.41), rs344089 (0.74)	chr3:156561361, chr3:156561616	chr3:156560787-156563107	TIPARP (11.64), TIPARP-AS1 (0.15)	chr3:156392520-156395419	165942; 166197	9	5.25	4frag
LINC00880	rs56082403	rs13322435 (0.98), rs56406311 (0.90), rs9817452 (0.90), rs9854955 (0.98)	chr3:156795468, chr3:156795408, chr3:156795414, chr3:156795525	chr3:156795265-156797534	LEKR1 (0.08)	chr3:156543367-156546217	249251; 249191; 249197; 249308	11	13.42	4frag
LINC00880	rs56082403	rs13322435 (0.98), rs56406311 (0.90), rs9817452 (0.90), rs9854955 (0.98)	chr3:156795468, chr3:156795408, chr3:156795414, chr3:156795525	chr3:156795265-156797534	SSR3 (60.86)	chr3:156271378-156273562	521906; 521846; 521852; 521963	17	21.52	4frag
LINC00880	rs56082403	rs13322435 (0.98), rs56406311 (0.90), rs9817452 (0.90), rs9854955 (0.98)	chr3:156795468, chr3:156795408, chr3:156795414, chr3:156795525	chr3:156795265-156797534	TIPARP (11.64), TIPARP-AS1 (0.15)	chr3:156392520-156395419	400049; 399989; 399995; 400106	26	35.3	4frag
LINC00880	rs56082403	rs13322435 (0.98), rs56406311 (0.90), rs9817452 (0.90), rs9854955 (0.98)	chr3:156795468, chr3:156795408, chr3:156795414, chr3:156795525	chr3:156795265-156797534	LINC00886 (0.55), TCONS_00006285 (NA), TCONS_l2_00019596 (0.03)	chr3:156534000-156536850	258618; 258558; 258564; 258675	14	17.41	4frag
LINC01877	rs4675694	rs114693875 (0.66)	chr2:200323452	chr2:200322875-200323463	SATB2 (5.97)	chr2:200321507-200322792	660	72	5.6	1frag
LINC01877	rs4675694	rs114693875 (0.66)	chr2:200323452	chr2:200322875-200324688	TCONS_00003477 (NA)	chr2:199178634-199179683	1143769	5	5.05	4frag
LOC100507065	rs11832031	rs4575324 (0.58)	chr12:66008897	chr12:66008655-66011097	RPSAP52 (0.42)	chr12:66219952-66223642	211055	6	5.25	4frag
LOC101929128	rs2929308	rs140242735 (0.42)	chr8:8887542	chr8:8887079-8889370	PPP1R3B (11.21), TCONS_00014599 (NA), TCONS_00014600 (NA)	chr8:9008564-9009520	121022	7	7.45	4frag
LOC101929268	rs6471752	rs10092171 (0.57)	chr8:49427167	chr8:49425268-49428100	SNAI2 (39.39)	chr8:49832513-49834228	405346	6	6.39	4frag
LOC101929268	rs6471752	rs10092171 (0.57)	chr8:49427167	chr8:49425268-49428100	TCONS_l2_00027750 (0.01), TCONS_l2_00027751 (0.02), TCONS_l2_00027752 (1.10)	chr8:49293479-49294466	132701	7	7.22	4frag
LOC101929268	rs6471752	rs10092171 (0.57)	chr8:49427167	chr8:49425268-49428100	LOC101929217 (NA), TCONS_00014692 (0.01)	chr8:49532533-49534930	105366	12	7.4	4frag
LOC101929268	rs6471752	rs55864946 (0.84), rs6471766 (0.58)	chr8:49340518, chr8:49340531	chr8:49339796-49340897	SNAI2 (39.39)	chr8:49832513-49834228	491995; 491982	6	6.81	4frag
LOC101929268	rs6471752	rs72635699 (0.66)	chr8:49218117	chr8:49216452-49219254	SNAI2 (39.39)	chr8:49832513-49834228	614396	5	5.73	4frag
LOC101929268	rs6471752	rs72639005 (0.84)	chr8:49321961	chr8:49321239-49322127	SNAI2 (39.39)	chr8:49833592-49834037	511631	6	10.4	1frag
LOC101929268	rs6471752	rs72639005 (0.84)	chr8:49321961	chr8:49321239-49323521	LOC101929217 (NA), TCONS_00014692 (0.01)	chr8:49532533-49534930	210572	8	6.47	4frag
LOC101929268	rs6471752	rs72639005 (0.84)	chr8:49321961	chr8:49321239-49323521	SNAI2 (39.39)	chr8:49832513-49834228	510552	12	17.59	4frag
LOC101929268	rs6471752	rs72639011 (0.84), rs72639012 (0.84)	chr8:49332315, chr8:49332429	chr8:49331194-49332506	SNAI2 (39.39)	chr8:49832513-49834228	500198; 500084	6	6.79	4frag
LOC105376480	rs947091	rs10826861 (0.78)	chr10:31040980	chr10:31040657-31042372	ZEB1 (4.62)	chr10:31608160-31610643	567180	5	5.58	4frag
MEPE	rs72655796	rs13127257 (0.45)	chr4:88765516	chr4:88764918-88766746	SPP1 (12.86)	chr4:88893116-88897294	127600	14	12.35	4frag
MEPE	rs72655796	rs1471401 (0.91)	chr4:88774340	chr4:88773167-88775420	SPP1 (12.86)	chr4:88893116-88897294	118776	24	24.17	4frag
MLPH	rs58057291	rs10445707 (0.76), rs9287620 (0.87)	chr2:238368751, chr2:238368730	chr2:238367717-238369560	TCONS_00003518 (NA)	chr2:238343048-238345601	23150; 23129	19	7.29	4frag
MLPH	rs58057291	rs10445707 (0.76), rs9287620 (0.87)	chr2:238368751, chr2:238368730	chr2:238368069-238369425	TCONS_00003518 (NA)	chr2:238343356-238345324	23427; 23406	9	6.6	1frag
MLPH	rs58057291	rs13408361 (0.90), rs7569197 (0.90), rs7571898 (0.90)	chr2:238382899, chr2:238383073, chr2:238383028	chr2:238379622-238383315	COL6A3 (125.76)	chr2:238322251-238324213	58686; 58860; 58815	15	8.88	4frag
MLPH	rs58057291	rs13408361 (0.90), rs7569197 (0.90), rs7571898 (0.90)	chr2:238382899, chr2:238383073, chr2:238383028	chr2:238379622-238383315	TCONS_00003518 (NA)	chr2:238343048-238345601	37298; 37472; 37427	17	9.22	4frag
MLPH	rs58057291	rs60187585 (0.75), rs61212490 (0.75), rs72248967 (0.75), rs7598954 (0.87)	chr2:238365159, chr2:238365230, chr2:238365210, chr2:238364776	chr2:238364317-238365324	COL6A3 (125.76)	chr2:238322526-238323693	41466; 41537; 41517; 41083	6	5.12	1frag
MLPH	rs58057291	rs60187585 (0.75), rs61212490 (0.75), rs72248967 (0.75), rs7598954 (0.87)	chr2:238365159, chr2:238365230, chr2:238365210, chr2:238364776	chr2:238363784-238365818	TCONS_00003518 (NA)	chr2:238343048-238345601	19558; 19629; 19609; 19175	20	6.61	4frag
MLPH	rs58057291	rs60187585 (0.75), rs61212490 (0.75), rs72248967 (0.75), rs7598954 (0.87)	chr2:238365159, chr2:238365230, chr2:238365210, chr2:238364776	chr2:238363784-238365818	COL6A3 (125.76)	chr2:238322251-238324213	40946; 41017; 40997; 40563	16	7.26	4frag
MLPH	rs58057291	rs6722471 (0.93)	chr2:238384046	chr2:238383316-238385072	COL6A3 (125.76)	chr2:238322251-238324213	59833	10	5.22	4frag
MLPH	rs58057291	rs6722471 (0.93)	chr2:238384046	chr2:238383316-238384383	COL6A3 (125.76)	chr2:238322526-238323693	60353	6	6.17	1frag
NAA38	rs74439044	rs74692204 (0.73)	chr17:7739215	chr17:7738449-7741434	CHD3 (27.25)	chr17:7789793-7792187	50578	10	7.39	4frag
NAA38	rs74439044	rs74692204 (0.73)	chr17:7739215	chr17:7738449-7741434	CYB5D1 (3.31), NAA38 (2.93)	chr17:7760882-7761779	21667	16	8.27	4frag
NFATC1	rs78015143	rs113094875 (0.71), rs11661433 (0.71), rs11664436 (0.71), rs76073781 (0.71), rs79962649 (0.71)	chr18:77267443, chr18:77267674, chr18:77267919, chr18:77267390, chr18:77267381	chr18:77266957-77267955	NFATC1 (1.04)	chr18:77154826-77155982	111461; 111692; 111937; 111408; 111399	4	5.02	1frag
NFATC1	rs78015143	rs113094875 (0.71), rs11661433 (0.71), rs11664436 (0.71), rs76073781 (0.71), rs79962649 (0.71)	chr18:77267443, chr18:77267674, chr18:77267919, chr18:77267390, chr18:77267381	chr18:77264525-77267955	NFATC1 (1.04)	chr18:77154826-77157739	109704; 109935; 110180; 109651; 109642	9	8.11	4frag
NFATC1	rs78015143	rs118138727 (0.72)	chr18:77258078	chr18:77257880-77261365	NFATC1 (1.04)	chr18:77154826-77157739	100339	8	6.62	4frag
NFATC1	rs78015143	rs142088680 (0.70)	chr18:77268219	chr18:77267956-77270344	NFATC1 (1.04)	chr18:77154826-77157739	110480	10	9.42	4frag
PCNX3	rs66864335	rs2075660 (0.48)	chr11:65414709	chr11:65412632-65415581	MIR4690 (NA)	chr11:65403617-65406141	8568	15	5.07	4frag
PCNX3	rs66864335	rs2075660 (0.48)	chr11:65414709	chr11:65412632-65415581	SIPA1 (2.65)	chr11:65406142-65407796	6913	22	7.56	4frag
PCNX3	rs66864335	rs2075660 (0.48)	chr11:65414709	chr11:65412632-65415581	SNX32 (0.05), TCONS_l2_00005064 (0.00), TCONS_l2_00005065 (0.01)	chr11:65600186-65602438	185477	5	7.16	4frag
PHLDB1	rs10790255	rs10892247 (0.85)	chr11:118490076	chr11:118488244-118490076	PHLDB1 (11.37)	chr11:118476826-118478699	11377	19	5.59	4frag
PLEKHG4	rs17680862	rs114485334 (0.83)	chr16:67035160	chr16:67034738-67036131	CES4A (0.22)	chr16:67034502-67034667	493	45	18.15	1frag
PLEKHG4	rs17680862	rs114485334 (0.83)	chr16:67035160	chr16:67034668-67036340	CES4A (0.22)	chr16:67032548-67034667	493	75	15.69	4frag
PLEKHG4	rs17680862	rs115135144 (0.54)	chr16:67433246	chr16:67431458-67434974	PLEKHG4 (3.12)	chr16:67312902-67315367	117879	4	5.57	4frag
PLEKHG4	rs17680862	rs12051247 (0.44)	chr16:67241282	chr16:67240347-67242673	ELMO3 (0.25)	chr16:67230556-67233755	7527	27	8.75	4frag
PLEKHG4	rs17680862	rs12051247 (0.44)	chr16:67241282	chr16:67240347-67242058	ELMO3 (0.25)	chr16:67231537-67233755	7527	11	6.52	1frag
PLEKHG4	rs17680862	rs34697097 (0.45)	chr16:67555339	chr16:67554482-67555993	C16orf86 (1.72), ENKD1 (3.95)	chr16:67699641-67701142	144302	4	5.59	4frag
PLEKHG4	rs17680862	rs8047360 (0.80), rs8050375 (0.80)	chr16:67047332, chr16:67047475	chr16:67045427-67047611	FBXL8 (2.05), TRADD (11.46)	chr16:67191482-67194115	144150; 144007	4	6.4	4frag
PLEKHG4	rs17680862	rs8047360 (0.80), rs8050375 (0.80)	chr16:67047332, chr16:67047475	chr16:67045427-67047611	B3GNT9 (27.79)	chr16:67180890-67185452	133558; 133415	4	6.03	4frag
RNU5F-1	rs2275707	rs1694593 (0.96), rs1694594 (0.96)	chr1:220111743, chr1:220112428	chr1:220111739-220112625	SLC30A10 (0.00)	chr1:220101867-220102524	9219; 9904	11	5.58	1frag
SFRP4	rs17236800	rs1014939 (0.99), rs2167269 (0.99)	chr7:37941925, chr7:37941929	chr7:37940583-37943163	TRG-AS1 (NA)	chr7:38380863-38383266	438938; 438934	3	5.33	4frag
SFRP4	rs17236800	rs10264106 (1.00)	chr7:37947818	chr7:37946357-37949222	STARD3NL (6.44)	chr7:38216218-38218882	268400	4	5.35	4frag
SLC1A3	rs1428968	rs1428967 (0.72), rs1428968 (1.00), rs3756467 (0.72)	chr5:36646915, chr5:36646946, chr5:36646553	chr5:36643873-36647614	SLC1A3 (0.78)	chr5:36604411-36607081	39834; 39865; 39472	16	6.43	4frag
SLC8A1	rs10490046	rs10490046 (1.00)	chr2:40630678	chr2:40627464-40631273	SLC8A1 (3.39)	chr2:40657034-40659286	26356	28	6.69	4frag
SLX4IP	rs6040006	rs111539884 (0.88), rs74516716 (0.88), rs78532542 (0.88)	chr20:10545834, chr20:10546224, chr20:10545828	chr20:10544907-10548132	LOC339593 (NA), TCONS_l2_00016479 (NA), TCONS_l2_00016480 (NA), TCONS_l2_00016851 (0.01)	chr20:11253592-11255688	707758; 707368; 707764	7	6.18	4frag
SMAD3	rs28587205	rs1545161 (0.98)	chr15:67420680	chr15:67419391-67420686	SMAD3 (2.59)	chr15:67417712-67418833	1847	44	6.74	1frag
SMAD3	rs28587205	rs28587205 (1.00), rs72219900 (0.99)	chr15:67427897, chr15:67427887	chr15:67425829-67428426	SMAD3 (2.59)	chr15:67417712-67420972	6925; 6915	51	5.08	4frag
SMAD3	rs28587205	rs28587205 (1.00), rs72219900 (0.99)	chr15:67427897, chr15:67427887	chr15:67427098-67428426	SMAD3 (2.59)	chr15:67417712-67418833	9064; 9054	15	6.53	1frag
SMG6	rs35401268	rs148183711 (0.68)	chr17:2118506	chr17:2117462-2118920	SMG6 (3.19)	chr17:1990384-1993253	125253	4	5.17	4frag
SMG6	rs35401268	rs35401268 (1.00)	chr17:2026417	chr17:2023679-2027041	SMG6 (3.19)	chr17:1990384-1993253	33164	16	15.43	4frag
SMG6	rs35401268	rs35401268 (1.00)	chr17:2026417	chr17:2026042-2027041	SMG6 (3.19)	chr17:1991841-1992338	34079	6	6.12	1frag
SOST	rs188810925	rs76449013 (0.69)	chr17:41791049	chr17:41790169-41792450	SOST (3.53)	chr17:41835854-41838102	44805	10	11.29	4frag
SOST	rs7209826	rs1107747 (0.70), rs1107748 (0.70)	chr17:41774270, chr17:41773814	chr17:41773468-41776730	SOST (3.53)	chr17:41835854-41838102	61584; 62040	14	20.2	4frag
SOST	rs7209826	rs1107747 (0.70), rs1107748 (0.70)	chr17:41774270, chr17:41773814	chr17:41773468-41776730	ETV4 (0.16)	chr17:41606400-41609368	164902; 164446	4	6.54	4frag
SOST	rs7209826	rs1107747 (0.70), rs1107748 (0.70)	chr17:41774270, chr17:41773814	chr17:41773468-41776730	CD300LG (0.00)	chr17:41923165-41925386	148895; 149351	6	7.07	4frag
SPEN	rs6701290	rs3738640 (0.59), rs56783248 (0.59)	chr1:16344466, chr1:16344684	chr1:16344250-16344730	HSPB7 (2.72)	chr1:16344775-16345378	309; 91	109	12.08	1frag
SPEN	rs6701290	rs3738640 (0.59), rs56783248 (0.59)	chr1:16344466, chr1:16344684	chr1:16343360-16344774	HSPB7 (2.72)	chr1:16344775-16346458	309; 91	140	6.67	4frag
SPEN	rs6701290	rs6688051 (0.93)	chr1:16161530	chr1:16159858-16162843	FLJ37453 (NA), SPEN (1.15)	chr1:16173718-16176860	12188	15	6.92	4frag
SPEN	rs6701290	rs6688051 (0.93)	chr1:16161530	chr1:16159858-16162843	ZBTB17 (6.09)	chr1:16301907-16303755	140377	6	7.04	4frag
ST5	rs71059192	11:8985916:GGGCTCAGGCTCA:GGGCTCAGGCTCAGGCTCA (0.52)	chr11:8985916	chr11:8984681-8985965	ST5 (2.51)	chr11:8832425-8833001	152915	4	6.32	1frag
STARD3NL	rs6956946	rs939666 (0.87), rs1524068 (1.00), rs6975644 (0.55), rs940347 (1.00)	chr7:38110394, chr7:38110626, chr7:38110460, chr7:38110425	chr7:38110358-38110749	EPDR1 (25.59)	chr7:37959704-37960377	150017; 150249; 150083; 150048	6	8.13	1frag
STARD3NL	rs6956946	rs939666 (0.87), rs1524068 (1.00), rs6975644 (0.55), rs940347 (1.00)	chr7:38110394, chr7:38110626, chr7:38110460, chr7:38110425	chr7:38110024-38111382	SFRP4 (0.88)	chr7:37954243-37959010	151384; 151616; 151450; 151415	9	7.36	4frag
STARD3NL	rs6956946	rs939666 (0.87), rs1524068 (1.00), rs6975644 (0.55), rs940347 (1.00)	chr7:38110394, chr7:38110626, chr7:38110460, chr7:38110425	chr7:38110024-38111382	EPDR1 (25.59)	chr7:37959704-37960934	149460; 149692; 149526; 149491	15	13	4frag
TBX3	rs11067228	rs1427760 (0.70)	chr12:115100714	chr12:115099027-115101242	TCONS_00020938 (0.01)	chr12:116200308-116201847	1099594	8	10.72	4frag
THADA	rs6761129	rs10186307 (0.62), rs5830763 (0.62)	chr2:43839896, chr2:43839773	chr2:43839412-43841145	DYNC2LI1 (2.46)	chr2:44001052-44003081	161156; 161279	6	6.94	4frag
TPCN2	rs3829241	rs2123759 (0.61)	chr11:68868315	chr11:68867541-68868777	CCND1 (88.53)	chr11:69455848-69456254	587533	3	5.11	1frag
TPCN2	rs3829241	rs2123759 (0.61), rs930785 (0.61)	chr11:68868315, chr11:68868974	chr11:68867088-68871802	CCND1 (88.53)	chr11:69454756-69456407	586441; 585782	8	14.71	4frag
TPCN2	rs3829241	rs2123759 (0.61), rs930785 (0.61)	chr11:68868315, chr11:68868974	chr11:68867088-68871802	ORAOV1 (1.92)	chr11:69489308-69491974	620993; 620334	11	19.35	4frag
WNT2B	rs3790608	rs12122980 (0.53)	chr1:113157181	chr1:113156413-113157724	CTTNBP2NL (7.40)	chr1:112938286-112940979	216202	6	5.67	4frag
WNT2B	rs3790608	rs12122980 (0.53)	chr1:113157181	chr1:113156543-113157221	CTTNBP2NL (7.40)	chr1:112938686-112940096	217085	4	6.19	1frag
WNT2B	rs3790608	rs2887882 (0.52)	chr1:113170389	chr1:113169039-113170695	CTTNBP2NL (7.40)	chr1:112938286-112940979	229410	6	5.78	4frag
WNT2B	rs3790608	rs6679 (0.52)	chr1:113243048	chr1:113242192-113244157	CTTNBP2NL (7.40)	chr1:112938286-112940979	302069	6	6.55	4frag
WNT4	rs7519889	rs12404660 (0.69)	chr1:22458794	chr1:22457229-22460199	WNT4 (0.12)	chr1:22468350-22470876	9556	34	6.82	4frag
WNT4	rs7519889	rs12404660 (0.69)	chr1:22458794	chr1:22457229-22460199	TCONS_00000863 (NA), TCONS_00001956 (NA)	chr1:22582781-22583646	123987	8	6.94	4frag
WNT4	rs7519889	rs12404660 (0.69)	chr1:22458794	chr1:22458667-22459843	WNT4 (0.12)	chr1:22468614-22470706	9820	10	5.23	1frag
