# Supplementary material for: Genome-scale Capture C promoter interactions implicate effector genes at GWAS loci for bone mineral density
Source: Nat Commun. 2019 Mar 19;10:1260. doi: 10.1038/s41467-019-09302-x (PMC6425012; doi:10.1038/s41467-019-09302-x)
Supplement: Supplementary file 8 — Supplementary Data 5 [file 41467_2019_9302_MOESM8_ESM.xlsx]

## Sheet: HepG2 Summary 0.8
LOCUS	SENTINEL_SNP	PROXY_SNP (R2)	IMPLICATED_GENE	GWAS Set
FRZB	rs10206992	rs36090522 (0.99), rs9288087 (0.99)	FRZB	heel
LEKR1	rs344083	rs344083 (1)	SSR3, TIPARP, TIPARP-AS1	heel, dexa
LINC00880	rs56082403	rs13322435 (0.98), rs56406311 (0.90), rs9817452 (0.90), rs9854955 (0.98)	SSR3, TIPARP, TIPARP-AS1	heel
LOC441178	rs528738	rs111846718 (0.95), rs524324 (0.92), rs560315 (0.85)	LOC441178	heel
PLEKHG4	rs17680862	rs78330293 (0.83)	B3GNT9, NOL3	heel
SLX4IP	rs6040006	rs74516716 (0.88)	SLX4IP	heel

## Sheet: HepG2 dexa 0.8
INT_NAME	GWAS_LOCUS	SENTINEL_SNP	PROXY_SNP_(R2)	SNP_POSITION	SNP_FRAGMENT	IMPLICATED_GENE	BAIT	DISTANCE_SNP_BAIT	NUM_READS	CHiCAGO_SCORE	RESOLUTION
chr3:156555969-156559652+chr3:156392520-156395419	LEKR1	rs344081	rs344081 (1)	chr3:156555984	chr3:156555969-156559652	TIPARP, TIPARP-AS1	chr3:156392520-156395419	160565	8	5.02	4frag
chr3:156555969-156559652+chr3:156271378-156273562	LEKR1	rs344081	rs344081 (1)	chr3:156555984	chr3:156555969-156559652	SSR3	chr3:156271378-156273562	282422	8	6.36	4frag

## Sheet: HepG2 heel 0.8
INT_NAME	GWAS_LOCUS	SENTINEL_SNP	PROXY_SNP)	SNP_POSITION	SNP_FRAGMENT	IMPLICATED_GENE	BAIT	DISTANCE_SNP_BAIT	NUM_READS	CHiCAGO_SCORE	RESOLUTION
chr2:183731671-183732826+chr2:183731417-183731566	FRZB	rs10206992	rs36090522 (0.99), rs9288087 (0.99)	chr2:183731767, chr2:183732037	chr2:183731671-183732826	FRZB	chr2:183731417-183731566	201; 471	390	31.84	1frag
chr2:183731671-183734805+chr2:183731281-183731670	FRZB	rs10206992	rs36090522 (0.99), rs9288087 (0.99)	chr2:183731767, chr2:183732037	chr2:183731671-183734805	FRZB	chr2:183731281-183731670	97; 367	509	39.8	4frag
chr3:156555969-156559652+chr3:156271378-156273562	LEKR1	rs344083	rs344083 (1.00)	chr3:156556312	chr3:156555969-156559652	SSR3	chr3:156271378-156273562	282750	8	6.36	4frag
chr3:156555969-156559652+chr3:156392520-156395419	LEKR1	rs344083	rs344083 (1.00)	chr3:156556312	chr3:156555969-156559652	TIPARP, TIPARP-AS1	chr3:156392520-156395419	160893	8	5.02	4frag
chr3:156795265-156797534+chr3:156271378-156273562	LINC00880	rs56082403	rs13322435 (0.98), rs56406311 (0.90), rs9817452 (0.90), rs9854955 (0.98)	chr3:156795468, chr3:156795408, chr3:156795414, chr3:156795525	chr3:156795265-156797534	SSR3	chr3:156271378-156273562	521906; 521846; 521852; 521963	8	8.28	4frag
chr3:156795265-156797534+chr3:156392520-156395419	LINC00880	rs56082403	rs13322435 (0.98), rs56406311 (0.90), rs9817452 (0.90), rs9854955 (0.98)	chr3:156795468, chr3:156795408, chr3:156795414, chr3:156795525	chr3:156795265-156797534	TIPARP, TIPARP-AS1	chr3:156392520-156395419	400049; 399989; 399995; 400106	8	7.91	4frag
chr6:168132867-168136369+chr6:168083211-168087832	LOC441178	rs528738	rs111846718 (0.95), rs524324 (0.92)	chr6:168135104, chr6:168134554	chr6:168132867-168136369	LOC441178	chr6:168083211-168087832	47272; 46722	18	10.03	4frag
chr6:168142503-168145208+chr6:168083211-168087832	LOC441178	rs528738	rs560315 (0.85)	chr6:168143639	chr6:168142503-168145208	LOC441178	chr6:168083211-168087832	55807	11	5.32	4frag
chr6:168143060-168145208+chr6:168083211-168084773	LOC441178	rs528738	rs560315 (0.85)	chr6:168143639	chr6:168143060-168145208	LOC441178	chr6:168083211-168084773	58866	6	5.28	1frag
chr16:67051639-67052060+chr16:67204098-67205321	PLEKHG4	rs17680862	rs78330293 (0.83)	chr16:67051849	chr16:67051639-67052060	NOL3	chr16:67204098-67205321	152249	4	5.93	1frag
chr16:67051639-67052384+chr16:67180890-67185452	PLEKHG4	rs17680862	rs78330293 (0.83)	chr16:67051849	chr16:67051639-67052384	B3GNT9	chr16:67180890-67185452	129041	5	5.66	4frag
chr16:67051639-67052384+chr16:67202618-67205371	PLEKHG4	rs17680862	rs78330293 (0.83)	chr16:67051849	chr16:67051639-67052384	NOL3	chr16:67202618-67205371	150769	6	6.25	4frag
chr20:10544907-10548132+chr20:10415258-10417241	SLX4IP	rs6040006	rs74516716 (0.88)	chr20:10546224	chr20:10544907-10548132	SLX4IP	chr20:10415258-10417241	128983	8	5.89	4frag
