# Supplementary material for: Genome-scale Capture C promoter interactions implicate effector genes at GWAS loci for bone mineral density
Source: Nat Commun. 2019 Mar 19;10:1260. doi: 10.1038/s41467-019-09302-x (PMC6425012; doi:10.1038/s41467-019-09302-x)
Supplement: Supplementary file 9 — Supplementary Data 6 [file 41467_2019_9302_MOESM9_ESM.xlsx]

## Sheet: adipo 0.4
INT_NAME	GWAS_LOCUS	SENTINEL_SNP	PROXY_SNP (R2)	SNP_POSITION	SNP_FRAGMENT	IMPLICATED_GENE	BAIT	DISTANCE_SNP_BAIT	NUM_READS	CHiCAGO_SCORE	RESOLUTION
chr7:120725074-120726035+chr7:120590161-120591237	CPED1	rs13245690	rs1861000 (0.63), rs3068006 (0.63)	chr7:120725354, chr7:120725341	chr7:120725074-120726035	ING3	chr7:120590161-120591237	134117; 134104	5	5.74	1frag
chr7:120725074-120726035+chr7:120628556-120630028	CPED1	rs13245690	rs1861000 (0.63), rs3068006 (0.63)	chr7:120725354, chr7:120725341	chr7:120725074-120726035	CPED1	chr7:120628556-120630028	95326; 95313	7	9.21	1frag
chr7:120724309-120726872+chr7:120590161-120594185	CPED1	rs13245690	rs1861000 (0.63), rs3068006 (0.63)	chr7:120725354, chr7:120725341	chr7:120724309-120726872	ING3	chr7:120590161-120594185	131169; 131156	14	9.22	4frag
chr7:38110024-38111382+chr7:37954243-37959010	STARD3NL	rs6959212	rs1524068 (1.00), rs6975644 (0.55), rs940347 (1.00)	chr7:38110626, chr7:38110460, chr7:38110425	chr7:38110024-38111382	SFRP4	chr7:37954243-37959010	151616; 151450; 151415	9	6.09	4frag
chr7:38110024-38111382+chr7:37959704-37960934	STARD3NL	rs6959212	rs1524068 (1.00), rs6975644 (0.55), rs940347 (1.00)	chr7:38110626, chr7:38110460, chr7:38110425	chr7:38110024-38111382	EPDR1	chr7:37959704-37960934	149692; 149526; 149491	8	5.91	4frag
