# Supplementary material for: Genome-scale Capture C promoter interactions implicate effector genes at GWAS loci for bone mineral density
Source: Nat Commun. 2019 Mar 19;10:1260. doi: 10.1038/s41467-019-09302-x (PMC6425012; doi:10.1038/s41467-019-09302-x)
Supplement: Supplementary file 10 — Source Data [file 41467_2019_9302_MOESM10_ESM.xlsx]

## Sheet: Figure 2
									Average values to create graphs
	ID1	RUNX2	ALPL						ID1	RUNX2	ALPL
CONsiR-CON (donor 1)	1	1	1						1	1	1
CONsiR-CON (donor 2)	1	1	1
CONsiR-CON (donor 3)	1	1	1
CONsiR-CON (donor 4)	1	1	1
CONsiR-BMP2 (donor 1)	58.1718	2.72579	19.255						19.5405	1.71374	10.7419
CONsiR-BMP2 (donor 2)	6.55504	1.34642	12.3297
CONsiR-BMP2 (donor 3)	9.81691	1.55591	8.46721
CONsiR-BMP2 (donor 4)	3.61828	1.22686	2.91556
ING3siR-CON (donor 1)	1.62486	1.70342	0.418058						1.39367	1.48543	0.438108
ING3siR-CON (donor 2)	1.13942	1.32196	0.332366
ING3siR-CON (donor 3)	1.27463	1.55847	0.396165
ING3siR-CON (donor 4)	1.53577	1.35786	0.605845
ING3siR-BMP2 (donor 1)	90.6355	3.47946	4.80625						32.0485	2.64509	2.79243
ING3siR-BMP2 (donor 2)	13.2298	1.89091	2.78948
ING3siR-BMP2 (donor 3)	15.924	3.53135	3.17323
ING3siR-BMP2 (donor 4)	8.40483	1.67865	0.400752
CPED1siR-CON (donor 1)	0.554651	0.825202	0.491744						0.528959	0.880734	0.594055
CPED1siR-CON (donor 2)	0.548816	0.903578	0.581569
CPED1siR-CON (donor 3)	0.53722	0.956667	0.682763
CPED1siR-CON (donor 4)	0.475148	0.837488	0.620145
CPED1siR-BMP2 (donor 1)	42.5854	2.64209	14.193						16.9213	1.66448	6.04497
CPED1siR-BMP2 (donor 2)	8.20665	1.17669	3.86998
CPED1siR-BMP2 (donor 3)	12.2981	1.68139	4.21421
CPED1siR-BMP2 (donor 4)	4.59503	1.15774	1.90266
WNT16siR-CON (donor 1)	0.703753	0.854892	0.257542						0.414048	0.77431	0.458878
WNT16siR-CON (donor 2)	0.357418	0.978542	0.735621
WNT16siR-CON (donor 3)
WNT16siR-CON (donor 4)	0.180973	0.489495	0.383472
WNT16siR-BMP2 (donor 1)	41.1508	1.3817	13.7722						16.4272	1.5293	6.54355
WNT16siR-BMP2 (donor 2)	5.54418	2.8374	4.28753
WNT16siR-BMP2 (donor 3)
WNT16siR-BMP2 (donor 4)	2.5867	0.368799	1.57093
	ID1	RUNX2	ALPL						ID1	RUNX2	ALPL
CONsiR-CON (donor 1)	1	1	1						1	1	1
CONsiR-CON (donor 2)	1	1	1
CONsiR-CON (donor 3)	1	1	1
CONsiR-BMP2 (donor 1)	52.416	2.54644	21.2836						52.1997	2.28399	11.2268
CONsiR-BMP2 (donor 2)	40.5828	2.23869	4.8997
CONsiR-BMP2 (donor 3)	63.6002	2.06683	7.49716
SFRP4siR-CON (donor 1)	1.36329	0.828324	0.541728						0.860738	0.913423	0.614583
SFRP4siR-CON (donor 2)	0.890445	0.801219	0.740005
SFRP4siR-CON (donor 3)	0.328476	1.11073	0.562016
SFRP4siR-BMP2 (donor 1)	57.8633	2.02505	22.8155						54.9487	1.82282	10.7081
SFRP4siR-BMP2 (donor 2)	33.4411	1.51705	2.27824
SFRP4siR-BMP2 (donor 3)	73.5418	1.92636	7.03046
EPDR1siR-CON (donor 1)	0.577213	0.646868	0.687448						0.509655	0.752757	0.639837
EPDR1siR-CON (donor 2)	0.498894	0.752527	0.678308
EPDR1siR-CON (donor 3)	0.452858	0.858876	0.553754
EPDR1siR-BMP2 (donor 1)	68.0274	1.31678	9.89253						84.509	1.84564	6.92866
EPDR1siR-BMP2 (donor 2)	42.1287	3.1258	2.62818
EPDR1siR-BMP2 (donor 3)	143.371	1.09436	8.26529
	Raw integrated Density values obtained from Image J										vs all average
	donor 1	Donor 2	Donor 2 _repeat	Donor 3	Donor2_repeat 2			Average	Stdev		Fold	Stdev
CONsiRNA-CONTROL	1639650	4460715	2402865	1381080	996285			2176119	1.37683e+06		0.991769	0.627494
CONsiRNA-BMP2	26353230	24417015	32758320	21688770	4621875			21967842	1.05193e+07		10.0119	4.7942
ING3siRNA-CONTROL	2393940	1194165	1025610	1208445	1877820			1539996	578244		0.701855	0.263535
ING3siRNA-BMP2	3364725	5031915	6324765	2990640	1044480			3751305	2.01975e+06		1.70966	0.920505
CPED1siRNA-CONTROL	1050090	307785	1985175	2433720	734655			1302285	883363		0.593518	0.402594
CPED1siRNA-BMP2	20637660	20619555	23263905	11849595	8128125			16899768	6.5337e+06		7.70209	2.97774
	Donor 1	Donor 2	Donor 3	Donor 4	Donor 3_repeat
CONsiRNA-CONTROL	2275620	1261995	2318970	1812540	996285			1733082	593447		0.789854	0.270464
CONsiRNA-BMP2	14963145	41754210	20282955	44292990	4621875			25183035	1.72555e+07		11.4772	7.86423
WNT16siRNA-CONTROL	846090	1100325	6645300	1794690	385560			2154393	2.56169e+06		0.981867	1.1675
WNT16siRNA-BMP2	24582765	35259870	12250965	49386105	6594810			25614903	1.7317e+07		11.674	7.89226
	All Average	Stdev
CONsiRNA-CONTROL	2.19418e+06	1.01321e+06
	Integrated Density Values from Image J analysis
	Donor 1	Donor 2	Donor 2 (repeat)	Donor 3					Average	Stdev		Fold	Stdev
CONTROLsiRNA-CONTROL	2053515	3975450	2871810	853485					2438565	1.31788e+06		1	1.85036
CONTROLsiRNA-BMP2	230546010	143159550	158163495	237178050					1.92262e+08	4.85004e+07		78.8422	19.8889
ING3siRNA-CONTROL	1119450	1694730	639285	1436160					1.22241e+06	454390		0.501281	0.186335
ING3siRNA-BMP2	2897820	3513645	3541695	43971945					1.34813e+07	2.03293e+07		5.52836	8.33658
CPED1siRNA-CONTROL	2685660	3300720	1632765	901425					2.13014e+06	1.0702e+06		0.873523	0.438865
CPED1siRNA-BMP2	261348990	156139050	126222195	160945800					1.76164e+08	5.8831e+07		72.2409	24.1253
	Donor 1	Donor2	Donor 3	Donor 2 (repeat)	Donor 3 (repeat)				Average	Stdev		Fold	Stdev
CONTROLsiRNA-CONTROL	751995	2730540	2645880	2871810	853485				1970742	1.06989e+06		1	0.542886
CONTROLsiRNA-BMP2	145237035	166620825	248044365	158163495	237178050				191048754	4.78364e+07		96.9425	24.2733
WNT16siRNA-CONTROL	941715	2924340	2418165	2053260	2787150				2224926	793523		1.12898	0.402652
WNT16siRNA-BMP2	127917945	128223690	204877710	5124990	137414910				120711849	7.21657e+07		61.252	36.6186
	Raw integrated Density values obtained from Image J
	Donor 1	Donor 2	Donor 2_well 2	Donor 3	Donor 4	Donor 4_well2	Donor 3 (repeat)			Average	Stdev		Fold	Stdev
CONsiRNA-CONTROL	741285	5295840	5306040	4451535	1880370	1695240	2494410			3657822	1.99308e+06		1	0.544881
CONsiRNA-BMP2	25728225	54716115	48476775	26765310	5669415	4192965	12127035			33562692	1.75853e+07		9.17559	4.80758
SFRP4siRNA-CONTROL	793560	8840340	4842960	4291140	590070	1286220	4448220			4643244	2.85647e+06		1.2694	0.78092
SFRP4siRNA-BMP2	18283245	54172455	52777860	14487060	4317405	8974470	9484215			29840967	2.18051e+07		8.15812	5.96121
EPDR1siRNA-CONTROL	1733235	6418095	7474050	4107540	1162035	1583040	2582385			4463061	2.44967e+06		1.22014	0.669707
EPDR11siRNA-BMP2	5132385	31923450	25585935	10373910	859605		2543625			15111861	1.29647e+07		4.13138	3.54438
	Integrated Density Values from Image J analysis								Converted
	Donor 1	Donor 2	Donor 3	Donor 2 (repeat)		Average	Stdev		Fold	Stdev
CONTROLsiRNA-CONTROL	1322940	3217845	4264875	408255		2.30348e+06	1.75466e+06		1	0.761742
CONTROLsiRNA-BMP2	278397525	312432885	172964205	142420560		2.26554e+08	8.16767e+07		98.3529	35.458
SFRP4siRNA-CONTROL	1052130	1935705	3759975	1390260		2.03452e+06	1.20653e+06		0.883237	0.523785
SFRP4siRNA-BMP2	285915435	63693900	4708575	159359955		1.28419e+08	1.22822e+08		55.7502	53.3204
EPDR1siRNA-CONTROL	1473135	712215	1839825	374595		1.09994e+06	674082		0.477514	0.292637
EPDR1siRNA-BMP2	118479120	1435395	5925690	408255		31562115	5.79942e+07		13.7019	25.1768

## Sheet: Figure 3
	% of lipid droplets per well
	Donor 1		Donor 2			Graph
	well 1	well 2	well 1	well 2		Average	Std dev
CONsiRNA-CONTROL	14.55	7.37	6.67	12		10.1475	3.76923
CONsiRNA-Adipo	100	100	120	83.33		100.832	15.0013
ING3siRNA-CONTROL	3.64	4.21	16.67	8		8.13	6.01318
ING3siRNA-Adipo	774.55	633.68	976.67	716		775.225	146.2
EPDR1siRNA-CONTROL	12.73	6.32	20	8		11.7625	6.12562
EPDR1siRNA-Adipo	316.36	180	480	488		366.09	147.128
						Average values to create graph
	C/EBP alpha	PPAR gamma				C/EBP alpha	PPAR gamma
CONsiR-CON (donor 1)	1	1				1	1
CONsiR-CON (donor 2)	1	1
CONsiR-CON (donor 3)	1	1
CONsiR-CON (donor 4)	1	1
CONsiR-Adipo (donor 1)	66.6663	26.2064				57.9927	17.3419
CONsiR-Adipo (donor 2)	82.0854	20.7172
CONsiR-Adipo (donor 3)	32.8979	11.5159
CONsiR-Adipo (donor 4)	50.3212	10.9282
ING3siR-CON (donor 1)	2.17955	1.33093				2.03961	0.986055
ING3siR-CON (donor 2)	2.62261	0.977053
ING3siR-CON (donor 3)	1.3647	0.930999
ING3siR-CON (donor 4)	1.99159	0.705238
ING3siR-Adipo (donor 1)	150.955	35.8332				208.34	27.3528
ING3siR-Adipo (donor 2)	237.105	33.5789
ING3siR-Adipo (donor 3)	184.826	22.5308
ING3siR-Adipo (donor 4)	260.473	17.4683
EPDR1siR-CON (donor 1)	0.602438	1.41534				1.21448	1.70672
EPDR11siR-CON (donor 2)	1.38353	1.27208
EPDR11siR-CON (donor 3)	1.52058	2.2723
EPDR1siR-CON (donor 4)	1.35137	1.86716
EPDR1siR-Adipo (donor 1)	142.509	39.0855				177.607	28.5753
EPDR1siR-Adipo (donor 2)	248.461	33.8656
EPDR1siR-Adipo (donor 3)	152.331	22.8527
EPDR1siR-Adipo2 (donor 4)	167.127	18.4972

## Sheet: Supplementary Figure 6
						Average values to create graphs
	ING3	CPED1	WNT16	SP7		ING3	CPED1	WNT16	SP7
CONsiR-CON (donor 1)	1	1	1	1		1	1	1	1
CONsiR-CON (donor 2)	1	1	1	1
CONsiR-CON (donor 3)	1	1	1	1
CONsiR-CON (donor 4)	1	1	1	1
CONsiR-BMP2 (donor 1)	1.14721	0.521529	34.4988	8022.36		0.829564	0.325129	13.8482	8420.74
CONsiR-BMP2 (donor 2)	0.606288	0.272714	4.46521	6102.2
CONsiR-BMP2 (donor 3)	0.928586	0.318692	5.09616	11356.4
CONsiR-BMP2 (donor 4)	0.636176	0.18758	11.3328	8202.02
ING3siR-CON (donor 1)	0.262982	1.15315	2.51847	1.5402		0.227482	0.941512	2.23736	5.99512
ING3siR-CON (donor 2)	0.169075	0.868592	0.999643	4.48813
ING3siR-CON (donor 3)	0.257601	0.898024	3.46494	14.498
ING3siR-CON (donor 4)	0.220269	0.846282	1.96638	3.45413
ING3siR-BMP2 (donor 1)	0.273781	0.570814	124.667	7513.11		0.208667	0.386377	54.4697	10526.3
ING3siR-BMP2 (donor 2)	0.13406	0.355051	23.4382	4220.4
ING3siR-BMP2 (donor 3)	0.28607	0.343054	29.5568	23017.6
ING3siR-BMP2 (donor 4)	0.140758	0.276588	40.2171	7354.22
CPED1siR-CON (donor 1)	0.777335	0.0422124	1.50256	1.73687		0.828262	0.0439662	1.35742	5.80472
CPED1siR-CON (donor 2)	0.725193	0.0401921	0.788371	6.51641
CPED1siR-CON (donor 3)	1.00956	0.0221731	1.64158	10.8589
CPED1siR-CON (donor 4)	0.800957	0.0712872	1.49716	4.10671
CPED1siR-BMP2 (donor 1)	0.847262	0.0282206	48.08	16443.2		0.673462	0.0218831	23.7456	10736
CPED1siR-BMP2 (donor 2)	0.475643	0.0279062	10.9698	4487.97
CPED1siR-BMP2 (donor 3)	0.810483	0.0125493	13.6841	12901.5
CPED1siR-BMP2 (donor 4)	0.560461	0.0188561	22.2484	9111.22
WNT16siR-CON (donor 1)	1.70378	0.859776	0.145929	1.45825		1.11096	0.713073	0.0953879	1.50278
WNT16siR-CON (donor 2)	0.673175	0.577798	0.0853944	1.33088
WNT16siR-CON (donor 3)
WNT16siR-CON (donor 4)	0.955914	0.701646	0.0548408	1.7192
WNT16siR-BMP2 (donor 1)	1.49897	0.653462	0.842025	7171.39		0.829897	0.363381	0.612574	5789.01
WNT16siR-BMP2 (donor 2)	0.566515	0.241564	0.421711	7527.03
WNT16siR-BMP2 (donor 3)
WNT16siR-BMP2 (donor 4)	0.424209	0.195115	0.573987	2668.62
						Average values to create graphs
	SFRP4	EPDR1	SP7			SFRP4	EPDR1	SP7
CONsiR-CON (donor 1)	1	1	1			1	1	1
CONsiR-CON (donor 2)	1	1	1
CONsiR-CON (donor 3)	1	1	1
CONsiR-BMP2 (donor 1)	0.450031	2.15645	2015.3			0.470185	1.80856	1647.03
CONsiR-BMP2 (donor 2)	0.475096	1.90333	2658.75
CONsiR-BMP2 (donor 3)	0.485427	1.36588	267.041
SFRP4siR-CON (donor 1)	0.0253229	0.864034	0.682678			0.0245675	0.9046	0.585149
SFRP4siR-CON (donor 2)	0.0199722	0.896145	0.723414
SFRP4siR-CON (donor 3)	0.0284074	0.95362	0.349355
SFRP4siR-BMP2 (donor 1)	0.0128764	2.80975	1425.5			0.00796487	1.95937	929.419
SFRP4siR-BMP2 (donor 2)	0.00512328	1.62947	1103.39
SFRP4siR-BMP2 (donor 3)	0.00589489	1.4389	259.366
EPDR1siR-CON (donor 1)	1.85531	0.0466562	1.32696			1.74699	0.0398215	2.5713
EPDR1siR-CON (donor 2)	1.68274	0.0254828	3.81564
EPDR1siR-CON (donor 3)	1.70291	0.0473256
EPDR1siR-BMP2 (donor 1)	0.768996	0.0843779	396.559			0.76883	0.0747385	1376.01
EPDR1siR-BMP2 (donor 2)	0.566742	0.058883	3499.64
EPDR1siR-BMP2 (donor 3)	0.970752	0.0809547	231.813
				Average values to create graph
	ING3	EPDR1		ING3	EPDR1
CONsiR-CON (donor 1)	1	1		1	1
CONsiR-CON (donor 2)	1	1
CONsiR-CON (donor 3)	1	1
CONsiR-CON (donor 4)	1	1
CONsiR-Adipo (donor 1)	1.08589	1.37407		1.09647	1.26097
CONsiR-Adipo (donor 2)	0.834087	0.801354
CONsiR-Adipo (donor 3)	1.12995	1.26013
CONsiR-Adipo (donor 4)	1.33597	1.6083
ING3siR-CON (donor 1)	0.254533	1.89681		0.253022	1.47675
ING3siR-CON (donor 2)	0.225218	1.43011
ING3siR-CON (donor 3)	0.251824	1.27313
ING3siR-CON (donor 4)	0.280512	1.30697
ING3siR-Adipo (donor 1)	0.252579	1.80116		0.233288	1.61965
ING3siR-Adipo (donor 2)	0.2486	1.50438
ING3siR-Adipo (donor 3)	0.195419	1.60198
ING3siR-Adipo (donor 4)	0.236555	1.57109
EPDR1siR-CON (donor 1)	0.66362	0.0270328		0.837753	0.0367843
EPDR11siR-CON (donor 2)	0.654305	0.0231134
EPDR11siR-CON (donor 3)	0.974745	0.0480269
EPDR1siR-CON (donor 4)	1.05834	0.048964
EPDR1siR-Adipo (donor 1)	0.653634	0.0218641		0.841055	0.0259124
EPDR1siR-Adipo (donor 2)	0.674753	0.0204198
EPDR1siR-Adipo (donor 3)	1.02302	0.0257469
EPDR1siR-Adipo2 (donor 4)	1.01282	0.0356189

## Sheet: Supplementary Figure 7
	Relative band densities from Image Lab Analysis
	ING3 amount	EPDR1 amount	P-SMAD/SMAD		ING3 amount	EPDR1 amount	P-SMAD/SMAD
CONsiR-CON (donor 1)	1	1	1		1	1	1
CONsiR-CON (donor 2)	1	1	1
CONsiR-CON (donor 3)	1	1	1
CONsiR-CON (donor 4)	1	1	1
alternate calculation_all averaged	1	1	1
CONsiR-BMP2 (donor 1)	1.02	1.49	13.81		1.02	1.602	14.296
CONsiR-BMP2 (donor 2)	0.97	2	13.2
CONsiR-BMP2 (donor 3)	1.19	2.26	14.13
CONsiR-BMP2 (donor 4)	1.01	0.79	15.58
alternate calculation_all averaged	0.91	1.47	14.76
ING3siR-CON (donor 1)	0.25	1.85	1.43		0.3	2.05	1.41
ING3siR-CON (donor 2)	0.32	3.3	2.3
ING3siR-CON (donor 3)	0.33	1.76	0.82
ING3siR-CON (donor 4)	0.34	1.32	1.3
alternate calculation_all averaged	0.26	2.02	1.2
ING3siR-BMP2 (donor 1)	0.25	2.13	8.07		0.298	2.284	11.43
ING3siR-BMP2 (donor 2)	0.3	3.41	12.63
ING3siR-BMP2 (donor 3)	0.21	2.43	11.11
ING3siR-BMP2 (donor 4)	0.47	1.23	15.12
alternate calculation_all averaged	0.26	2.22	10.22
EPDR1siR-CON (donor 1)	0.55	0.11	0.53		0.906	0.124	0.862
EPDR11siR-CON (donor 2)	1.02	0.15	1.92
EPDR11siR-CON (donor 3)	1.18	0.19	0.73
EPDR1siR-CON (donor 4)	1.07	0.06	0.55
alternate calculation_all averaged	0.71	0.11	0.58
EPDR1siR-BMP2 (donor 1)	0.6	0.05	8.04		0.78	0.052	8.452
EPDR1siR-BMP2 (donor 2)	0.6	0.04	7.36
EPDR1siR-BMP2 (donor 3)	0.74	0.08	11.1
EPDR1siR-BMP2 (donor 4)	1.34	0.04	7.5
alternate calculation_all averaged	0.62	0.05	8.26
